# Supplementary material for: A pipeline approach to single-particle processing in RELION
Source: Acta Crystallogr D Struct Biol. 2017 Apr 20;73(Pt 6):496–502. doi: 10.1107/S2059798316019276 (PMC5458491; doi:10.1107/S2059798316019276)
Supplement: Supplementary file 1 [file d-73-00496-sup1.zip]

Archive with 77 entries (52 files):
- export1/export1/
- export1/export1/LocalRes/
- export1/export1/LocalRes/exp013/
- export1/export1/LocalRes/exp013/note.txt
- export1/export1/LocalRes/exp013/job_pipeline.star
- export1/export1/LocalRes/exp013/run.job
- export1/export1/LocalRes/exp013/tmp
- export1/export1/PostProcess/
- export1/export1/PostProcess/exp012/
- export1/export1/PostProcess/exp012/note.txt
- export1/export1/PostProcess/exp012/job_pipeline.star
- export1/export1/PostProcess/exp012/run.job
- export1/export1/PostProcess/exp012/tmp
- export1/export1/Import/
- export1/export1/Import/exp006/
- export1/export1/Import/exp006/note.txt
- export1/export1/Import/exp006/job_pipeline.star
- export1/export1/Import/exp006/run.job
- export1/export1/Import/exp006/tmp
- export1/export1/Import/exp001/
- export1/export1/Import/exp001/note.txt
- export1/export1/Import/exp001/job_pipeline.star
- export1/export1/Import/exp001/run.job
- export1/export1/AutoPick/
- export1/export1/AutoPick/exp004/
- export1/export1/AutoPick/exp004/note.txt
- export1/export1/AutoPick/exp004/job_pipeline.star
- export1/export1/AutoPick/exp004/run.job
- export1/export1/AutoPick/exp004/tmp
- export1/export1/Refine3D/
- export1/export1/Refine3D/exp010/
- export1/export1/Refine3D/exp010/note.txt
- export1/export1/Refine3D/exp010/job_pipeline.star
- export1/export1/Refine3D/exp010/run.job
- export1/export1/Refine3D/exp010/tmp
- export1/export1/MaskCreate/
- export1/export1/MaskCreate/exp011/
- export1/export1/MaskCreate/exp011/note.txt
- export1/export1/MaskCreate/exp011/job_pipeline.star
- export1/export1/MaskCreate/exp011/run.job
- export1/export1/MaskCreate/exp011/tmp
- export1/export1/Select/
- export1/export1/Select/exp008/
- export1/export1/Select/exp008/note.txt
- export1/export1/Select/exp008/job_pipeline.star
- export1/export1/Select/exp008/run.job
- export1/export1/Select/exp008/tmp
- export1/export1/exported.star
- export1/export1/CtfFind/
- export1/export1/CtfFind/exp003/
- export1/export1/CtfFind/exp003/note.txt
- export1/export1/CtfFind/exp003/job_pipeline.star
- export1/export1/CtfFind/exp003/run.job
- export1/export1/CtfFind/exp003/tmp
- export1/export1/Class2D/
- export1/export1/Class2D/exp007/
- export1/export1/Class2D/exp007/note.txt
- export1/export1/Class2D/exp007/job_pipeline.star
- export1/export1/Class2D/exp007/run.job
- export1/export1/Class2D/exp007/tmp
- export1/export1/MotionCorr/
- export1/export1/MotionCorr/exp002/
- export1/export1/MotionCorr/exp002/note.txt
- export1/export1/MotionCorr/exp002/job_pipeline.star
- export1/export1/MotionCorr/exp002/run.job
- export1/export1/MotionCorr/exp002/tmp
- export1/export1/Extract/
- export1/export1/Extract/exp009/
- export1/export1/Extract/exp009/note.txt
- export1/export1/Extract/exp009/job_pipeline.star
- export1/export1/Extract/exp009/run.job
- export1/export1/Extract/exp009/tmp
- export1/export1/Extract/exp005/
- export1/export1/Extract/exp005/note.txt
- export1/export1/Extract/exp005/job_pipeline.star
- export1/export1/Extract/exp005/run.job
- export1/export1/Extract/exp005/tmp
