# Supplementary material for: A pipeline approach to single-particle processing in RELION
Source: Acta Crystallogr D Struct Biol. 2017 Apr 20;73(Pt 6):496–502. doi: 10.1107/S2059798316019276 (PMC5458491; doi:10.1107/S2059798316019276)
Supplement: Supplementary file 1 [file d-73-00496-sup1.zip › export1/export1/LocalRes/exp013/run.job]

job_type == 16
is_continue == false
Use ResMap for local-resolution estimation? == No
ResMap executable: == /public/EM/ResMap/ResMap-1.1.4-linux64
One of the 2 unfiltered half-maps: == Refine3D/exp010/run_half1_class001_unfil.mrc
Calibrated pixel size (A) == 1.34
P-value: == 0.05
Highest resolution (A):  == 0
Lowest resolution (A):  == 0
Resolution step size (A) == 1
User-provided solvent mask: == 
Use Relion for local-resolution estimation? == Yes
User-provided B-factor: == -50
MTF of the detector (STAR file) == ../../../../../lmb/home/scheres/mtf_falcon2_300kV.star
Number of MPI procs: == 4
Number of threads: == 1
Submit to queue? == No
Queue name:  == openmpi
Queue submit command: == qsub
Standard submission script: == /public/EM/RELION/relion/bin/qsub.csh
Additional arguments: == 
