# Supplementary material for: A pipeline approach to single-particle processing in RELION
Source: Acta Crystallogr D Struct Biol. 2017 Apr 20;73(Pt 6):496–502. doi: 10.1107/S2059798316019276 (PMC5458491; doi:10.1107/S2059798316019276)
Supplement: Supplementary file 1 [file d-73-00496-sup1.zip › export1/export1/PostProcess/exp012/run.job]

job_type == 15
is_continue == false
One of the 2 unfiltered half-maps: == Refine3D/exp010/run_half1_class001_unfil.mrc
Solvent mask: == MaskCreate/exp011/mask.mrc
Calibrated pixel size (A) == 1.34
Estimate B-factor automatically? == Yes
Lowest resolution for auto-B fit (A): == 10
Use your own B-factor? == No
User-provided B-factor: == -1000
MTF of the detector (STAR file) == ../../../../../lmb/home/scheres/mtf_falcon2_300kV.star
Skip FSC-weighting? == No
Ad-hoc low-pass filter (A): == 5
Submit to queue? == No
Queue name:  == openmpi
Queue submit command: == qsub
Standard submission script: == /public/EM/RELION/relion/bin/qsub.csh
Additional arguments: == 
