# Supplementary material for: A pipeline approach to single-particle processing in RELION
Source: Acta Crystallogr D Struct Biol. 2017 Apr 20;73(Pt 6):496–502. doi: 10.1107/S2059798316019276 (PMC5458491; doi:10.1107/S2059798316019276)
Supplement: Supplementary file 1 [file d-73-00496-sup1.zip › export1/export1/Import/exp006/note.txt]

 ++++ Executing new job on Fri Sep 23 22:28:06 2016
 ++++ with the following command(s): 
cp emd_2275_360box_1p34.mrc Import/exp006/emd_2275_360box_1p34.mrc
 ++++ 
