# Supplementary material for: A pipeline approach to single-particle processing in RELION
Source: Acta Crystallogr D Struct Biol. 2017 Apr 20;73(Pt 6):496–502. doi: 10.1107/S2059798316019276 (PMC5458491; doi:10.1107/S2059798316019276)
Supplement: Supplementary file 1 [file d-73-00496-sup1.zip › export1/export1/Import/exp001/note.txt]

 ++++ Executing new job on Tue Sep 13 13:59:50 2016
 ++++ with the following command(s): 
relion_star_loopheader rlnMicrographMovieName > Import/exp001/movies.star
ls Micrographs/*.mrcs >> Import/exp001/movies.star
 ++++ 

 ++++ Executing new job on Tue Sep 13 14:01:40 2016
 ++++ with the following command(s): 
relion_star_loopheader rlnMicrographMovieName > Import/exp001/movies.star
ls Micrographs/*.mrcs >> Import/exp001/movies.star
 ++++ 

 ++++ Executing new job on Tue Sep 13 14:04:11 2016
 ++++ with the following command(s): 
relion_star_loopheader rlnMicrographMovieName > Import/exp001/movies.star
ls Micrographs/*.mrcs >> Import/exp001/movies.star
 ++++ 

 ++++ Executing new job on Tue Sep 13 14:06:21 2016
 ++++ with the following command(s): 
relion_star_loopheader rlnMicrographMovieName > Import/exp001/movies.star
ls Micrographs/*.mrcs >> Import/exp001/movies.star
 ++++ 

 ++++ Executing new job on Tue Sep 13 14:08:52 2016
 ++++ with the following command(s): 
relion_star_loopheader rlnMicrographMovieName > Import/exp001/movies.star
ls Micrographs/*.mrcs >> Import/exp001/movies.star
 ++++ 

 ++++ Executing new job on Tue Sep 13 14:10:22 2016
 ++++ with the following command(s): 
relion_star_loopheader rlnMicrographMovieName > Import/exp001/movies.star
ls Micrographs/*.mrcs >> Import/exp001/movies.star
 ++++ 

 ++++ Executing new job on Tue Sep 13 14:12:13 2016
 ++++ with the following command(s): 
relion_star_loopheader rlnMicrographMovieName > Import/exp001/movies.star
ls Micrographs/*.mrcs >> Import/exp001/movies.star
 ++++ 

 ++++ Executing new job on Tue Sep 13 14:14:43 2016
 ++++ with the following command(s): 
relion_star_loopheader rlnMicrographMovieName > Import/exp001/movies.star
ls Micrographs/*.mrcs >> Import/exp001/movies.star
 ++++ 

 ++++ Executing new job on Tue Sep 13 14:16:54 2016
 ++++ with the following command(s): 
relion_star_loopheader rlnMicrographMovieName > Import/exp001/movies.star
ls Micrographs/*.mrcs >> Import/exp001/movies.star
 ++++ 

 ++++ Executing new job on Tue Sep 13 14:19:34 2016
 ++++ with the following command(s): 
relion_star_loopheader rlnMicrographMovieName > Import/exp001/movies.star
ls Micrographs/*.mrcs >> Import/exp001/movies.star
 ++++ 

 ++++ Executing new job on Tue Sep 13 14:22:05 2016
 ++++ with the following command(s): 
relion_star_loopheader rlnMicrographMovieName > Import/exp001/movies.star
ls Micrographs/*.mrcs >> Import/exp001/movies.star
 ++++ 

 ++++ Executing new job on Tue Sep 13 14:24:35 2016
 ++++ with the following command(s): 
relion_star_loopheader rlnMicrographMovieName > Import/exp001/movies.star
ls Micrographs/*.mrcs >> Import/exp001/movies.star
 ++++ 

 ++++ Executing new job on Tue Sep 13 14:27:06 2016
 ++++ with the following command(s): 
relion_star_loopheader rlnMicrographMovieName > Import/exp001/movies.star
ls Micrographs/*.mrcs >> Import/exp001/movies.star
 ++++ 

 ++++ Executing new job on Tue Sep 13 14:29:37 2016
 ++++ with the following command(s): 
relion_star_loopheader rlnMicrographMovieName > Import/exp001/movies.star
ls Micrographs/*.mrcs >> Import/exp001/movies.star
 ++++ 

 ++++ Executing new job on Tue Sep 13 14:33:27 2016
 ++++ with the following command(s): 
relion_star_loopheader rlnMicrographMovieName > Import/exp001/movies.star
ls Micrographs/*.mrcs >> Import/exp001/movies.star
 ++++ 

 ++++ Executing new job on Tue Sep 13 14:36:58 2016
 ++++ with the following command(s): 
relion_star_loopheader rlnMicrographMovieName > Import/exp001/movies.star
ls Micrographs/*.mrcs >> Import/exp001/movies.star
 ++++ 

 ++++ Executing new job on Tue Sep 13 14:39:49 2016
 ++++ with the following command(s): 
relion_star_loopheader rlnMicrographMovieName > Import/exp001/movies.star
ls Micrographs/*.mrcs >> Import/exp001/movies.star
 ++++ 

 ++++ Executing new job on Tue Sep 13 14:42:40 2016
 ++++ with the following command(s): 
relion_star_loopheader rlnMicrographMovieName > Import/exp001/movies.star
ls Micrographs/*.mrcs >> Import/exp001/movies.star
 ++++ 

 ++++ Executing new job on Tue Sep 13 14:45:41 2016
 ++++ with the following command(s): 
relion_star_loopheader rlnMicrographMovieName > Import/exp001/movies.star
ls Micrographs/*.mrcs >> Import/exp001/movies.star
 ++++ 

 ++++ Executing new job on Tue Sep 13 14:48:41 2016
 ++++ with the following command(s): 
relion_star_loopheader rlnMicrographMovieName > Import/exp001/movies.star
ls Micrographs/*.mrcs >> Import/exp001/movies.star
 ++++ 

 ++++ Executing new job on Tue Sep 13 14:51:22 2016
 ++++ with the following command(s): 
relion_star_loopheader rlnMicrographMovieName > Import/exp001/movies.star
ls Micrographs/*.mrcs >> Import/exp001/movies.star
 ++++ 

 ++++ Executing new job on Tue Sep 13 14:54:22 2016
 ++++ with the following command(s): 
relion_star_loopheader rlnMicrographMovieName > Import/exp001/movies.star
ls Micrographs/*.mrcs >> Import/exp001/movies.star
 ++++ 

 ++++ Executing new job on Tue Sep 13 14:56:53 2016
 ++++ with the following command(s): 
relion_star_loopheader rlnMicrographMovieName > Import/exp001/movies.star
ls Micrographs/*.mrcs >> Import/exp001/movies.star
 ++++ 

 ++++ Executing new job on Tue Sep 13 14:59:24 2016
 ++++ with the following command(s): 
relion_star_loopheader rlnMicrographMovieName > Import/exp001/movies.star
ls Micrographs/*.mrcs >> Import/exp001/movies.star
 ++++ 

 ++++ Executing new job on Tue Sep 13 15:01:34 2016
 ++++ with the following command(s): 
relion_star_loopheader rlnMicrographMovieName > Import/exp001/movies.star
ls Micrographs/*.mrcs >> Import/exp001/movies.star
 ++++ 

 ++++ Executing new job on Tue Sep 13 15:03:45 2016
 ++++ with the following command(s): 
relion_star_loopheader rlnMicrographMovieName > Import/exp001/movies.star
ls Micrographs/*.mrcs >> Import/exp001/movies.star
 ++++ 

 ++++ Executing new job on Tue Sep 13 15:06:36 2016
 ++++ with the following command(s): 
relion_star_loopheader rlnMicrographMovieName > Import/exp001/movies.star
ls Micrographs/*.mrcs >> Import/exp001/movies.star
 ++++ 

 ++++ Executing new job on Tue Sep 13 15:08:16 2016
 ++++ with the following command(s): 
relion_star_loopheader rlnMicrographMovieName > Import/exp001/movies.star
ls Micrographs/*.mrcs >> Import/exp001/movies.star
 ++++ 

 ++++ Executing new job on Tue Sep 13 15:11:17 2016
 ++++ with the following command(s): 
relion_star_loopheader rlnMicrographMovieName > Import/exp001/movies.star
ls Micrographs/*.mrcs >> Import/exp001/movies.star
 ++++ 

 ++++ Executing new job on Tue Sep 13 15:14:27 2016
 ++++ with the following command(s): 
relion_star_loopheader rlnMicrographMovieName > Import/exp001/movies.star
ls Micrographs/*.mrcs >> Import/exp001/movies.star
 ++++ 

 ++++ Executing new job on Tue Sep 13 15:16:58 2016
 ++++ with the following command(s): 
relion_star_loopheader rlnMicrographMovieName > Import/exp001/movies.star
ls Micrographs/*.mrcs >> Import/exp001/movies.star
 ++++ 

 ++++ Executing new job on Tue Sep 13 15:19:39 2016
 ++++ with the following command(s): 
relion_star_loopheader rlnMicrographMovieName > Import/exp001/movies.star
ls Micrographs/*.mrcs >> Import/exp001/movies.star
 ++++ 

 ++++ Executing new job on Tue Sep 13 15:22:09 2016
 ++++ with the following command(s): 
relion_star_loopheader rlnMicrographMovieName > Import/exp001/movies.star
ls Micrographs/*.mrcs >> Import/exp001/movies.star
 ++++ 

 ++++ Executing new job on Tue Sep 13 15:25:20 2016
 ++++ with the following command(s): 
relion_star_loopheader rlnMicrographMovieName > Import/exp001/movies.star
ls Micrographs/*.mrcs >> Import/exp001/movies.star
 ++++ 

 ++++ Executing new job on Tue Sep 13 15:27:50 2016
 ++++ with the following command(s): 
relion_star_loopheader rlnMicrographMovieName > Import/exp001/movies.star
ls Micrographs/*.mrcs >> Import/exp001/movies.star
 ++++ 

 ++++ Executing new job on Tue Sep 13 15:30:41 2016
 ++++ with the following command(s): 
relion_star_loopheader rlnMicrographMovieName > Import/exp001/movies.star
ls Micrographs/*.mrcs >> Import/exp001/movies.star
 ++++ 

 ++++ Executing new job on Tue Sep 13 15:34:01 2016
 ++++ with the following command(s): 
relion_star_loopheader rlnMicrographMovieName > Import/exp001/movies.star
ls Micrographs/*.mrcs >> Import/exp001/movies.star
 ++++ 

 ++++ Executing new job on Tue Sep 13 15:41:22 2016
 ++++ with the following command(s): 
relion_star_loopheader rlnMicrographMovieName > Import/exp001/movies.star
ls Micrographs/*.mrcs >> Import/exp001/movies.star
 ++++ 

 ++++ Executing new job on Tue Sep 13 15:48:23 2016
 ++++ with the following command(s): 
relion_star_loopheader rlnMicrographMovieName > Import/exp001/movies.star
ls Micrographs/*.mrcs >> Import/exp001/movies.star
 ++++ 

 ++++ Executing new job on Tue Sep 13 15:53:54 2016
 ++++ with the following command(s): 
relion_star_loopheader rlnMicrographMovieName > Import/exp001/movies.star
ls Micrographs/*.mrcs >> Import/exp001/movies.star
 ++++ 

 ++++ Executing new job on Tue Sep 13 16:56:35 2016
 ++++ with the following command(s): 
relion_star_loopheader rlnMicrographMovieName > Import/exp001/movies.star
ls Micrographs/*.mrcs >> Import/exp001/movies.star
 ++++ 

 ++++ Executing new job on Tue Sep 13 17:47:37 2016
 ++++ with the following command(s): 
relion_star_loopheader rlnMicrographMovieName > Import/exp001/movies.star
ls Micrographs/*.mrcs >> Import/exp001/movies.star
 ++++ 

 ++++ Executing new job on Tue Sep 13 18:05:28 2016
 ++++ with the following command(s): 
relion_star_loopheader rlnMicrographMovieName > Import/exp001/movies.star
ls Micrographs/*.mrcs >> Import/exp001/movies.star
 ++++ 

 ++++ Executing new job on Tue Sep 13 18:13:19 2016
 ++++ with the following command(s): 
relion_star_loopheader rlnMicrographMovieName > Import/exp001/movies.star
ls Micrographs/*.mrcs >> Import/exp001/movies.star
 ++++ 

 ++++ Executing new job on Tue Sep 13 18:17:29 2016
 ++++ with the following command(s): 
relion_star_loopheader rlnMicrographMovieName > Import/exp001/movies.star
ls Micrographs/*.mrcs >> Import/exp001/movies.star
 ++++ 

 ++++ Executing new job on Tue Sep 13 18:20:40 2016
 ++++ with the following command(s): 
relion_star_loopheader rlnMicrographMovieName > Import/exp001/movies.star
ls Micrographs/*.mrcs >> Import/exp001/movies.star
 ++++ 

 ++++ Executing new job on Tue Sep 13 18:23:11 2016
 ++++ with the following command(s): 
relion_star_loopheader rlnMicrographMovieName > Import/exp001/movies.star
ls Micrographs/*.mrcs >> Import/exp001/movies.star
 ++++ 

 ++++ Executing new job on Tue Sep 13 18:25:41 2016
 ++++ with the following command(s): 
relion_star_loopheader rlnMicrographMovieName > Import/exp001/movies.star
ls Micrographs/*.mrcs >> Import/exp001/movies.star
 ++++ 

 ++++ Executing new job on Tue Sep 13 18:28:12 2016
 ++++ with the following command(s): 
relion_star_loopheader rlnMicrographMovieName > Import/exp001/movies.star
ls Micrographs/*.mrcs >> Import/exp001/movies.star
 ++++ 

 ++++ Executing new job on Tue Sep 13 18:30:53 2016
 ++++ with the following command(s): 
relion_star_loopheader rlnMicrographMovieName > Import/exp001/movies.star
ls Micrographs/*.mrcs >> Import/exp001/movies.star
 ++++ 

 ++++ Executing new job on Tue Sep 13 18:33:44 2016
 ++++ with the following command(s): 
relion_star_loopheader rlnMicrographMovieName > Import/exp001/movies.star
ls Micrographs/*.mrcs >> Import/exp001/movies.star
 ++++ 

 ++++ Executing new job on Tue Sep 13 18:36:35 2016
 ++++ with the following command(s): 
relion_star_loopheader rlnMicrographMovieName > Import/exp001/movies.star
ls Micrographs/*.mrcs >> Import/exp001/movies.star
 ++++ 

 ++++ Executing new job on Tue Sep 13 18:39:36 2016
 ++++ with the following command(s): 
relion_star_loopheader rlnMicrographMovieName > Import/exp001/movies.star
ls Micrographs/*.mrcs >> Import/exp001/movies.star
 ++++ 

 ++++ Executing new job on Tue Sep 13 18:42:47 2016
 ++++ with the following command(s): 
relion_star_loopheader rlnMicrographMovieName > Import/exp001/movies.star
ls Micrographs/*.mrcs >> Import/exp001/movies.star
 ++++ 

 ++++ Executing new job on Tue Sep 13 18:45:58 2016
 ++++ with the following command(s): 
relion_star_loopheader rlnMicrographMovieName > Import/exp001/movies.star
ls Micrographs/*.mrcs >> Import/exp001/movies.star
 ++++ 

 ++++ Executing new job on Tue Sep 13 18:50:49 2016
 ++++ with the following command(s): 
relion_star_loopheader rlnMicrographMovieName > Import/exp001/movies.star
ls Micrographs/*.mrcs >> Import/exp001/movies.star
 ++++ 

 ++++ Executing new job on Tue Sep 13 18:55:29 2016
 ++++ with the following command(s): 
relion_star_loopheader rlnMicrographMovieName > Import/exp001/movies.star
ls Micrographs/*.mrcs >> Import/exp001/movies.star
 ++++ 

 ++++ Executing new job on Tue Sep 13 18:58:50 2016
 ++++ with the following command(s): 
relion_star_loopheader rlnMicrographMovieName > Import/exp001/movies.star
ls Micrographs/*.mrcs >> Import/exp001/movies.star
 ++++ 

 ++++ Executing new job on Tue Sep 13 19:02:41 2016
 ++++ with the following command(s): 
relion_star_loopheader rlnMicrographMovieName > Import/exp001/movies.star
ls Micrographs/*.mrcs >> Import/exp001/movies.star
 ++++ 

 ++++ Executing new job on Tue Sep 13 19:05:32 2016
 ++++ with the following command(s): 
relion_star_loopheader rlnMicrographMovieName > Import/exp001/movies.star
ls Micrographs/*.mrcs >> Import/exp001/movies.star
 ++++ 

 ++++ Executing new job on Tue Sep 13 19:08:13 2016
 ++++ with the following command(s): 
relion_star_loopheader rlnMicrographMovieName > Import/exp001/movies.star
ls Micrographs/*.mrcs >> Import/exp001/movies.star
 ++++ 

 ++++ Executing new job on Tue Sep 13 19:11:44 2016
 ++++ with the following command(s): 
relion_star_loopheader rlnMicrographMovieName > Import/exp001/movies.star
ls Micrographs/*.mrcs >> Import/exp001/movies.star
 ++++ 

 ++++ Executing new job on Tue Sep 13 19:15:04 2016
 ++++ with the following command(s): 
relion_star_loopheader rlnMicrographMovieName > Import/exp001/movies.star
ls Micrographs/*.mrcs >> Import/exp001/movies.star
 ++++ 

 ++++ Executing new job on Tue Sep 13 19:17:55 2016
 ++++ with the following command(s): 
relion_star_loopheader rlnMicrographMovieName > Import/exp001/movies.star
ls Micrographs/*.mrcs >> Import/exp001/movies.star
 ++++ 

 ++++ Executing new job on Tue Sep 13 19:21:26 2016
 ++++ with the following command(s): 
relion_star_loopheader rlnMicrographMovieName > Import/exp001/movies.star
ls Micrographs/*.mrcs >> Import/exp001/movies.star
 ++++ 

 ++++ Executing new job on Tue Sep 13 19:23:57 2016
 ++++ with the following command(s): 
relion_star_loopheader rlnMicrographMovieName > Import/exp001/movies.star
ls Micrographs/*.mrcs >> Import/exp001/movies.star
 ++++ 

 ++++ Executing new job on Tue Sep 13 19:26:38 2016
 ++++ with the following command(s): 
relion_star_loopheader rlnMicrographMovieName > Import/exp001/movies.star
ls Micrographs/*.mrcs >> Import/exp001/movies.star
 ++++ 

 ++++ Executing new job on Tue Sep 13 19:29:49 2016
 ++++ with the following command(s): 
relion_star_loopheader rlnMicrographMovieName > Import/exp001/movies.star
ls Micrographs/*.mrcs >> Import/exp001/movies.star
 ++++ 

 ++++ Executing new job on Tue Sep 13 19:32:50 2016
 ++++ with the following command(s): 
relion_star_loopheader rlnMicrographMovieName > Import/exp001/movies.star
ls Micrographs/*.mrcs >> Import/exp001/movies.star
 ++++ 

 ++++ Executing new job on Tue Sep 13 19:36:31 2016
 ++++ with the following command(s): 
relion_star_loopheader rlnMicrographMovieName > Import/exp001/movies.star
ls Micrographs/*.mrcs >> Import/exp001/movies.star
 ++++ 

 ++++ Executing new job on Tue Sep 13 19:39:32 2016
 ++++ with the following command(s): 
relion_star_loopheader rlnMicrographMovieName > Import/exp001/movies.star
ls Micrographs/*.mrcs >> Import/exp001/movies.star
 ++++ 

 ++++ Executing new job on Tue Sep 13 19:43:03 2016
 ++++ with the following command(s): 
relion_star_loopheader rlnMicrographMovieName > Import/exp001/movies.star
ls Micrographs/*.mrcs >> Import/exp001/movies.star
 ++++ 

 ++++ Executing new job on Tue Sep 13 19:46:04 2016
 ++++ with the following command(s): 
relion_star_loopheader rlnMicrographMovieName > Import/exp001/movies.star
ls Micrographs/*.mrcs >> Import/exp001/movies.star
 ++++ 

 ++++ Executing new job on Tue Sep 13 19:48:45 2016
 ++++ with the following command(s): 
relion_star_loopheader rlnMicrographMovieName > Import/exp001/movies.star
ls Micrographs/*.mrcs >> Import/exp001/movies.star
 ++++ 

 ++++ Executing new job on Tue Sep 13 19:52:36 2016
 ++++ with the following command(s): 
relion_star_loopheader rlnMicrographMovieName > Import/exp001/movies.star
ls Micrographs/*.mrcs >> Import/exp001/movies.star
 ++++ 

 ++++ Executing new job on Tue Sep 13 19:55:47 2016
 ++++ with the following command(s): 
relion_star_loopheader rlnMicrographMovieName > Import/exp001/movies.star
ls Micrographs/*.mrcs >> Import/exp001/movies.star
 ++++ 

 ++++ Executing new job on Tue Sep 13 19:59:08 2016
 ++++ with the following command(s): 
relion_star_loopheader rlnMicrographMovieName > Import/exp001/movies.star
ls Micrographs/*.mrcs >> Import/exp001/movies.star
 ++++ 

 ++++ Executing new job on Tue Sep 13 20:01:39 2016
 ++++ with the following command(s): 
relion_star_loopheader rlnMicrographMovieName > Import/exp001/movies.star
ls Micrographs/*.mrcs >> Import/exp001/movies.star
 ++++ 

 ++++ Executing new job on Tue Sep 13 20:03:50 2016
 ++++ with the following command(s): 
relion_star_loopheader rlnMicrographMovieName > Import/exp001/movies.star
ls Micrographs/*.mrcs >> Import/exp001/movies.star
 ++++ 

 ++++ Executing new job on Tue Sep 13 20:07:01 2016
 ++++ with the following command(s): 
relion_star_loopheader rlnMicrographMovieName > Import/exp001/movies.star
ls Micrographs/*.mrcs >> Import/exp001/movies.star
 ++++ 

 ++++ Executing new job on Tue Sep 13 20:10:42 2016
 ++++ with the following command(s): 
relion_star_loopheader rlnMicrographMovieName > Import/exp001/movies.star
ls Micrographs/*.mrcs >> Import/exp001/movies.star
 ++++ 

 ++++ Executing new job on Tue Sep 13 20:13:33 2016
 ++++ with the following command(s): 
relion_star_loopheader rlnMicrographMovieName > Import/exp001/movies.star
ls Micrographs/*.mrcs >> Import/exp001/movies.star
 ++++ 

 ++++ Executing new job on Tue Sep 13 20:16:24 2016
 ++++ with the following command(s): 
relion_star_loopheader rlnMicrographMovieName > Import/exp001/movies.star
ls Micrographs/*.mrcs >> Import/exp001/movies.star
 ++++ 

 ++++ Executing new job on Tue Sep 13 20:20:05 2016
 ++++ with the following command(s): 
relion_star_loopheader rlnMicrographMovieName > Import/exp001/movies.star
ls Micrographs/*.mrcs >> Import/exp001/movies.star
 ++++ 

 ++++ Executing new job on Tue Sep 13 20:22:56 2016
 ++++ with the following command(s): 
relion_star_loopheader rlnMicrographMovieName > Import/exp001/movies.star
ls Micrographs/*.mrcs >> Import/exp001/movies.star
 ++++ 

 ++++ Executing new job on Tue Sep 13 20:26:27 2016
 ++++ with the following command(s): 
relion_star_loopheader rlnMicrographMovieName > Import/exp001/movies.star
ls Micrographs/*.mrcs >> Import/exp001/movies.star
 ++++ 

 ++++ Executing new job on Tue Sep 13 20:29:48 2016
 ++++ with the following command(s): 
relion_star_loopheader rlnMicrographMovieName > Import/exp001/movies.star
ls Micrographs/*.mrcs >> Import/exp001/movies.star
 ++++ 

 ++++ Executing new job on Tue Sep 13 20:33:39 2016
 ++++ with the following command(s): 
relion_star_loopheader rlnMicrographMovieName > Import/exp001/movies.star
ls Micrographs/*.mrcs >> Import/exp001/movies.star
 ++++ 

 ++++ Executing new job on Tue Sep 13 20:37:00 2016
 ++++ with the following command(s): 
relion_star_loopheader rlnMicrographMovieName > Import/exp001/movies.star
ls Micrographs/*.mrcs >> Import/exp001/movies.star
 ++++ 

 ++++ Executing new job on Tue Sep 13 20:40:40 2016
 ++++ with the following command(s): 
relion_star_loopheader rlnMicrographMovieName > Import/exp001/movies.star
ls Micrographs/*.mrcs >> Import/exp001/movies.star
 ++++ 

 ++++ Executing new job on Tue Sep 13 20:45:01 2016
 ++++ with the following command(s): 
relion_star_loopheader rlnMicrographMovieName > Import/exp001/movies.star
ls Micrographs/*.mrcs >> Import/exp001/movies.star
 ++++ 

 ++++ Executing new job on Tue Sep 13 20:48:32 2016
 ++++ with the following command(s): 
relion_star_loopheader rlnMicrographMovieName > Import/exp001/movies.star
ls Micrographs/*.mrcs >> Import/exp001/movies.star
 ++++ 

 ++++ Executing new job on Tue Sep 13 20:51:53 2016
 ++++ with the following command(s): 
relion_star_loopheader rlnMicrographMovieName > Import/exp001/movies.star
ls Micrographs/*.mrcs >> Import/exp001/movies.star
 ++++ 

 ++++ Executing new job on Tue Sep 13 20:55:34 2016
 ++++ with the following command(s): 
relion_star_loopheader rlnMicrographMovieName > Import/exp001/movies.star
ls Micrographs/*.mrcs >> Import/exp001/movies.star
 ++++ 

 ++++ Executing new job on Tue Sep 13 20:58:24 2016
 ++++ with the following command(s): 
relion_star_loopheader rlnMicrographMovieName > Import/exp001/movies.star
ls Micrographs/*.mrcs >> Import/exp001/movies.star
 ++++ 

 ++++ Executing new job on Tue Sep 13 21:01:25 2016
 ++++ with the following command(s): 
relion_star_loopheader rlnMicrographMovieName > Import/exp001/movies.star
ls Micrographs/*.mrcs >> Import/exp001/movies.star
 ++++ 

 ++++ Executing new job on Tue Sep 13 21:04:46 2016
 ++++ with the following command(s): 
relion_star_loopheader rlnMicrographMovieName > Import/exp001/movies.star
ls Micrographs/*.mrcs >> Import/exp001/movies.star
 ++++ 

 ++++ Executing new job on Tue Sep 13 21:07:27 2016
 ++++ with the following command(s): 
relion_star_loopheader rlnMicrographMovieName > Import/exp001/movies.star
ls Micrographs/*.mrcs >> Import/exp001/movies.star
 ++++ 

 ++++ Executing new job on Tue Sep 13 21:10:18 2016
 ++++ with the following command(s): 
relion_star_loopheader rlnMicrographMovieName > Import/exp001/movies.star
ls Micrographs/*.mrcs >> Import/exp001/movies.star
 ++++ 

 ++++ Executing new job on Tue Sep 13 21:13:39 2016
 ++++ with the following command(s): 
relion_star_loopheader rlnMicrographMovieName > Import/exp001/movies.star
ls Micrographs/*.mrcs >> Import/exp001/movies.star
 ++++ 

 ++++ Executing new job on Tue Sep 13 21:16:19 2016
 ++++ with the following command(s): 
relion_star_loopheader rlnMicrographMovieName > Import/exp001/movies.star
ls Micrographs/*.mrcs >> Import/exp001/movies.star
 ++++ 

 ++++ Executing new job on Tue Sep 13 21:18:30 2016
 ++++ with the following command(s): 
relion_star_loopheader rlnMicrographMovieName > Import/exp001/movies.star
ls Micrographs/*.mrcs >> Import/exp001/movies.star
 ++++ 

 ++++ Executing new job on Tue Sep 13 21:21:51 2016
 ++++ with the following command(s): 
relion_star_loopheader rlnMicrographMovieName > Import/exp001/movies.star
ls Micrographs/*.mrcs >> Import/exp001/movies.star
 ++++ 

 ++++ Executing new job on Tue Sep 13 21:24:32 2016
 ++++ with the following command(s): 
relion_star_loopheader rlnMicrographMovieName > Import/exp001/movies.star
ls Micrographs/*.mrcs >> Import/exp001/movies.star
 ++++ 

 ++++ Executing new job on Tue Sep 13 21:26:53 2016
 ++++ with the following command(s): 
relion_star_loopheader rlnMicrographMovieName > Import/exp001/movies.star
ls Micrographs/*.mrcs >> Import/exp001/movies.star
 ++++ 

 ++++ Executing new job on Tue Sep 13 21:30:14 2016
 ++++ with the following command(s): 
relion_star_loopheader rlnMicrographMovieName > Import/exp001/movies.star
ls Micrographs/*.mrcs >> Import/exp001/movies.star
 ++++ 

 ++++ Executing new job on Tue Sep 13 21:32:55 2016
 ++++ with the following command(s): 
relion_star_loopheader rlnMicrographMovieName > Import/exp001/movies.star
ls Micrographs/*.mrcs >> Import/exp001/movies.star
 ++++ 

 ++++ Executing new job on Tue Sep 13 21:35:46 2016
 ++++ with the following command(s): 
relion_star_loopheader rlnMicrographMovieName > Import/exp001/movies.star
ls Micrographs/*.mrcs >> Import/exp001/movies.star
 ++++ 

 ++++ Executing new job on Tue Sep 13 21:38:37 2016
 ++++ with the following command(s): 
relion_star_loopheader rlnMicrographMovieName > Import/exp001/movies.star
ls Micrographs/*.mrcs >> Import/exp001/movies.star
 ++++ 

 ++++ Executing new job on Tue Sep 13 21:41:17 2016
 ++++ with the following command(s): 
relion_star_loopheader rlnMicrographMovieName > Import/exp001/movies.star
ls Micrographs/*.mrcs >> Import/exp001/movies.star
 ++++ 

 ++++ Executing new job on Tue Sep 13 21:44:08 2016
 ++++ with the following command(s): 
relion_star_loopheader rlnMicrographMovieName > Import/exp001/movies.star
ls Micrographs/*.mrcs >> Import/exp001/movies.star
 ++++ 

 ++++ Executing new job on Tue Sep 13 21:46:49 2016
 ++++ with the following command(s): 
relion_star_loopheader rlnMicrographMovieName > Import/exp001/movies.star
ls Micrographs/*.mrcs >> Import/exp001/movies.star
 ++++ 

 ++++ Executing new job on Tue Sep 13 21:49:40 2016
 ++++ with the following command(s): 
relion_star_loopheader rlnMicrographMovieName > Import/exp001/movies.star
ls Micrographs/*.mrcs >> Import/exp001/movies.star
 ++++ 

 ++++ Executing new job on Tue Sep 13 21:52:21 2016
 ++++ with the following command(s): 
relion_star_loopheader rlnMicrographMovieName > Import/exp001/movies.star
ls Micrographs/*.mrcs >> Import/exp001/movies.star
 ++++ 

 ++++ Executing new job on Tue Sep 13 21:55:22 2016
 ++++ with the following command(s): 
relion_star_loopheader rlnMicrographMovieName > Import/exp001/movies.star
ls Micrographs/*.mrcs >> Import/exp001/movies.star
 ++++ 

 ++++ Executing new job on Tue Sep 13 21:58:13 2016
 ++++ with the following command(s): 
relion_star_loopheader rlnMicrographMovieName > Import/exp001/movies.star
ls Micrographs/*.mrcs >> Import/exp001/movies.star
 ++++ 

 ++++ Executing new job on Tue Sep 13 22:01:04 2016
 ++++ with the following command(s): 
relion_star_loopheader rlnMicrographMovieName > Import/exp001/movies.star
ls Micrographs/*.mrcs >> Import/exp001/movies.star
 ++++ 

 ++++ Executing new job on Tue Sep 13 22:04:25 2016
 ++++ with the following command(s): 
relion_star_loopheader rlnMicrographMovieName > Import/exp001/movies.star
ls Micrographs/*.mrcs >> Import/exp001/movies.star
 ++++ 

 ++++ Executing new job on Tue Sep 13 22:06:56 2016
 ++++ with the following command(s): 
relion_star_loopheader rlnMicrographMovieName > Import/exp001/movies.star
ls Micrographs/*.mrcs >> Import/exp001/movies.star
 ++++ 

 ++++ Executing new job on Tue Sep 13 22:09:07 2016
 ++++ with the following command(s): 
relion_star_loopheader rlnMicrographMovieName > Import/exp001/movies.star
ls Micrographs/*.mrcs >> Import/exp001/movies.star
 ++++ 

 ++++ Executing new job on Tue Sep 13 22:12:28 2016
 ++++ with the following command(s): 
relion_star_loopheader rlnMicrographMovieName > Import/exp001/movies.star
ls Micrographs/*.mrcs >> Import/exp001/movies.star
 ++++ 

 ++++ Executing new job on Tue Sep 13 22:15:18 2016
 ++++ with the following command(s): 
relion_star_loopheader rlnMicrographMovieName > Import/exp001/movies.star
ls Micrographs/*.mrcs >> Import/exp001/movies.star
 ++++ 

 ++++ Executing new job on Tue Sep 13 22:17:49 2016
 ++++ with the following command(s): 
relion_star_loopheader rlnMicrographMovieName > Import/exp001/movies.star
ls Micrographs/*.mrcs >> Import/exp001/movies.star
 ++++ 

 ++++ Executing new job on Tue Sep 13 22:20:50 2016
 ++++ with the following command(s): 
relion_star_loopheader rlnMicrographMovieName > Import/exp001/movies.star
ls Micrographs/*.mrcs >> Import/exp001/movies.star
 ++++ 

 ++++ Executing new job on Tue Sep 13 22:23:41 2016
 ++++ with the following command(s): 
relion_star_loopheader rlnMicrographMovieName > Import/exp001/movies.star
ls Micrographs/*.mrcs >> Import/exp001/movies.star
 ++++ 

 ++++ Executing new job on Tue Sep 13 22:26:22 2016
 ++++ with the following command(s): 
relion_star_loopheader rlnMicrographMovieName > Import/exp001/movies.star
ls Micrographs/*.mrcs >> Import/exp001/movies.star
 ++++ 

 ++++ Executing new job on Tue Sep 13 22:29:23 2016
 ++++ with the following command(s): 
relion_star_loopheader rlnMicrographMovieName > Import/exp001/movies.star
ls Micrographs/*.mrcs >> Import/exp001/movies.star
 ++++ 

 ++++ Executing new job on Tue Sep 13 22:32:14 2016
 ++++ with the following command(s): 
relion_star_loopheader rlnMicrographMovieName > Import/exp001/movies.star
ls Micrographs/*.mrcs >> Import/exp001/movies.star
 ++++ 

 ++++ Executing new job on Tue Sep 13 22:34:55 2016
 ++++ with the following command(s): 
relion_star_loopheader rlnMicrographMovieName > Import/exp001/movies.star
ls Micrographs/*.mrcs >> Import/exp001/movies.star
 ++++ 

 ++++ Executing new job on Tue Sep 13 22:38:16 2016
 ++++ with the following command(s): 
relion_star_loopheader rlnMicrographMovieName > Import/exp001/movies.star
ls Micrographs/*.mrcs >> Import/exp001/movies.star
 ++++ 

 ++++ Executing new job on Tue Sep 13 22:41:08 2016
 ++++ with the following command(s): 
relion_star_loopheader rlnMicrographMovieName > Import/exp001/movies.star
ls Micrographs/*.mrcs >> Import/exp001/movies.star
 ++++ 

 ++++ Executing new job on Tue Sep 13 22:43:48 2016
 ++++ with the following command(s): 
relion_star_loopheader rlnMicrographMovieName > Import/exp001/movies.star
ls Micrographs/*.mrcs >> Import/exp001/movies.star
 ++++ 

 ++++ Executing new job on Tue Sep 13 22:46:49 2016
 ++++ with the following command(s): 
relion_star_loopheader rlnMicrographMovieName > Import/exp001/movies.star
ls Micrographs/*.mrcs >> Import/exp001/movies.star
 ++++ 

 ++++ Executing new job on Tue Sep 13 22:49:20 2016
 ++++ with the following command(s): 
relion_star_loopheader rlnMicrographMovieName > Import/exp001/movies.star
ls Micrographs/*.mrcs >> Import/exp001/movies.star
 ++++ 

 ++++ Executing new job on Tue Sep 13 22:51:31 2016
 ++++ with the following command(s): 
relion_star_loopheader rlnMicrographMovieName > Import/exp001/movies.star
ls Micrographs/*.mrcs >> Import/exp001/movies.star
 ++++ 

 ++++ Executing new job on Tue Sep 13 22:54:52 2016
 ++++ with the following command(s): 
relion_star_loopheader rlnMicrographMovieName > Import/exp001/movies.star
ls Micrographs/*.mrcs >> Import/exp001/movies.star
 ++++ 

 ++++ Executing new job on Tue Sep 13 22:58:13 2016
 ++++ with the following command(s): 
relion_star_loopheader rlnMicrographMovieName > Import/exp001/movies.star
ls Micrographs/*.mrcs >> Import/exp001/movies.star
 ++++ 

 ++++ Executing new job on Tue Sep 13 23:01:24 2016
 ++++ with the following command(s): 
relion_star_loopheader rlnMicrographMovieName > Import/exp001/movies.star
ls Micrographs/*.mrcs >> Import/exp001/movies.star
 ++++ 

 ++++ Executing new job on Tue Sep 13 23:05:24 2016
 ++++ with the following command(s): 
relion_star_loopheader rlnMicrographMovieName > Import/exp001/movies.star
ls Micrographs/*.mrcs >> Import/exp001/movies.star
 ++++ 

 ++++ Executing new job on Tue Sep 13 23:08:45 2016
 ++++ with the following command(s): 
relion_star_loopheader rlnMicrographMovieName > Import/exp001/movies.star
ls Micrographs/*.mrcs >> Import/exp001/movies.star
 ++++ 

 ++++ Executing new job on Tue Sep 13 23:12:06 2016
 ++++ with the following command(s): 
relion_star_loopheader rlnMicrographMovieName > Import/exp001/movies.star
ls Micrographs/*.mrcs >> Import/exp001/movies.star
 ++++ 

 ++++ Executing new job on Tue Sep 13 23:16:47 2016
 ++++ with the following command(s): 
relion_star_loopheader rlnMicrographMovieName > Import/exp001/movies.star
ls Micrographs/*.mrcs >> Import/exp001/movies.star
 ++++ 

 ++++ Executing new job on Tue Sep 13 23:20:27 2016
 ++++ with the following command(s): 
relion_star_loopheader rlnMicrographMovieName > Import/exp001/movies.star
ls Micrographs/*.mrcs >> Import/exp001/movies.star
 ++++ 

 ++++ Executing new job on Tue Sep 13 23:24:18 2016
 ++++ with the following command(s): 
relion_star_loopheader rlnMicrographMovieName > Import/exp001/movies.star
ls Micrographs/*.mrcs >> Import/exp001/movies.star
 ++++ 

 ++++ Executing new job on Tue Sep 13 23:28:39 2016
 ++++ with the following command(s): 
relion_star_loopheader rlnMicrographMovieName > Import/exp001/movies.star
ls Micrographs/*.mrcs >> Import/exp001/movies.star
 ++++ 

 ++++ Executing new job on Tue Sep 13 23:32:10 2016
 ++++ with the following command(s): 
relion_star_loopheader rlnMicrographMovieName > Import/exp001/movies.star
ls Micrographs/*.mrcs >> Import/exp001/movies.star
 ++++ 

 ++++ Executing new job on Tue Sep 13 23:35:20 2016
 ++++ with the following command(s): 
relion_star_loopheader rlnMicrographMovieName > Import/exp001/movies.star
ls Micrographs/*.mrcs >> Import/exp001/movies.star
 ++++ 

 ++++ Executing new job on Tue Sep 13 23:39:21 2016
 ++++ with the following command(s): 
relion_star_loopheader rlnMicrographMovieName > Import/exp001/movies.star
ls Micrographs/*.mrcs >> Import/exp001/movies.star
 ++++ 

 ++++ Executing new job on Tue Sep 13 23:42:32 2016
 ++++ with the following command(s): 
relion_star_loopheader rlnMicrographMovieName > Import/exp001/movies.star
ls Micrographs/*.mrcs >> Import/exp001/movies.star
 ++++ 

 ++++ Executing new job on Tue Sep 13 23:45:33 2016
 ++++ with the following command(s): 
relion_star_loopheader rlnMicrographMovieName > Import/exp001/movies.star
ls Micrographs/*.mrcs >> Import/exp001/movies.star
 ++++ 

 ++++ Executing new job on Tue Sep 13 23:49:13 2016
 ++++ with the following command(s): 
relion_star_loopheader rlnMicrographMovieName > Import/exp001/movies.star
ls Micrographs/*.mrcs >> Import/exp001/movies.star
 ++++ 

 ++++ Executing new job on Tue Sep 13 23:52:04 2016
 ++++ with the following command(s): 
relion_star_loopheader rlnMicrographMovieName > Import/exp001/movies.star
ls Micrographs/*.mrcs >> Import/exp001/movies.star
 ++++ 

 ++++ Executing new job on Tue Sep 13 23:54:25 2016
 ++++ with the following command(s): 
relion_star_loopheader rlnMicrographMovieName > Import/exp001/movies.star
ls Micrographs/*.mrcs >> Import/exp001/movies.star
 ++++ 

 ++++ Executing new job on Tue Sep 13 23:57:46 2016
 ++++ with the following command(s): 
relion_star_loopheader rlnMicrographMovieName > Import/exp001/movies.star
ls Micrographs/*.mrcs >> Import/exp001/movies.star
 ++++ 

 ++++ Executing new job on Wed Sep 14 00:00:37 2016
 ++++ with the following command(s): 
relion_star_loopheader rlnMicrographMovieName > Import/exp001/movies.star
ls Micrographs/*.mrcs >> Import/exp001/movies.star
 ++++ 

 ++++ Executing new job on Wed Sep 14 00:03:28 2016
 ++++ with the following command(s): 
relion_star_loopheader rlnMicrographMovieName > Import/exp001/movies.star
ls Micrographs/*.mrcs >> Import/exp001/movies.star
 ++++ 

 ++++ Executing new job on Wed Sep 14 00:06:19 2016
 ++++ with the following command(s): 
relion_star_loopheader rlnMicrographMovieName > Import/exp001/movies.star
ls Micrographs/*.mrcs >> Import/exp001/movies.star
 ++++ 

 ++++ Executing new job on Wed Sep 14 00:09:10 2016
 ++++ with the following command(s): 
relion_star_loopheader rlnMicrographMovieName > Import/exp001/movies.star
ls Micrographs/*.mrcs >> Import/exp001/movies.star
 ++++ 

 ++++ Executing new job on Wed Sep 14 00:12:01 2016
 ++++ with the following command(s): 
relion_star_loopheader rlnMicrographMovieName > Import/exp001/movies.star
ls Micrographs/*.mrcs >> Import/exp001/movies.star
 ++++ 

 ++++ Executing new job on Wed Sep 14 00:15:22 2016
 ++++ with the following command(s): 
relion_star_loopheader rlnMicrographMovieName > Import/exp001/movies.star
ls Micrographs/*.mrcs >> Import/exp001/movies.star
 ++++ 

 ++++ Executing new job on Wed Sep 14 00:18:02 2016
 ++++ with the following command(s): 
relion_star_loopheader rlnMicrographMovieName > Import/exp001/movies.star
ls Micrographs/*.mrcs >> Import/exp001/movies.star
 ++++ 

 ++++ Executing new job on Wed Sep 14 00:20:43 2016
 ++++ with the following command(s): 
relion_star_loopheader rlnMicrographMovieName > Import/exp001/movies.star
ls Micrographs/*.mrcs >> Import/exp001/movies.star
 ++++ 

 ++++ Executing new job on Wed Sep 14 00:23:34 2016
 ++++ with the following command(s): 
relion_star_loopheader rlnMicrographMovieName > Import/exp001/movies.star
ls Micrographs/*.mrcs >> Import/exp001/movies.star
 ++++ 

 ++++ Executing new job on Wed Sep 14 00:26:35 2016
 ++++ with the following command(s): 
relion_star_loopheader rlnMicrographMovieName > Import/exp001/movies.star
ls Micrographs/*.mrcs >> Import/exp001/movies.star
 ++++ 

 ++++ Executing new job on Wed Sep 14 00:29:26 2016
 ++++ with the following command(s): 
relion_star_loopheader rlnMicrographMovieName > Import/exp001/movies.star
ls Micrographs/*.mrcs >> Import/exp001/movies.star
 ++++ 

 ++++ Executing new job on Wed Sep 14 00:32:47 2016
 ++++ with the following command(s): 
relion_star_loopheader rlnMicrographMovieName > Import/exp001/movies.star
ls Micrographs/*.mrcs >> Import/exp001/movies.star
 ++++ 

 ++++ Executing new job on Wed Sep 14 00:35:48 2016
 ++++ with the following command(s): 
relion_star_loopheader rlnMicrographMovieName > Import/exp001/movies.star
ls Micrographs/*.mrcs >> Import/exp001/movies.star
 ++++ 

 ++++ Executing new job on Wed Sep 14 00:38:59 2016
 ++++ with the following command(s): 
relion_star_loopheader rlnMicrographMovieName > Import/exp001/movies.star
ls Micrographs/*.mrcs >> Import/exp001/movies.star
 ++++ 

 ++++ Executing new job on Wed Sep 14 00:42:40 2016
 ++++ with the following command(s): 
relion_star_loopheader rlnMicrographMovieName > Import/exp001/movies.star
ls Micrographs/*.mrcs >> Import/exp001/movies.star
 ++++ 

 ++++ Executing new job on Wed Sep 14 00:45:50 2016
 ++++ with the following command(s): 
relion_star_loopheader rlnMicrographMovieName > Import/exp001/movies.star
ls Micrographs/*.mrcs >> Import/exp001/movies.star
 ++++ 

 ++++ Executing new job on Wed Sep 14 00:49:41 2016
 ++++ with the following command(s): 
relion_star_loopheader rlnMicrographMovieName > Import/exp001/movies.star
ls Micrographs/*.mrcs >> Import/exp001/movies.star
 ++++ 

 ++++ Executing new job on Wed Sep 14 00:52:22 2016
 ++++ with the following command(s): 
relion_star_loopheader rlnMicrographMovieName > Import/exp001/movies.star
ls Micrographs/*.mrcs >> Import/exp001/movies.star
 ++++ 

 ++++ Executing new job on Wed Sep 14 00:55:23 2016
 ++++ with the following command(s): 
relion_star_loopheader rlnMicrographMovieName > Import/exp001/movies.star
ls Micrographs/*.mrcs >> Import/exp001/movies.star
 ++++ 

 ++++ Executing new job on Wed Sep 14 00:59:14 2016
 ++++ with the following command(s): 
relion_star_loopheader rlnMicrographMovieName > Import/exp001/movies.star
ls Micrographs/*.mrcs >> Import/exp001/movies.star
 ++++ 

 ++++ Executing new job on Wed Sep 14 01:02:45 2016
 ++++ with the following command(s): 
relion_star_loopheader rlnMicrographMovieName > Import/exp001/movies.star
ls Micrographs/*.mrcs >> Import/exp001/movies.star
 ++++ 

 ++++ Executing new job on Wed Sep 14 01:06:36 2016
 ++++ with the following command(s): 
relion_star_loopheader rlnMicrographMovieName > Import/exp001/movies.star
ls Micrographs/*.mrcs >> Import/exp001/movies.star
 ++++ 

 ++++ Executing new job on Wed Sep 14 01:10:07 2016
 ++++ with the following command(s): 
relion_star_loopheader rlnMicrographMovieName > Import/exp001/movies.star
ls Micrographs/*.mrcs >> Import/exp001/movies.star
 ++++ 

 ++++ Executing new job on Wed Sep 14 01:13:58 2016
 ++++ with the following command(s): 
relion_star_loopheader rlnMicrographMovieName > Import/exp001/movies.star
ls Micrographs/*.mrcs >> Import/exp001/movies.star
 ++++ 

 ++++ Executing new job on Wed Sep 14 01:17:09 2016
 ++++ with the following command(s): 
relion_star_loopheader rlnMicrographMovieName > Import/exp001/movies.star
ls Micrographs/*.mrcs >> Import/exp001/movies.star
 ++++ 

 ++++ Executing new job on Wed Sep 14 01:20:59 2016
 ++++ with the following command(s): 
relion_star_loopheader rlnMicrographMovieName > Import/exp001/movies.star
ls Micrographs/*.mrcs >> Import/exp001/movies.star
 ++++ 

 ++++ Executing new job on Wed Sep 14 01:24:00 2016
 ++++ with the following command(s): 
relion_star_loopheader rlnMicrographMovieName > Import/exp001/movies.star
ls Micrographs/*.mrcs >> Import/exp001/movies.star
 ++++ 

 ++++ Executing new job on Wed Sep 14 01:27:51 2016
 ++++ with the following command(s): 
relion_star_loopheader rlnMicrographMovieName > Import/exp001/movies.star
ls Micrographs/*.mrcs >> Import/exp001/movies.star
 ++++ 

 ++++ Executing new job on Wed Sep 14 01:30:52 2016
 ++++ with the following command(s): 
relion_star_loopheader rlnMicrographMovieName > Import/exp001/movies.star
ls Micrographs/*.mrcs >> Import/exp001/movies.star
 ++++ 

 ++++ Executing new job on Wed Sep 14 01:34:43 2016
 ++++ with the following command(s): 
relion_star_loopheader rlnMicrographMovieName > Import/exp001/movies.star
ls Micrographs/*.mrcs >> Import/exp001/movies.star
 ++++ 

 ++++ Executing new job on Wed Sep 14 01:37:54 2016
 ++++ with the following command(s): 
relion_star_loopheader rlnMicrographMovieName > Import/exp001/movies.star
ls Micrographs/*.mrcs >> Import/exp001/movies.star
 ++++ 

 ++++ Executing new job on Wed Sep 14 01:41:45 2016
 ++++ with the following command(s): 
relion_star_loopheader rlnMicrographMovieName > Import/exp001/movies.star
ls Micrographs/*.mrcs >> Import/exp001/movies.star
 ++++ 

 ++++ Executing new job on Wed Sep 14 01:44:55 2016
 ++++ with the following command(s): 
relion_star_loopheader rlnMicrographMovieName > Import/exp001/movies.star
ls Micrographs/*.mrcs >> Import/exp001/movies.star
 ++++ 

 ++++ Executing new job on Wed Sep 14 01:48:46 2016
 ++++ with the following command(s): 
relion_star_loopheader rlnMicrographMovieName > Import/exp001/movies.star
ls Micrographs/*.mrcs >> Import/exp001/movies.star
 ++++ 

 ++++ Executing new job on Wed Sep 14 01:52:07 2016
 ++++ with the following command(s): 
relion_star_loopheader rlnMicrographMovieName > Import/exp001/movies.star
ls Micrographs/*.mrcs >> Import/exp001/movies.star
 ++++ 

 ++++ Executing new job on Wed Sep 14 01:55:58 2016
 ++++ with the following command(s): 
relion_star_loopheader rlnMicrographMovieName > Import/exp001/movies.star
ls Micrographs/*.mrcs >> Import/exp001/movies.star
 ++++ 

 ++++ Executing new job on Wed Sep 14 01:59:19 2016
 ++++ with the following command(s): 
relion_star_loopheader rlnMicrographMovieName > Import/exp001/movies.star
ls Micrographs/*.mrcs >> Import/exp001/movies.star
 ++++ 

 ++++ Executing new job on Wed Sep 14 02:03:00 2016
 ++++ with the following command(s): 
relion_star_loopheader rlnMicrographMovieName > Import/exp001/movies.star
ls Micrographs/*.mrcs >> Import/exp001/movies.star
 ++++ 

 ++++ Executing new job on Wed Sep 14 02:06:01 2016
 ++++ with the following command(s): 
relion_star_loopheader rlnMicrographMovieName > Import/exp001/movies.star
ls Micrographs/*.mrcs >> Import/exp001/movies.star
 ++++ 

 ++++ Executing new job on Wed Sep 14 02:09:43 2016
 ++++ with the following command(s): 
relion_star_loopheader rlnMicrographMovieName > Import/exp001/movies.star
ls Micrographs/*.mrcs >> Import/exp001/movies.star
 ++++ 

 ++++ Executing new job on Wed Sep 14 02:12:34 2016
 ++++ with the following command(s): 
relion_star_loopheader rlnMicrographMovieName > Import/exp001/movies.star
ls Micrographs/*.mrcs >> Import/exp001/movies.star
 ++++ 

 ++++ Executing new job on Wed Sep 14 02:15:25 2016
 ++++ with the following command(s): 
relion_star_loopheader rlnMicrographMovieName > Import/exp001/movies.star
ls Micrographs/*.mrcs >> Import/exp001/movies.star
 ++++ 

 ++++ Executing new job on Wed Sep 14 02:18:36 2016
 ++++ with the following command(s): 
relion_star_loopheader rlnMicrographMovieName > Import/exp001/movies.star
ls Micrographs/*.mrcs >> Import/exp001/movies.star
 ++++ 

 ++++ Executing new job on Wed Sep 14 02:21:57 2016
 ++++ with the following command(s): 
relion_star_loopheader rlnMicrographMovieName > Import/exp001/movies.star
ls Micrographs/*.mrcs >> Import/exp001/movies.star
 ++++ 

 ++++ Executing new job on Wed Sep 14 02:26:18 2016
 ++++ with the following command(s): 
relion_star_loopheader rlnMicrographMovieName > Import/exp001/movies.star
ls Micrographs/*.mrcs >> Import/exp001/movies.star
 ++++ 

 ++++ Executing new job on Wed Sep 14 02:30:19 2016
 ++++ with the following command(s): 
relion_star_loopheader rlnMicrographMovieName > Import/exp001/movies.star
ls Micrographs/*.mrcs >> Import/exp001/movies.star
 ++++ 

 ++++ Executing new job on Wed Sep 14 02:34:49 2016
 ++++ with the following command(s): 
relion_star_loopheader rlnMicrographMovieName > Import/exp001/movies.star
ls Micrographs/*.mrcs >> Import/exp001/movies.star
 ++++ 

 ++++ Executing new job on Wed Sep 14 02:39:00 2016
 ++++ with the following command(s): 
relion_star_loopheader rlnMicrographMovieName > Import/exp001/movies.star
ls Micrographs/*.mrcs >> Import/exp001/movies.star
 ++++ 

 ++++ Executing new job on Wed Sep 14 02:43:21 2016
 ++++ with the following command(s): 
relion_star_loopheader rlnMicrographMovieName > Import/exp001/movies.star
ls Micrographs/*.mrcs >> Import/exp001/movies.star
 ++++ 

 ++++ Executing new job on Wed Sep 14 02:48:02 2016
 ++++ with the following command(s): 
relion_star_loopheader rlnMicrographMovieName > Import/exp001/movies.star
ls Micrographs/*.mrcs >> Import/exp001/movies.star
 ++++ 

 ++++ Executing new job on Wed Sep 14 02:52:42 2016
 ++++ with the following command(s): 
relion_star_loopheader rlnMicrographMovieName > Import/exp001/movies.star
ls Micrographs/*.mrcs >> Import/exp001/movies.star
 ++++ 

 ++++ Executing new job on Wed Sep 14 02:57:23 2016
 ++++ with the following command(s): 
relion_star_loopheader rlnMicrographMovieName > Import/exp001/movies.star
ls Micrographs/*.mrcs >> Import/exp001/movies.star
 ++++ 

 ++++ Executing new job on Wed Sep 14 03:02:04 2016
 ++++ with the following command(s): 
relion_star_loopheader rlnMicrographMovieName > Import/exp001/movies.star
ls Micrographs/*.mrcs >> Import/exp001/movies.star
 ++++ 

 ++++ Executing new job on Wed Sep 14 03:06:45 2016
 ++++ with the following command(s): 
relion_star_loopheader rlnMicrographMovieName > Import/exp001/movies.star
ls Micrographs/*.mrcs >> Import/exp001/movies.star
 ++++ 

 ++++ Executing new job on Wed Sep 14 03:11:56 2016
 ++++ with the following command(s): 
relion_star_loopheader rlnMicrographMovieName > Import/exp001/movies.star
ls Micrographs/*.mrcs >> Import/exp001/movies.star
 ++++ 

 ++++ Executing new job on Wed Sep 14 03:16:46 2016
 ++++ with the following command(s): 
relion_star_loopheader rlnMicrographMovieName > Import/exp001/movies.star
ls Micrographs/*.mrcs >> Import/exp001/movies.star
 ++++ 

 ++++ Executing new job on Wed Sep 14 03:21:27 2016
 ++++ with the following command(s): 
relion_star_loopheader rlnMicrographMovieName > Import/exp001/movies.star
ls Micrographs/*.mrcs >> Import/exp001/movies.star
 ++++ 

 ++++ Executing new job on Wed Sep 14 03:25:48 2016
 ++++ with the following command(s): 
relion_star_loopheader rlnMicrographMovieName > Import/exp001/movies.star
ls Micrographs/*.mrcs >> Import/exp001/movies.star
 ++++ 

 ++++ Executing new job on Wed Sep 14 03:30:29 2016
 ++++ with the following command(s): 
relion_star_loopheader rlnMicrographMovieName > Import/exp001/movies.star
ls Micrographs/*.mrcs >> Import/exp001/movies.star
 ++++ 

 ++++ Executing new job on Wed Sep 14 03:35:00 2016
 ++++ with the following command(s): 
relion_star_loopheader rlnMicrographMovieName > Import/exp001/movies.star
ls Micrographs/*.mrcs >> Import/exp001/movies.star
 ++++ 

 ++++ Executing new job on Wed Sep 14 03:39:30 2016
 ++++ with the following command(s): 
relion_star_loopheader rlnMicrographMovieName > Import/exp001/movies.star
ls Micrographs/*.mrcs >> Import/exp001/movies.star
 ++++ 

 ++++ Executing new job on Wed Sep 14 03:43:31 2016
 ++++ with the following command(s): 
relion_star_loopheader rlnMicrographMovieName > Import/exp001/movies.star
ls Micrographs/*.mrcs >> Import/exp001/movies.star
 ++++ 

 ++++ Executing new job on Wed Sep 14 03:47:12 2016
 ++++ with the following command(s): 
relion_star_loopheader rlnMicrographMovieName > Import/exp001/movies.star
ls Micrographs/*.mrcs >> Import/exp001/movies.star
 ++++ 

 ++++ Executing new job on Wed Sep 14 03:50:53 2016
 ++++ with the following command(s): 
relion_star_loopheader rlnMicrographMovieName > Import/exp001/movies.star
ls Micrographs/*.mrcs >> Import/exp001/movies.star
 ++++ 

 ++++ Executing new job on Wed Sep 14 03:55:04 2016
 ++++ with the following command(s): 
relion_star_loopheader rlnMicrographMovieName > Import/exp001/movies.star
ls Micrographs/*.mrcs >> Import/exp001/movies.star
 ++++ 

 ++++ Executing new job on Wed Sep 14 03:58:24 2016
 ++++ with the following command(s): 
relion_star_loopheader rlnMicrographMovieName > Import/exp001/movies.star
ls Micrographs/*.mrcs >> Import/exp001/movies.star
 ++++ 

 ++++ Executing new job on Wed Sep 14 04:01:05 2016
 ++++ with the following command(s): 
relion_star_loopheader rlnMicrographMovieName > Import/exp001/movies.star
ls Micrographs/*.mrcs >> Import/exp001/movies.star
 ++++ 

 ++++ Executing new job on Wed Sep 14 04:04:06 2016
 ++++ with the following command(s): 
relion_star_loopheader rlnMicrographMovieName > Import/exp001/movies.star
ls Micrographs/*.mrcs >> Import/exp001/movies.star
 ++++ 

 ++++ Executing new job on Wed Sep 14 04:07:07 2016
 ++++ with the following command(s): 
relion_star_loopheader rlnMicrographMovieName > Import/exp001/movies.star
ls Micrographs/*.mrcs >> Import/exp001/movies.star
 ++++ 

 ++++ Executing new job on Wed Sep 14 04:09:38 2016
 ++++ with the following command(s): 
relion_star_loopheader rlnMicrographMovieName > Import/exp001/movies.star
ls Micrographs/*.mrcs >> Import/exp001/movies.star
 ++++ 

 ++++ Executing new job on Wed Sep 14 04:13:19 2016
 ++++ with the following command(s): 
relion_star_loopheader rlnMicrographMovieName > Import/exp001/movies.star
ls Micrographs/*.mrcs >> Import/exp001/movies.star
 ++++ 

 ++++ Executing new job on Wed Sep 14 04:16:20 2016
 ++++ with the following command(s): 
relion_star_loopheader rlnMicrographMovieName > Import/exp001/movies.star
ls Micrographs/*.mrcs >> Import/exp001/movies.star
 ++++ 

 ++++ Executing new job on Wed Sep 14 04:19:41 2016
 ++++ with the following command(s): 
relion_star_loopheader rlnMicrographMovieName > Import/exp001/movies.star
ls Micrographs/*.mrcs >> Import/exp001/movies.star
 ++++ 

 ++++ Executing new job on Wed Sep 14 04:22:32 2016
 ++++ with the following command(s): 
relion_star_loopheader rlnMicrographMovieName > Import/exp001/movies.star
ls Micrographs/*.mrcs >> Import/exp001/movies.star
 ++++ 

 ++++ Executing new job on Wed Sep 14 04:24:53 2016
 ++++ with the following command(s): 
relion_star_loopheader rlnMicrographMovieName > Import/exp001/movies.star
ls Micrographs/*.mrcs >> Import/exp001/movies.star
 ++++ 

 ++++ Executing new job on Wed Sep 14 04:28:34 2016
 ++++ with the following command(s): 
relion_star_loopheader rlnMicrographMovieName > Import/exp001/movies.star
ls Micrographs/*.mrcs >> Import/exp001/movies.star
 ++++ 

 ++++ Executing new job on Wed Sep 14 04:31:15 2016
 ++++ with the following command(s): 
relion_star_loopheader rlnMicrographMovieName > Import/exp001/movies.star
ls Micrographs/*.mrcs >> Import/exp001/movies.star
 ++++ 

 ++++ Executing new job on Wed Sep 14 04:34:16 2016
 ++++ with the following command(s): 
relion_star_loopheader rlnMicrographMovieName > Import/exp001/movies.star
ls Micrographs/*.mrcs >> Import/exp001/movies.star
 ++++ 

 ++++ Executing new job on Wed Sep 14 04:37:47 2016
 ++++ with the following command(s): 
relion_star_loopheader rlnMicrographMovieName > Import/exp001/movies.star
ls Micrographs/*.mrcs >> Import/exp001/movies.star
 ++++ 

 ++++ Executing new job on Wed Sep 14 04:40:17 2016
 ++++ with the following command(s): 
relion_star_loopheader rlnMicrographMovieName > Import/exp001/movies.star
ls Micrographs/*.mrcs >> Import/exp001/movies.star
 ++++ 

 ++++ Executing new job on Wed Sep 14 04:43:18 2016
 ++++ with the following command(s): 
relion_star_loopheader rlnMicrographMovieName > Import/exp001/movies.star
ls Micrographs/*.mrcs >> Import/exp001/movies.star
 ++++ 

 ++++ Executing new job on Wed Sep 14 04:46:59 2016
 ++++ with the following command(s): 
relion_star_loopheader rlnMicrographMovieName > Import/exp001/movies.star
ls Micrographs/*.mrcs >> Import/exp001/movies.star
 ++++ 

 ++++ Executing new job on Wed Sep 14 04:49:50 2016
 ++++ with the following command(s): 
relion_star_loopheader rlnMicrographMovieName > Import/exp001/movies.star
ls Micrographs/*.mrcs >> Import/exp001/movies.star
 ++++ 

 ++++ Executing new job on Wed Sep 14 04:52:41 2016
 ++++ with the following command(s): 
relion_star_loopheader rlnMicrographMovieName > Import/exp001/movies.star
ls Micrographs/*.mrcs >> Import/exp001/movies.star
 ++++ 

 ++++ Executing new job on Wed Sep 14 04:56:22 2016
 ++++ with the following command(s): 
relion_star_loopheader rlnMicrographMovieName > Import/exp001/movies.star
ls Micrographs/*.mrcs >> Import/exp001/movies.star
 ++++ 

 ++++ Executing new job on Wed Sep 14 04:59:13 2016
 ++++ with the following command(s): 
relion_star_loopheader rlnMicrographMovieName > Import/exp001/movies.star
ls Micrographs/*.mrcs >> Import/exp001/movies.star
 ++++ 

 ++++ Executing new job on Wed Sep 14 05:02:14 2016
 ++++ with the following command(s): 
relion_star_loopheader rlnMicrographMovieName > Import/exp001/movies.star
ls Micrographs/*.mrcs >> Import/exp001/movies.star
 ++++ 

 ++++ Executing new job on Wed Sep 14 05:05:55 2016
 ++++ with the following command(s): 
relion_star_loopheader rlnMicrographMovieName > Import/exp001/movies.star
ls Micrographs/*.mrcs >> Import/exp001/movies.star
 ++++ 

 ++++ Executing new job on Wed Sep 14 05:08:45 2016
 ++++ with the following command(s): 
relion_star_loopheader rlnMicrographMovieName > Import/exp001/movies.star
ls Micrographs/*.mrcs >> Import/exp001/movies.star
 ++++ 

 ++++ Executing new job on Wed Sep 14 05:11:46 2016
 ++++ with the following command(s): 
relion_star_loopheader rlnMicrographMovieName > Import/exp001/movies.star
ls Micrographs/*.mrcs >> Import/exp001/movies.star
 ++++ 

 ++++ Executing new job on Wed Sep 14 05:15:27 2016
 ++++ with the following command(s): 
relion_star_loopheader rlnMicrographMovieName > Import/exp001/movies.star
ls Micrographs/*.mrcs >> Import/exp001/movies.star
 ++++ 

 ++++ Executing new job on Wed Sep 14 05:18:18 2016
 ++++ with the following command(s): 
relion_star_loopheader rlnMicrographMovieName > Import/exp001/movies.star
ls Micrographs/*.mrcs >> Import/exp001/movies.star
 ++++ 

 ++++ Executing new job on Wed Sep 14 05:21:19 2016
 ++++ with the following command(s): 
relion_star_loopheader rlnMicrographMovieName > Import/exp001/movies.star
ls Micrographs/*.mrcs >> Import/exp001/movies.star
 ++++ 

 ++++ Executing new job on Wed Sep 14 05:25:00 2016
 ++++ with the following command(s): 
relion_star_loopheader rlnMicrographMovieName > Import/exp001/movies.star
ls Micrographs/*.mrcs >> Import/exp001/movies.star
 ++++ 

 ++++ Executing new job on Wed Sep 14 05:27:51 2016
 ++++ with the following command(s): 
relion_star_loopheader rlnMicrographMovieName > Import/exp001/movies.star
ls Micrographs/*.mrcs >> Import/exp001/movies.star
 ++++ 

 ++++ Executing new job on Wed Sep 14 05:30:52 2016
 ++++ with the following command(s): 
relion_star_loopheader rlnMicrographMovieName > Import/exp001/movies.star
ls Micrographs/*.mrcs >> Import/exp001/movies.star
 ++++ 

 ++++ Executing new job on Wed Sep 14 05:34:33 2016
 ++++ with the following command(s): 
relion_star_loopheader rlnMicrographMovieName > Import/exp001/movies.star
ls Micrographs/*.mrcs >> Import/exp001/movies.star
 ++++ 

 ++++ Executing new job on Wed Sep 14 05:37:24 2016
 ++++ with the following command(s): 
relion_star_loopheader rlnMicrographMovieName > Import/exp001/movies.star
ls Micrographs/*.mrcs >> Import/exp001/movies.star
 ++++ 

 ++++ Executing new job on Wed Sep 14 05:40:25 2016
 ++++ with the following command(s): 
relion_star_loopheader rlnMicrographMovieName > Import/exp001/movies.star
ls Micrographs/*.mrcs >> Import/exp001/movies.star
 ++++ 

 ++++ Executing new job on Wed Sep 14 05:44:06 2016
 ++++ with the following command(s): 
relion_star_loopheader rlnMicrographMovieName > Import/exp001/movies.star
ls Micrographs/*.mrcs >> Import/exp001/movies.star
 ++++ 

 ++++ Executing new job on Wed Sep 14 05:47:07 2016
 ++++ with the following command(s): 
relion_star_loopheader rlnMicrographMovieName > Import/exp001/movies.star
ls Micrographs/*.mrcs >> Import/exp001/movies.star
 ++++ 

 ++++ Executing new job on Wed Sep 14 05:49:58 2016
 ++++ with the following command(s): 
relion_star_loopheader rlnMicrographMovieName > Import/exp001/movies.star
ls Micrographs/*.mrcs >> Import/exp001/movies.star
 ++++ 

 ++++ Executing new job on Wed Sep 14 05:52:59 2016
 ++++ with the following command(s): 
relion_star_loopheader rlnMicrographMovieName > Import/exp001/movies.star
ls Micrographs/*.mrcs >> Import/exp001/movies.star
 ++++ 

 ++++ Executing new job on Wed Sep 14 05:55:50 2016
 ++++ with the following command(s): 
relion_star_loopheader rlnMicrographMovieName > Import/exp001/movies.star
ls Micrographs/*.mrcs >> Import/exp001/movies.star
 ++++ 

 ++++ Executing new job on Wed Sep 14 05:58:51 2016
 ++++ with the following command(s): 
relion_star_loopheader rlnMicrographMovieName > Import/exp001/movies.star
ls Micrographs/*.mrcs >> Import/exp001/movies.star
 ++++ 

 ++++ Executing new job on Wed Sep 14 06:02:32 2016
 ++++ with the following command(s): 
relion_star_loopheader rlnMicrographMovieName > Import/exp001/movies.star
ls Micrographs/*.mrcs >> Import/exp001/movies.star
 ++++ 

 ++++ Executing new job on Wed Sep 14 06:05:33 2016
 ++++ with the following command(s): 
relion_star_loopheader rlnMicrographMovieName > Import/exp001/movies.star
ls Micrographs/*.mrcs >> Import/exp001/movies.star
 ++++ 

 ++++ Executing new job on Wed Sep 14 06:08:34 2016
 ++++ with the following command(s): 
relion_star_loopheader rlnMicrographMovieName > Import/exp001/movies.star
ls Micrographs/*.mrcs >> Import/exp001/movies.star
 ++++ 

 ++++ Executing new job on Wed Sep 14 06:11:24 2016
 ++++ with the following command(s): 
relion_star_loopheader rlnMicrographMovieName > Import/exp001/movies.star
ls Micrographs/*.mrcs >> Import/exp001/movies.star
 ++++ 

 ++++ Executing new job on Wed Sep 14 06:14:15 2016
 ++++ with the following command(s): 
relion_star_loopheader rlnMicrographMovieName > Import/exp001/movies.star
ls Micrographs/*.mrcs >> Import/exp001/movies.star
 ++++ 

 ++++ Executing new job on Wed Sep 14 06:17:16 2016
 ++++ with the following command(s): 
relion_star_loopheader rlnMicrographMovieName > Import/exp001/movies.star
ls Micrographs/*.mrcs >> Import/exp001/movies.star
 ++++ 

 ++++ Executing new job on Wed Sep 14 06:20:57 2016
 ++++ with the following command(s): 
relion_star_loopheader rlnMicrographMovieName > Import/exp001/movies.star
ls Micrographs/*.mrcs >> Import/exp001/movies.star
 ++++ 

 ++++ Executing new job on Wed Sep 14 06:23:38 2016
 ++++ with the following command(s): 
relion_star_loopheader rlnMicrographMovieName > Import/exp001/movies.star
ls Micrographs/*.mrcs >> Import/exp001/movies.star
 ++++ 

 ++++ Executing new job on Wed Sep 14 06:26:09 2016
 ++++ with the following command(s): 
relion_star_loopheader rlnMicrographMovieName > Import/exp001/movies.star
ls Micrographs/*.mrcs >> Import/exp001/movies.star
 ++++ 

 ++++ Executing new job on Wed Sep 14 06:29:50 2016
 ++++ with the following command(s): 
relion_star_loopheader rlnMicrographMovieName > Import/exp001/movies.star
ls Micrographs/*.mrcs >> Import/exp001/movies.star
 ++++ 

 ++++ Executing new job on Wed Sep 14 06:32:41 2016
 ++++ with the following command(s): 
relion_star_loopheader rlnMicrographMovieName > Import/exp001/movies.star
ls Micrographs/*.mrcs >> Import/exp001/movies.star
 ++++ 

 ++++ Executing new job on Wed Sep 14 06:35:42 2016
 ++++ with the following command(s): 
relion_star_loopheader rlnMicrographMovieName > Import/exp001/movies.star
ls Micrographs/*.mrcs >> Import/exp001/movies.star
 ++++ 

 ++++ Executing new job on Wed Sep 14 06:39:23 2016
 ++++ with the following command(s): 
relion_star_loopheader rlnMicrographMovieName > Import/exp001/movies.star
ls Micrographs/*.mrcs >> Import/exp001/movies.star
 ++++ 

 ++++ Executing new job on Wed Sep 14 06:42:03 2016
 ++++ with the following command(s): 
relion_star_loopheader rlnMicrographMovieName > Import/exp001/movies.star
ls Micrographs/*.mrcs >> Import/exp001/movies.star
 ++++ 

 ++++ Executing new job on Wed Sep 14 06:45:14 2016
 ++++ with the following command(s): 
relion_star_loopheader rlnMicrographMovieName > Import/exp001/movies.star
ls Micrographs/*.mrcs >> Import/exp001/movies.star
 ++++ 

 ++++ Executing new job on Wed Sep 14 06:48:55 2016
 ++++ with the following command(s): 
relion_star_loopheader rlnMicrographMovieName > Import/exp001/movies.star
ls Micrographs/*.mrcs >> Import/exp001/movies.star
 ++++ 

 ++++ Executing new job on Wed Sep 14 06:51:46 2016
 ++++ with the following command(s): 
relion_star_loopheader rlnMicrographMovieName > Import/exp001/movies.star
ls Micrographs/*.mrcs >> Import/exp001/movies.star
 ++++ 

 ++++ Executing new job on Wed Sep 14 06:54:47 2016
 ++++ with the following command(s): 
relion_star_loopheader rlnMicrographMovieName > Import/exp001/movies.star
ls Micrographs/*.mrcs >> Import/exp001/movies.star
 ++++ 

 ++++ Executing new job on Wed Sep 14 06:57:48 2016
 ++++ with the following command(s): 
relion_star_loopheader rlnMicrographMovieName > Import/exp001/movies.star
ls Micrographs/*.mrcs >> Import/exp001/movies.star
 ++++ 

 ++++ Executing new job on Wed Sep 14 07:00:39 2016
 ++++ with the following command(s): 
relion_star_loopheader rlnMicrographMovieName > Import/exp001/movies.star
ls Micrographs/*.mrcs >> Import/exp001/movies.star
 ++++ 

 ++++ Executing new job on Wed Sep 14 07:03:40 2016
 ++++ with the following command(s): 
relion_star_loopheader rlnMicrographMovieName > Import/exp001/movies.star
ls Micrographs/*.mrcs >> Import/exp001/movies.star
 ++++ 

 ++++ Executing new job on Wed Sep 14 07:07:21 2016
 ++++ with the following command(s): 
relion_star_loopheader rlnMicrographMovieName > Import/exp001/movies.star
ls Micrographs/*.mrcs >> Import/exp001/movies.star
 ++++ 

 ++++ Executing new job on Wed Sep 14 07:10:21 2016
 ++++ with the following command(s): 
relion_star_loopheader rlnMicrographMovieName > Import/exp001/movies.star
ls Micrographs/*.mrcs >> Import/exp001/movies.star
 ++++ 

 ++++ Executing new job on Wed Sep 14 07:13:22 2016
 ++++ with the following command(s): 
relion_star_loopheader rlnMicrographMovieName > Import/exp001/movies.star
ls Micrographs/*.mrcs >> Import/exp001/movies.star
 ++++ 

 ++++ Executing new job on Wed Sep 14 07:17:03 2016
 ++++ with the following command(s): 
relion_star_loopheader rlnMicrographMovieName > Import/exp001/movies.star
ls Micrographs/*.mrcs >> Import/exp001/movies.star
 ++++ 

 ++++ Executing new job on Wed Sep 14 07:19:54 2016
 ++++ with the following command(s): 
relion_star_loopheader rlnMicrographMovieName > Import/exp001/movies.star
ls Micrographs/*.mrcs >> Import/exp001/movies.star
 ++++ 

 ++++ Executing new job on Wed Sep 14 07:22:45 2016
 ++++ with the following command(s): 
relion_star_loopheader rlnMicrographMovieName > Import/exp001/movies.star
ls Micrographs/*.mrcs >> Import/exp001/movies.star
 ++++ 

 ++++ Executing new job on Wed Sep 14 07:26:26 2016
 ++++ with the following command(s): 
relion_star_loopheader rlnMicrographMovieName > Import/exp001/movies.star
ls Micrographs/*.mrcs >> Import/exp001/movies.star
 ++++ 

 ++++ Executing new job on Wed Sep 14 07:29:07 2016
 ++++ with the following command(s): 
relion_star_loopheader rlnMicrographMovieName > Import/exp001/movies.star
ls Micrographs/*.mrcs >> Import/exp001/movies.star
 ++++ 

 ++++ Executing new job on Wed Sep 14 07:32:08 2016
 ++++ with the following command(s): 
relion_star_loopheader rlnMicrographMovieName > Import/exp001/movies.star
ls Micrographs/*.mrcs >> Import/exp001/movies.star
 ++++ 

 ++++ Executing new job on Wed Sep 14 07:35:39 2016
 ++++ with the following command(s): 
relion_star_loopheader rlnMicrographMovieName > Import/exp001/movies.star
ls Micrographs/*.mrcs >> Import/exp001/movies.star
 ++++ 

 ++++ Executing new job on Wed Sep 14 07:38:30 2016
 ++++ with the following command(s): 
relion_star_loopheader rlnMicrographMovieName > Import/exp001/movies.star
ls Micrographs/*.mrcs >> Import/exp001/movies.star
 ++++ 

 ++++ Executing new job on Wed Sep 14 07:41:31 2016
 ++++ with the following command(s): 
relion_star_loopheader rlnMicrographMovieName > Import/exp001/movies.star
ls Micrographs/*.mrcs >> Import/exp001/movies.star
 ++++ 

 ++++ Executing new job on Wed Sep 14 07:45:02 2016
 ++++ with the following command(s): 
relion_star_loopheader rlnMicrographMovieName > Import/exp001/movies.star
ls Micrographs/*.mrcs >> Import/exp001/movies.star
 ++++ 

 ++++ Executing new job on Wed Sep 14 07:48:13 2016
 ++++ with the following command(s): 
relion_star_loopheader rlnMicrographMovieName > Import/exp001/movies.star
ls Micrographs/*.mrcs >> Import/exp001/movies.star
 ++++ 

 ++++ Executing new job on Wed Sep 14 07:52:54 2016
 ++++ with the following command(s): 
relion_star_loopheader rlnMicrographMovieName > Import/exp001/movies.star
ls Micrographs/*.mrcs >> Import/exp001/movies.star
 ++++ 

 ++++ Executing new job on Wed Sep 14 07:56:25 2016
 ++++ with the following command(s): 
relion_star_loopheader rlnMicrographMovieName > Import/exp001/movies.star
ls Micrographs/*.mrcs >> Import/exp001/movies.star
 ++++ 

 ++++ Executing new job on Wed Sep 14 08:00:16 2016
 ++++ with the following command(s): 
relion_star_loopheader rlnMicrographMovieName > Import/exp001/movies.star
ls Micrographs/*.mrcs >> Import/exp001/movies.star
 ++++ 

 ++++ Executing new job on Wed Sep 14 08:04:26 2016
 ++++ with the following command(s): 
relion_star_loopheader rlnMicrographMovieName > Import/exp001/movies.star
ls Micrographs/*.mrcs >> Import/exp001/movies.star
 ++++ 

 ++++ Executing new job on Wed Sep 14 08:08:07 2016
 ++++ with the following command(s): 
relion_star_loopheader rlnMicrographMovieName > Import/exp001/movies.star
ls Micrographs/*.mrcs >> Import/exp001/movies.star
 ++++ 

 ++++ Executing new job on Wed Sep 14 08:11:58 2016
 ++++ with the following command(s): 
relion_star_loopheader rlnMicrographMovieName > Import/exp001/movies.star
ls Micrographs/*.mrcs >> Import/exp001/movies.star
 ++++ 

 ++++ Executing new job on Wed Sep 14 08:16:39 2016
 ++++ with the following command(s): 
relion_star_loopheader rlnMicrographMovieName > Import/exp001/movies.star
ls Micrographs/*.mrcs >> Import/exp001/movies.star
 ++++ 

 ++++ Executing new job on Wed Sep 14 08:20:10 2016
 ++++ with the following command(s): 
relion_star_loopheader rlnMicrographMovieName > Import/exp001/movies.star
ls Micrographs/*.mrcs >> Import/exp001/movies.star
 ++++ 

 ++++ Executing new job on Wed Sep 14 08:23:51 2016
 ++++ with the following command(s): 
relion_star_loopheader rlnMicrographMovieName > Import/exp001/movies.star
ls Micrographs/*.mrcs >> Import/exp001/movies.star
 ++++ 

 ++++ Executing new job on Wed Sep 14 08:27:52 2016
 ++++ with the following command(s): 
relion_star_loopheader rlnMicrographMovieName > Import/exp001/movies.star
ls Micrographs/*.mrcs >> Import/exp001/movies.star
 ++++ 

 ++++ Executing new job on Wed Sep 14 08:31:32 2016
 ++++ with the following command(s): 
relion_star_loopheader rlnMicrographMovieName > Import/exp001/movies.star
ls Micrographs/*.mrcs >> Import/exp001/movies.star
 ++++ 

 ++++ Executing new job on Wed Sep 14 08:35:33 2016
 ++++ with the following command(s): 
relion_star_loopheader rlnMicrographMovieName > Import/exp001/movies.star
ls Micrographs/*.mrcs >> Import/exp001/movies.star
 ++++ 

 ++++ Executing new job on Wed Sep 14 08:38:04 2016
 ++++ with the following command(s): 
relion_star_loopheader rlnMicrographMovieName > Import/exp001/movies.star
ls Micrographs/*.mrcs >> Import/exp001/movies.star
 ++++ 

 ++++ Executing new job on Wed Sep 14 08:39:05 2016
 ++++ with the following command(s): 
relion_star_loopheader rlnMicrographMovieName > Import/exp001/movies.star
ls Micrographs/*.mrcs >> Import/exp001/movies.star
 ++++ 

 ++++ Executing new job on Wed Sep 14 08:40:05 2016
 ++++ with the following command(s): 
relion_star_loopheader rlnMicrographMovieName > Import/exp001/movies.star
ls Micrographs/*.mrcs >> Import/exp001/movies.star
 ++++ 

 ++++ Executing new job on Wed Sep 14 08:41:06 2016
 ++++ with the following command(s): 
relion_star_loopheader rlnMicrographMovieName > Import/exp001/movies.star
ls Micrographs/*.mrcs >> Import/exp001/movies.star
 ++++ 
