# Supplementary material for: A pipeline approach to single-particle processing in RELION
Source: Acta Crystallogr D Struct Biol. 2017 Apr 20;73(Pt 6):496–502. doi: 10.1107/S2059798316019276 (PMC5458491; doi:10.1107/S2059798316019276)
Supplement: Supplementary file 1 [file d-73-00496-sup1.zip › export1/export1/AutoPick/exp004/note.txt]

 ++++ Executing new job on Tue Sep 13 14:01:00 2016
 ++++ with the following command(s): 
`which relion_autopick_mpi` --i CtfFind/exp003/micrographs_ctf.star --ref gauss  --gauss_max 0.3 --odir AutoPick/exp004/ --pickname autopick --invert  --ctf  --ang 5 --shrink 0.2 --lowpass 20 --angpix 1.34 --particle_diameter 270 --threshold 1 --min_distance 240 --max_stddev_noise 1.1 --gpu 0:1 
echo CtfFind/exp003/micrographs_ctf.star > AutoPick/exp004/coords_suffix_autopick.star
 ++++ 

 ++++ Executing new job on Tue Sep 13 14:03:51 2016
 ++++ with the following command(s): 
`which relion_autopick_mpi` --i CtfFind/exp003/micrographs_ctf.star --ref gauss  --gauss_max 0.3 --odir AutoPick/exp004/ --pickname autopick --invert  --ctf  --ang 5 --shrink 0.2 --lowpass 20 --angpix 1.34 --particle_diameter 270 --threshold 1 --min_distance 240 --max_stddev_noise 1.1 --only_do_unfinished  --gpu 0:1 
echo CtfFind/exp003/micrographs_ctf.star > AutoPick/exp004/coords_suffix_autopick.star
 ++++ 

 ++++ Executing new job on Tue Sep 13 14:05:41 2016
 ++++ with the following command(s): 
`which relion_autopick_mpi` --i CtfFind/exp003/micrographs_ctf.star --ref gauss  --gauss_max 0.3 --odir AutoPick/exp004/ --pickname autopick --invert  --ctf  --ang 5 --shrink 0.2 --lowpass 20 --angpix 1.34 --particle_diameter 270 --threshold 1 --min_distance 240 --max_stddev_noise 1.1 --only_do_unfinished  --gpu 0:1 
echo CtfFind/exp003/micrographs_ctf.star > AutoPick/exp004/coords_suffix_autopick.star
 ++++ 

 ++++ Executing new job on Tue Sep 13 14:07:22 2016
 ++++ with the following command(s): 
`which relion_autopick_mpi` --i CtfFind/exp003/micrographs_ctf.star --ref gauss  --gauss_max 0.3 --odir AutoPick/exp004/ --pickname autopick --invert  --ctf  --ang 5 --shrink 0.2 --lowpass 20 --angpix 1.34 --particle_diameter 270 --threshold 1 --min_distance 240 --max_stddev_noise 1.1 --only_do_unfinished  --gpu 0:1 
echo CtfFind/exp003/micrographs_ctf.star > AutoPick/exp004/coords_suffix_autopick.star
 ++++ 

 ++++ Executing new job on Tue Sep 13 14:10:02 2016
 ++++ with the following command(s): 
`which relion_autopick_mpi` --i CtfFind/exp003/micrographs_ctf.star --ref gauss  --gauss_max 0.3 --odir AutoPick/exp004/ --pickname autopick --invert  --ctf  --ang 5 --shrink 0.2 --lowpass 20 --angpix 1.34 --particle_diameter 270 --threshold 1 --min_distance 240 --max_stddev_noise 1.1 --only_do_unfinished  --gpu 0:1 
echo CtfFind/exp003/micrographs_ctf.star > AutoPick/exp004/coords_suffix_autopick.star
 ++++ 

 ++++ Executing new job on Tue Sep 13 14:11:33 2016
 ++++ with the following command(s): 
`which relion_autopick_mpi` --i CtfFind/exp003/micrographs_ctf.star --ref gauss  --gauss_max 0.3 --odir AutoPick/exp004/ --pickname autopick --invert  --ctf  --ang 5 --shrink 0.2 --lowpass 20 --angpix 1.34 --particle_diameter 270 --threshold 1 --min_distance 240 --max_stddev_noise 1.1 --only_do_unfinished  --gpu 0:1 
echo CtfFind/exp003/micrographs_ctf.star > AutoPick/exp004/coords_suffix_autopick.star
 ++++ 

 ++++ Executing new job on Tue Sep 13 14:13:13 2016
 ++++ with the following command(s): 
`which relion_autopick_mpi` --i CtfFind/exp003/micrographs_ctf.star --ref gauss  --gauss_max 0.3 --odir AutoPick/exp004/ --pickname autopick --invert  --ctf  --ang 5 --shrink 0.2 --lowpass 20 --angpix 1.34 --particle_diameter 270 --threshold 1 --min_distance 240 --max_stddev_noise 1.1 --only_do_unfinished  --gpu 0:1 
echo CtfFind/exp003/micrographs_ctf.star > AutoPick/exp004/coords_suffix_autopick.star
 ++++ 

 ++++ Executing new job on Tue Sep 13 14:16:14 2016
 ++++ with the following command(s): 
`which relion_autopick_mpi` --i CtfFind/exp003/micrographs_ctf.star --ref gauss  --gauss_max 0.3 --odir AutoPick/exp004/ --pickname autopick --invert  --ctf  --ang 5 --shrink 0.2 --lowpass 20 --angpix 1.34 --particle_diameter 270 --threshold 1 --min_distance 240 --max_stddev_noise 1.1 --only_do_unfinished  --gpu 0:1 
echo CtfFind/exp003/micrographs_ctf.star > AutoPick/exp004/coords_suffix_autopick.star
 ++++ 

 ++++ Executing new job on Tue Sep 13 14:18:04 2016
 ++++ with the following command(s): 
`which relion_autopick_mpi` --i CtfFind/exp003/micrographs_ctf.star --ref gauss  --gauss_max 0.3 --odir AutoPick/exp004/ --pickname autopick --invert  --ctf  --ang 5 --shrink 0.2 --lowpass 20 --angpix 1.34 --particle_diameter 270 --threshold 1 --min_distance 240 --max_stddev_noise 1.1 --only_do_unfinished  --gpu 0:1 
echo CtfFind/exp003/micrographs_ctf.star > AutoPick/exp004/coords_suffix_autopick.star
 ++++ 

 ++++ Executing new job on Tue Sep 13 14:21:25 2016
 ++++ with the following command(s): 
`which relion_autopick_mpi` --i CtfFind/exp003/micrographs_ctf.star --ref gauss  --gauss_max 0.3 --odir AutoPick/exp004/ --pickname autopick --invert  --ctf  --ang 5 --shrink 0.2 --lowpass 20 --angpix 1.34 --particle_diameter 270 --threshold 1 --min_distance 240 --max_stddev_noise 1.1 --only_do_unfinished  --gpu 0:1 
echo CtfFind/exp003/micrographs_ctf.star > AutoPick/exp004/coords_suffix_autopick.star
 ++++ 

 ++++ Executing new job on Tue Sep 13 14:23:05 2016
 ++++ with the following command(s): 
`which relion_autopick_mpi` --i CtfFind/exp003/micrographs_ctf.star --ref gauss  --gauss_max 0.3 --odir AutoPick/exp004/ --pickname autopick --invert  --ctf  --ang 5 --shrink 0.2 --lowpass 20 --angpix 1.34 --particle_diameter 270 --threshold 1 --min_distance 240 --max_stddev_noise 1.1 --only_do_unfinished  --gpu 0:1 
echo CtfFind/exp003/micrographs_ctf.star > AutoPick/exp004/coords_suffix_autopick.star
 ++++ 

 ++++ Executing new job on Tue Sep 13 14:26:26 2016
 ++++ with the following command(s): 
`which relion_autopick_mpi` --i CtfFind/exp003/micrographs_ctf.star --ref gauss  --gauss_max 0.3 --odir AutoPick/exp004/ --pickname autopick --invert  --ctf  --ang 5 --shrink 0.2 --lowpass 20 --angpix 1.34 --particle_diameter 270 --threshold 1 --min_distance 240 --max_stddev_noise 1.1 --only_do_unfinished  --gpu 0:1 
echo CtfFind/exp003/micrographs_ctf.star > AutoPick/exp004/coords_suffix_autopick.star
 ++++ 

 ++++ Executing new job on Tue Sep 13 14:28:06 2016
 ++++ with the following command(s): 
`which relion_autopick_mpi` --i CtfFind/exp003/micrographs_ctf.star --ref gauss  --gauss_max 0.3 --odir AutoPick/exp004/ --pickname autopick --invert  --ctf  --ang 5 --shrink 0.2 --lowpass 20 --angpix 1.34 --particle_diameter 270 --threshold 1 --min_distance 240 --max_stddev_noise 1.1 --only_do_unfinished  --gpu 0:1 
echo CtfFind/exp003/micrographs_ctf.star > AutoPick/exp004/coords_suffix_autopick.star
 ++++ 

 ++++ Executing new job on Tue Sep 13 14:32:37 2016
 ++++ with the following command(s): 
`which relion_autopick_mpi` --i CtfFind/exp003/micrographs_ctf.star --ref gauss  --gauss_max 0.3 --odir AutoPick/exp004/ --pickname autopick --invert  --ctf  --ang 5 --shrink 0.2 --lowpass 20 --angpix 1.34 --particle_diameter 270 --threshold 1 --min_distance 240 --max_stddev_noise 1.1 --only_do_unfinished  --gpu 0:1 
echo CtfFind/exp003/micrographs_ctf.star > AutoPick/exp004/coords_suffix_autopick.star
 ++++ 

 ++++ Executing new job on Tue Sep 13 14:35:38 2016
 ++++ with the following command(s): 
`which relion_autopick_mpi` --i CtfFind/exp003/micrographs_ctf.star --ref gauss  --gauss_max 0.3 --odir AutoPick/exp004/ --pickname autopick --invert  --ctf  --ang 5 --shrink 0.2 --lowpass 20 --angpix 1.34 --particle_diameter 270 --threshold 1 --min_distance 240 --max_stddev_noise 1.1 --only_do_unfinished  --gpu 0:1 
echo CtfFind/exp003/micrographs_ctf.star > AutoPick/exp004/coords_suffix_autopick.star
 ++++ 

 ++++ Executing new job on Tue Sep 13 14:39:19 2016
 ++++ with the following command(s): 
`which relion_autopick_mpi` --i CtfFind/exp003/micrographs_ctf.star --ref gauss  --gauss_max 0.3 --odir AutoPick/exp004/ --pickname autopick --invert  --ctf  --ang 5 --shrink 0.2 --lowpass 20 --angpix 1.34 --particle_diameter 270 --threshold 1 --min_distance 240 --max_stddev_noise 1.1 --only_do_unfinished  --gpu 0:1 
echo CtfFind/exp003/micrographs_ctf.star > AutoPick/exp004/coords_suffix_autopick.star
 ++++ 

 ++++ Executing new job on Tue Sep 13 14:41:09 2016
 ++++ with the following command(s): 
`which relion_autopick_mpi` --i CtfFind/exp003/micrographs_ctf.star --ref gauss  --gauss_max 0.3 --odir AutoPick/exp004/ --pickname autopick --invert  --ctf  --ang 5 --shrink 0.2 --lowpass 20 --angpix 1.34 --particle_diameter 270 --threshold 1 --min_distance 240 --max_stddev_noise 1.1 --only_do_unfinished  --gpu 0:1 
echo CtfFind/exp003/micrographs_ctf.star > AutoPick/exp004/coords_suffix_autopick.star
 ++++ 

 ++++ Executing new job on Tue Sep 13 14:45:00 2016
 ++++ with the following command(s): 
`which relion_autopick_mpi` --i CtfFind/exp003/micrographs_ctf.star --ref gauss  --gauss_max 0.3 --odir AutoPick/exp004/ --pickname autopick --invert  --ctf  --ang 5 --shrink 0.2 --lowpass 20 --angpix 1.34 --particle_diameter 270 --threshold 1 --min_distance 240 --max_stddev_noise 1.1 --only_do_unfinished  --gpu 0:1 
echo CtfFind/exp003/micrographs_ctf.star > AutoPick/exp004/coords_suffix_autopick.star
 ++++ 

 ++++ Executing new job on Tue Sep 13 14:47:11 2016
 ++++ with the following command(s): 
`which relion_autopick_mpi` --i CtfFind/exp003/micrographs_ctf.star --ref gauss  --gauss_max 0.3 --odir AutoPick/exp004/ --pickname autopick --invert  --ctf  --ang 5 --shrink 0.2 --lowpass 20 --angpix 1.34 --particle_diameter 270 --threshold 1 --min_distance 240 --max_stddev_noise 1.1 --only_do_unfinished  --gpu 0:1 
echo CtfFind/exp003/micrographs_ctf.star > AutoPick/exp004/coords_suffix_autopick.star
 ++++ 

 ++++ Executing new job on Tue Sep 13 14:50:31 2016
 ++++ with the following command(s): 
`which relion_autopick_mpi` --i CtfFind/exp003/micrographs_ctf.star --ref gauss  --gauss_max 0.3 --odir AutoPick/exp004/ --pickname autopick --invert  --ctf  --ang 5 --shrink 0.2 --lowpass 20 --angpix 1.34 --particle_diameter 270 --threshold 1 --min_distance 240 --max_stddev_noise 1.1 --only_do_unfinished  --gpu 0:1 
echo CtfFind/exp003/micrographs_ctf.star > AutoPick/exp004/coords_suffix_autopick.star
 ++++ 

 ++++ Executing new job on Tue Sep 13 14:52:52 2016
 ++++ with the following command(s): 
`which relion_autopick_mpi` --i CtfFind/exp003/micrographs_ctf.star --ref gauss  --gauss_max 0.3 --odir AutoPick/exp004/ --pickname autopick --invert  --ctf  --ang 5 --shrink 0.2 --lowpass 20 --angpix 1.34 --particle_diameter 270 --threshold 1 --min_distance 240 --max_stddev_noise 1.1 --only_do_unfinished  --gpu 0:1 
echo CtfFind/exp003/micrographs_ctf.star > AutoPick/exp004/coords_suffix_autopick.star
 ++++ 

 ++++ Executing new job on Tue Sep 13 14:56:13 2016
 ++++ with the following command(s): 
`which relion_autopick_mpi` --i CtfFind/exp003/micrographs_ctf.star --ref gauss  --gauss_max 0.3 --odir AutoPick/exp004/ --pickname autopick --invert  --ctf  --ang 5 --shrink 0.2 --lowpass 20 --angpix 1.34 --particle_diameter 270 --threshold 1 --min_distance 240 --max_stddev_noise 1.1 --only_do_unfinished  --gpu 0:1 
echo CtfFind/exp003/micrographs_ctf.star > AutoPick/exp004/coords_suffix_autopick.star
 ++++ 

 ++++ Executing new job on Tue Sep 13 14:57:53 2016
 ++++ with the following command(s): 
`which relion_autopick_mpi` --i CtfFind/exp003/micrographs_ctf.star --ref gauss  --gauss_max 0.3 --odir AutoPick/exp004/ --pickname autopick --invert  --ctf  --ang 5 --shrink 0.2 --lowpass 20 --angpix 1.34 --particle_diameter 270 --threshold 1 --min_distance 240 --max_stddev_noise 1.1 --only_do_unfinished  --gpu 0:1 
echo CtfFind/exp003/micrographs_ctf.star > AutoPick/exp004/coords_suffix_autopick.star
 ++++ 

 ++++ Executing new job on Tue Sep 13 15:00:54 2016
 ++++ with the following command(s): 
`which relion_autopick_mpi` --i CtfFind/exp003/micrographs_ctf.star --ref gauss  --gauss_max 0.3 --odir AutoPick/exp004/ --pickname autopick --invert  --ctf  --ang 5 --shrink 0.2 --lowpass 20 --angpix 1.34 --particle_diameter 270 --threshold 1 --min_distance 240 --max_stddev_noise 1.1 --only_do_unfinished  --gpu 0:1 
echo CtfFind/exp003/micrographs_ctf.star > AutoPick/exp004/coords_suffix_autopick.star
 ++++ 

 ++++ Executing new job on Tue Sep 13 15:03:05 2016
 ++++ with the following command(s): 
`which relion_autopick_mpi` --i CtfFind/exp003/micrographs_ctf.star --ref gauss  --gauss_max 0.3 --odir AutoPick/exp004/ --pickname autopick --invert  --ctf  --ang 5 --shrink 0.2 --lowpass 20 --angpix 1.34 --particle_diameter 270 --threshold 1 --min_distance 240 --max_stddev_noise 1.1 --only_do_unfinished  --gpu 0:1 
echo CtfFind/exp003/micrographs_ctf.star > AutoPick/exp004/coords_suffix_autopick.star
 ++++ 

 ++++ Executing new job on Tue Sep 13 15:05:55 2016
 ++++ with the following command(s): 
`which relion_autopick_mpi` --i CtfFind/exp003/micrographs_ctf.star --ref gauss  --gauss_max 0.3 --odir AutoPick/exp004/ --pickname autopick --invert  --ctf  --ang 5 --shrink 0.2 --lowpass 20 --angpix 1.34 --particle_diameter 270 --threshold 1 --min_distance 240 --max_stddev_noise 1.1 --only_do_unfinished  --gpu 0:1 
echo CtfFind/exp003/micrographs_ctf.star > AutoPick/exp004/coords_suffix_autopick.star
 ++++ 

 ++++ Executing new job on Tue Sep 13 15:07:36 2016
 ++++ with the following command(s): 
`which relion_autopick_mpi` --i CtfFind/exp003/micrographs_ctf.star --ref gauss  --gauss_max 0.3 --odir AutoPick/exp004/ --pickname autopick --invert  --ctf  --ang 5 --shrink 0.2 --lowpass 20 --angpix 1.34 --particle_diameter 270 --threshold 1 --min_distance 240 --max_stddev_noise 1.1 --only_do_unfinished  --gpu 0:1 
echo CtfFind/exp003/micrographs_ctf.star > AutoPick/exp004/coords_suffix_autopick.star
 ++++ 

 ++++ Executing new job on Tue Sep 13 15:10:37 2016
 ++++ with the following command(s): 
`which relion_autopick_mpi` --i CtfFind/exp003/micrographs_ctf.star --ref gauss  --gauss_max 0.3 --odir AutoPick/exp004/ --pickname autopick --invert  --ctf  --ang 5 --shrink 0.2 --lowpass 20 --angpix 1.34 --particle_diameter 270 --threshold 1 --min_distance 240 --max_stddev_noise 1.1 --only_do_unfinished  --gpu 0:1 
echo CtfFind/exp003/micrographs_ctf.star > AutoPick/exp004/coords_suffix_autopick.star
 ++++ 

 ++++ Executing new job on Tue Sep 13 15:12:57 2016
 ++++ with the following command(s): 
`which relion_autopick_mpi` --i CtfFind/exp003/micrographs_ctf.star --ref gauss  --gauss_max 0.3 --odir AutoPick/exp004/ --pickname autopick --invert  --ctf  --ang 5 --shrink 0.2 --lowpass 20 --angpix 1.34 --particle_diameter 270 --threshold 1 --min_distance 240 --max_stddev_noise 1.1 --only_do_unfinished  --gpu 0:1 
echo CtfFind/exp003/micrographs_ctf.star > AutoPick/exp004/coords_suffix_autopick.star
 ++++ 

 ++++ Executing new job on Tue Sep 13 15:16:18 2016
 ++++ with the following command(s): 
`which relion_autopick_mpi` --i CtfFind/exp003/micrographs_ctf.star --ref gauss  --gauss_max 0.3 --odir AutoPick/exp004/ --pickname autopick --invert  --ctf  --ang 5 --shrink 0.2 --lowpass 20 --angpix 1.34 --particle_diameter 270 --threshold 1 --min_distance 240 --max_stddev_noise 1.1 --only_do_unfinished  --gpu 0:1 
echo CtfFind/exp003/micrographs_ctf.star > AutoPick/exp004/coords_suffix_autopick.star
 ++++ 

 ++++ Executing new job on Tue Sep 13 15:18:08 2016
 ++++ with the following command(s): 
`which relion_autopick_mpi` --i CtfFind/exp003/micrographs_ctf.star --ref gauss  --gauss_max 0.3 --odir AutoPick/exp004/ --pickname autopick --invert  --ctf  --ang 5 --shrink 0.2 --lowpass 20 --angpix 1.34 --particle_diameter 270 --threshold 1 --min_distance 240 --max_stddev_noise 1.1 --only_do_unfinished  --gpu 0:1 
echo CtfFind/exp003/micrographs_ctf.star > AutoPick/exp004/coords_suffix_autopick.star
 ++++ 

 ++++ Executing new job on Tue Sep 13 15:21:29 2016
 ++++ with the following command(s): 
`which relion_autopick_mpi` --i CtfFind/exp003/micrographs_ctf.star --ref gauss  --gauss_max 0.3 --odir AutoPick/exp004/ --pickname autopick --invert  --ctf  --ang 5 --shrink 0.2 --lowpass 20 --angpix 1.34 --particle_diameter 270 --threshold 1 --min_distance 240 --max_stddev_noise 1.1 --only_do_unfinished  --gpu 0:1 
echo CtfFind/exp003/micrographs_ctf.star > AutoPick/exp004/coords_suffix_autopick.star
 ++++ 

 ++++ Executing new job on Tue Sep 13 15:23:49 2016
 ++++ with the following command(s): 
`which relion_autopick_mpi` --i CtfFind/exp003/micrographs_ctf.star --ref gauss  --gauss_max 0.3 --odir AutoPick/exp004/ --pickname autopick --invert  --ctf  --ang 5 --shrink 0.2 --lowpass 20 --angpix 1.34 --particle_diameter 270 --threshold 1 --min_distance 240 --max_stddev_noise 1.1 --only_do_unfinished  --gpu 0:1 
echo CtfFind/exp003/micrographs_ctf.star > AutoPick/exp004/coords_suffix_autopick.star
 ++++ 

 ++++ Executing new job on Tue Sep 13 15:27:10 2016
 ++++ with the following command(s): 
`which relion_autopick_mpi` --i CtfFind/exp003/micrographs_ctf.star --ref gauss  --gauss_max 0.3 --odir AutoPick/exp004/ --pickname autopick --invert  --ctf  --ang 5 --shrink 0.2 --lowpass 20 --angpix 1.34 --particle_diameter 270 --threshold 1 --min_distance 240 --max_stddev_noise 1.1 --only_do_unfinished  --gpu 0:1 
echo CtfFind/exp003/micrographs_ctf.star > AutoPick/exp004/coords_suffix_autopick.star
 ++++ 

 ++++ Executing new job on Tue Sep 13 15:29:11 2016
 ++++ with the following command(s): 
`which relion_autopick_mpi` --i CtfFind/exp003/micrographs_ctf.star --ref gauss  --gauss_max 0.3 --odir AutoPick/exp004/ --pickname autopick --invert  --ctf  --ang 5 --shrink 0.2 --lowpass 20 --angpix 1.34 --particle_diameter 270 --threshold 1 --min_distance 240 --max_stddev_noise 1.1 --only_do_unfinished  --gpu 0:1 
echo CtfFind/exp003/micrographs_ctf.star > AutoPick/exp004/coords_suffix_autopick.star
 ++++ 

 ++++ Executing new job on Tue Sep 13 15:33:21 2016
 ++++ with the following command(s): 
`which relion_autopick_mpi` --i CtfFind/exp003/micrographs_ctf.star --ref gauss  --gauss_max 0.3 --odir AutoPick/exp004/ --pickname autopick --invert  --ctf  --ang 5 --shrink 0.2 --lowpass 20 --angpix 1.34 --particle_diameter 270 --threshold 1 --min_distance 240 --max_stddev_noise 1.1 --only_do_unfinished  --gpu 0:1 
echo CtfFind/exp003/micrographs_ctf.star > AutoPick/exp004/coords_suffix_autopick.star
 ++++ 

 ++++ Executing new job on Tue Sep 13 15:39:52 2016
 ++++ with the following command(s): 
`which relion_autopick_mpi` --i CtfFind/exp003/micrographs_ctf.star --ref gauss  --gauss_max 0.3 --odir AutoPick/exp004/ --pickname autopick --invert  --ctf  --ang 5 --shrink 0.2 --lowpass 20 --angpix 1.34 --particle_diameter 270 --threshold 1 --min_distance 240 --max_stddev_noise 1.1 --only_do_unfinished  --gpu 0:1 
echo CtfFind/exp003/micrographs_ctf.star > AutoPick/exp004/coords_suffix_autopick.star
 ++++ 

 ++++ Executing new job on Tue Sep 13 15:47:23 2016
 ++++ with the following command(s): 
`which relion_autopick_mpi` --i CtfFind/exp003/micrographs_ctf.star --ref gauss  --gauss_max 0.3 --odir AutoPick/exp004/ --pickname autopick --invert  --ctf  --ang 5 --shrink 0.2 --lowpass 20 --angpix 1.34 --particle_diameter 270 --threshold 1 --min_distance 240 --max_stddev_noise 1.1 --only_do_unfinished  --gpu 0:1 
echo CtfFind/exp003/micrographs_ctf.star > AutoPick/exp004/coords_suffix_autopick.star
 ++++ 

 ++++ Executing new job on Tue Sep 13 15:52:13 2016
 ++++ with the following command(s): 
`which relion_autopick_mpi` --i CtfFind/exp003/micrographs_ctf.star --ref gauss  --gauss_max 0.3 --odir AutoPick/exp004/ --pickname autopick --invert  --ctf  --ang 5 --shrink 0.2 --lowpass 20 --angpix 1.34 --particle_diameter 270 --threshold 1 --min_distance 240 --max_stddev_noise 1.1 --only_do_unfinished  --gpu 0:1 
echo CtfFind/exp003/micrographs_ctf.star > AutoPick/exp004/coords_suffix_autopick.star
 ++++ 

 ++++ Executing new job on Tue Sep 13 16:55:45 2016
 ++++ with the following command(s): 
`which relion_autopick_mpi` --i CtfFind/exp003/micrographs_ctf.star --ref gauss  --gauss_max 0.3 --odir AutoPick/exp004/ --pickname autopick --invert  --ctf  --ang 5 --shrink 0.2 --lowpass 20 --angpix 1.34 --particle_diameter 270 --threshold 1 --min_distance 240 --max_stddev_noise 1.1 --only_do_unfinished  --gpu 0:1 
echo CtfFind/exp003/micrographs_ctf.star > AutoPick/exp004/coords_suffix_autopick.star
 ++++ 

 ++++ Executing new job on Tue Sep 13 17:43:56 2016
 ++++ with the following command(s): 
`which relion_autopick_mpi` --i CtfFind/exp003/micrographs_ctf.star --ref gauss  --gauss_max 0.3 --odir AutoPick/exp004/ --pickname autopick --invert  --ctf  --ang 5 --shrink 0.2 --lowpass 20 --angpix 1.34 --particle_diameter 270 --threshold 1 --min_distance 240 --max_stddev_noise 1.1 --only_do_unfinished  --gpu 0:1 
echo CtfFind/exp003/micrographs_ctf.star > AutoPick/exp004/coords_suffix_autopick.star
 ++++ 

 ++++ Executing new job on Tue Sep 13 18:02:18 2016
 ++++ with the following command(s): 
`which relion_autopick_mpi` --i CtfFind/exp003/micrographs_ctf.star --ref gauss  --gauss_max 0.3 --odir AutoPick/exp004/ --pickname autopick --invert  --ctf  --ang 5 --shrink 0.2 --lowpass 20 --angpix 1.34 --particle_diameter 270 --threshold 1 --min_distance 240 --max_stddev_noise 1.1 --only_do_unfinished  --gpu 0:1 
echo CtfFind/exp003/micrographs_ctf.star > AutoPick/exp004/coords_suffix_autopick.star
 ++++ 

 ++++ Executing new job on Tue Sep 13 18:10:49 2016
 ++++ with the following command(s): 
`which relion_autopick_mpi` --i CtfFind/exp003/micrographs_ctf.star --ref gauss  --gauss_max 0.3 --odir AutoPick/exp004/ --pickname autopick --invert  --ctf  --ang 5 --shrink 0.2 --lowpass 20 --angpix 1.34 --particle_diameter 270 --threshold 1 --min_distance 240 --max_stddev_noise 1.1 --only_do_unfinished  --gpu 0:1 
echo CtfFind/exp003/micrographs_ctf.star > AutoPick/exp004/coords_suffix_autopick.star
 ++++ 

 ++++ Executing new job on Tue Sep 13 18:16:39 2016
 ++++ with the following command(s): 
`which relion_autopick_mpi` --i CtfFind/exp003/micrographs_ctf.star --ref gauss  --gauss_max 0.3 --odir AutoPick/exp004/ --pickname autopick --invert  --ctf  --ang 5 --shrink 0.2 --lowpass 20 --angpix 1.34 --particle_diameter 270 --threshold 1 --min_distance 240 --max_stddev_noise 1.1 --only_do_unfinished  --gpu 0:1 
echo CtfFind/exp003/micrographs_ctf.star > AutoPick/exp004/coords_suffix_autopick.star
 ++++ 

 ++++ Executing new job on Tue Sep 13 18:19:00 2016
 ++++ with the following command(s): 
`which relion_autopick_mpi` --i CtfFind/exp003/micrographs_ctf.star --ref gauss  --gauss_max 0.3 --odir AutoPick/exp004/ --pickname autopick --invert  --ctf  --ang 5 --shrink 0.2 --lowpass 20 --angpix 1.34 --particle_diameter 270 --threshold 1 --min_distance 240 --max_stddev_noise 1.1 --only_do_unfinished  --gpu 0:1 
echo CtfFind/exp003/micrographs_ctf.star > AutoPick/exp004/coords_suffix_autopick.star
 ++++ 

 ++++ Executing new job on Tue Sep 13 18:22:21 2016
 ++++ with the following command(s): 
`which relion_autopick_mpi` --i CtfFind/exp003/micrographs_ctf.star --ref gauss  --gauss_max 0.3 --odir AutoPick/exp004/ --pickname autopick --invert  --ctf  --ang 5 --shrink 0.2 --lowpass 20 --angpix 1.34 --particle_diameter 270 --threshold 1 --min_distance 240 --max_stddev_noise 1.1 --only_do_unfinished  --gpu 0:1 
echo CtfFind/exp003/micrographs_ctf.star > AutoPick/exp004/coords_suffix_autopick.star
 ++++ 

 ++++ Executing new job on Tue Sep 13 18:24:11 2016
 ++++ with the following command(s): 
`which relion_autopick_mpi` --i CtfFind/exp003/micrographs_ctf.star --ref gauss  --gauss_max 0.3 --odir AutoPick/exp004/ --pickname autopick --invert  --ctf  --ang 5 --shrink 0.2 --lowpass 20 --angpix 1.34 --particle_diameter 270 --threshold 1 --min_distance 240 --max_stddev_noise 1.1 --only_do_unfinished  --gpu 0:1 
echo CtfFind/exp003/micrographs_ctf.star > AutoPick/exp004/coords_suffix_autopick.star
 ++++ 

 ++++ Executing new job on Tue Sep 13 18:27:22 2016
 ++++ with the following command(s): 
`which relion_autopick_mpi` --i CtfFind/exp003/micrographs_ctf.star --ref gauss  --gauss_max 0.3 --odir AutoPick/exp004/ --pickname autopick --invert  --ctf  --ang 5 --shrink 0.2 --lowpass 20 --angpix 1.34 --particle_diameter 270 --threshold 1 --min_distance 240 --max_stddev_noise 1.1 --only_do_unfinished  --gpu 0:1 
echo CtfFind/exp003/micrographs_ctf.star > AutoPick/exp004/coords_suffix_autopick.star
 ++++ 

 ++++ Executing new job on Tue Sep 13 18:29:13 2016
 ++++ with the following command(s): 
`which relion_autopick_mpi` --i CtfFind/exp003/micrographs_ctf.star --ref gauss  --gauss_max 0.3 --odir AutoPick/exp004/ --pickname autopick --invert  --ctf  --ang 5 --shrink 0.2 --lowpass 20 --angpix 1.34 --particle_diameter 270 --threshold 1 --min_distance 240 --max_stddev_noise 1.1 --only_do_unfinished  --gpu 0:1 
echo CtfFind/exp003/micrographs_ctf.star > AutoPick/exp004/coords_suffix_autopick.star
 ++++ 

 ++++ Executing new job on Tue Sep 13 18:32:54 2016
 ++++ with the following command(s): 
`which relion_autopick_mpi` --i CtfFind/exp003/micrographs_ctf.star --ref gauss  --gauss_max 0.3 --odir AutoPick/exp004/ --pickname autopick --invert  --ctf  --ang 5 --shrink 0.2 --lowpass 20 --angpix 1.34 --particle_diameter 270 --threshold 1 --min_distance 240 --max_stddev_noise 1.1 --only_do_unfinished  --gpu 0:1 
echo CtfFind/exp003/micrographs_ctf.star > AutoPick/exp004/coords_suffix_autopick.star
 ++++ 

 ++++ Executing new job on Tue Sep 13 18:35:05 2016
 ++++ with the following command(s): 
`which relion_autopick_mpi` --i CtfFind/exp003/micrographs_ctf.star --ref gauss  --gauss_max 0.3 --odir AutoPick/exp004/ --pickname autopick --invert  --ctf  --ang 5 --shrink 0.2 --lowpass 20 --angpix 1.34 --particle_diameter 270 --threshold 1 --min_distance 240 --max_stddev_noise 1.1 --only_do_unfinished  --gpu 0:1 
echo CtfFind/exp003/micrographs_ctf.star > AutoPick/exp004/coords_suffix_autopick.star
 ++++ 

 ++++ Executing new job on Tue Sep 13 18:38:56 2016
 ++++ with the following command(s): 
`which relion_autopick_mpi` --i CtfFind/exp003/micrographs_ctf.star --ref gauss  --gauss_max 0.3 --odir AutoPick/exp004/ --pickname autopick --invert  --ctf  --ang 5 --shrink 0.2 --lowpass 20 --angpix 1.34 --particle_diameter 270 --threshold 1 --min_distance 240 --max_stddev_noise 1.1 --only_do_unfinished  --gpu 0:1 
echo CtfFind/exp003/micrographs_ctf.star > AutoPick/exp004/coords_suffix_autopick.star
 ++++ 

 ++++ Executing new job on Tue Sep 13 18:41:57 2016
 ++++ with the following command(s): 
`which relion_autopick_mpi` --i CtfFind/exp003/micrographs_ctf.star --ref gauss  --gauss_max 0.3 --odir AutoPick/exp004/ --pickname autopick --invert  --ctf  --ang 5 --shrink 0.2 --lowpass 20 --angpix 1.34 --particle_diameter 270 --threshold 1 --min_distance 240 --max_stddev_noise 1.1 --only_do_unfinished  --gpu 0:1 
echo CtfFind/exp003/micrographs_ctf.star > AutoPick/exp004/coords_suffix_autopick.star
 ++++ 

 ++++ Executing new job on Tue Sep 13 18:44:57 2016
 ++++ with the following command(s): 
`which relion_autopick_mpi` --i CtfFind/exp003/micrographs_ctf.star --ref gauss  --gauss_max 0.3 --odir AutoPick/exp004/ --pickname autopick --invert  --ctf  --ang 5 --shrink 0.2 --lowpass 20 --angpix 1.34 --particle_diameter 270 --threshold 1 --min_distance 240 --max_stddev_noise 1.1 --only_do_unfinished  --gpu 0:1 
echo CtfFind/exp003/micrographs_ctf.star > AutoPick/exp004/coords_suffix_autopick.star
 ++++ 

 ++++ Executing new job on Tue Sep 13 18:49:58 2016
 ++++ with the following command(s): 
`which relion_autopick_mpi` --i CtfFind/exp003/micrographs_ctf.star --ref gauss  --gauss_max 0.3 --odir AutoPick/exp004/ --pickname autopick --invert  --ctf  --ang 5 --shrink 0.2 --lowpass 20 --angpix 1.34 --particle_diameter 270 --threshold 1 --min_distance 240 --max_stddev_noise 1.1 --only_do_unfinished  --gpu 0:1 
echo CtfFind/exp003/micrographs_ctf.star > AutoPick/exp004/coords_suffix_autopick.star
 ++++ 

 ++++ Executing new job on Tue Sep 13 18:53:29 2016
 ++++ with the following command(s): 
`which relion_autopick_mpi` --i CtfFind/exp003/micrographs_ctf.star --ref gauss  --gauss_max 0.3 --odir AutoPick/exp004/ --pickname autopick --invert  --ctf  --ang 5 --shrink 0.2 --lowpass 20 --angpix 1.34 --particle_diameter 270 --threshold 1 --min_distance 240 --max_stddev_noise 1.1 --only_do_unfinished  --gpu 0:1 
echo CtfFind/exp003/micrographs_ctf.star > AutoPick/exp004/coords_suffix_autopick.star
 ++++ 

 ++++ Executing new job on Tue Sep 13 18:58:00 2016
 ++++ with the following command(s): 
`which relion_autopick_mpi` --i CtfFind/exp003/micrographs_ctf.star --ref gauss  --gauss_max 0.3 --odir AutoPick/exp004/ --pickname autopick --invert  --ctf  --ang 5 --shrink 0.2 --lowpass 20 --angpix 1.34 --particle_diameter 270 --threshold 1 --min_distance 240 --max_stddev_noise 1.1 --only_do_unfinished  --gpu 0:1 
echo CtfFind/exp003/micrographs_ctf.star > AutoPick/exp004/coords_suffix_autopick.star
 ++++ 

 ++++ Executing new job on Tue Sep 13 19:00:51 2016
 ++++ with the following command(s): 
`which relion_autopick_mpi` --i CtfFind/exp003/micrographs_ctf.star --ref gauss  --gauss_max 0.3 --odir AutoPick/exp004/ --pickname autopick --invert  --ctf  --ang 5 --shrink 0.2 --lowpass 20 --angpix 1.34 --particle_diameter 270 --threshold 1 --min_distance 240 --max_stddev_noise 1.1 --only_do_unfinished  --gpu 0:1 
echo CtfFind/exp003/micrographs_ctf.star > AutoPick/exp004/coords_suffix_autopick.star
 ++++ 

 ++++ Executing new job on Tue Sep 13 19:04:42 2016
 ++++ with the following command(s): 
`which relion_autopick_mpi` --i CtfFind/exp003/micrographs_ctf.star --ref gauss  --gauss_max 0.3 --odir AutoPick/exp004/ --pickname autopick --invert  --ctf  --ang 5 --shrink 0.2 --lowpass 20 --angpix 1.34 --particle_diameter 270 --threshold 1 --min_distance 240 --max_stddev_noise 1.1 --only_do_unfinished  --gpu 0:1 
echo CtfFind/exp003/micrographs_ctf.star > AutoPick/exp004/coords_suffix_autopick.star
 ++++ 

 ++++ Executing new job on Tue Sep 13 19:07:22 2016
 ++++ with the following command(s): 
`which relion_autopick_mpi` --i CtfFind/exp003/micrographs_ctf.star --ref gauss  --gauss_max 0.3 --odir AutoPick/exp004/ --pickname autopick --invert  --ctf  --ang 5 --shrink 0.2 --lowpass 20 --angpix 1.34 --particle_diameter 270 --threshold 1 --min_distance 240 --max_stddev_noise 1.1 --only_do_unfinished  --gpu 0:1 
echo CtfFind/exp003/micrographs_ctf.star > AutoPick/exp004/coords_suffix_autopick.star
 ++++ 

 ++++ Executing new job on Tue Sep 13 19:10:53 2016
 ++++ with the following command(s): 
`which relion_autopick_mpi` --i CtfFind/exp003/micrographs_ctf.star --ref gauss  --gauss_max 0.3 --odir AutoPick/exp004/ --pickname autopick --invert  --ctf  --ang 5 --shrink 0.2 --lowpass 20 --angpix 1.34 --particle_diameter 270 --threshold 1 --min_distance 240 --max_stddev_noise 1.1 --only_do_unfinished  --gpu 0:1 
echo CtfFind/exp003/micrographs_ctf.star > AutoPick/exp004/coords_suffix_autopick.star
 ++++ 

 ++++ Executing new job on Tue Sep 13 19:13:34 2016
 ++++ with the following command(s): 
`which relion_autopick_mpi` --i CtfFind/exp003/micrographs_ctf.star --ref gauss  --gauss_max 0.3 --odir AutoPick/exp004/ --pickname autopick --invert  --ctf  --ang 5 --shrink 0.2 --lowpass 20 --angpix 1.34 --particle_diameter 270 --threshold 1 --min_distance 240 --max_stddev_noise 1.1 --only_do_unfinished  --gpu 0:1 
echo CtfFind/exp003/micrographs_ctf.star > AutoPick/exp004/coords_suffix_autopick.star
 ++++ 

 ++++ Executing new job on Tue Sep 13 19:17:05 2016
 ++++ with the following command(s): 
`which relion_autopick_mpi` --i CtfFind/exp003/micrographs_ctf.star --ref gauss  --gauss_max 0.3 --odir AutoPick/exp004/ --pickname autopick --invert  --ctf  --ang 5 --shrink 0.2 --lowpass 20 --angpix 1.34 --particle_diameter 270 --threshold 1 --min_distance 240 --max_stddev_noise 1.1 --only_do_unfinished  --gpu 0:1 
echo CtfFind/exp003/micrographs_ctf.star > AutoPick/exp004/coords_suffix_autopick.star
 ++++ 

 ++++ Executing new job on Tue Sep 13 19:19:46 2016
 ++++ with the following command(s): 
`which relion_autopick_mpi` --i CtfFind/exp003/micrographs_ctf.star --ref gauss  --gauss_max 0.3 --odir AutoPick/exp004/ --pickname autopick --invert  --ctf  --ang 5 --shrink 0.2 --lowpass 20 --angpix 1.34 --particle_diameter 270 --threshold 1 --min_distance 240 --max_stddev_noise 1.1 --only_do_unfinished  --gpu 0:1 
echo CtfFind/exp003/micrographs_ctf.star > AutoPick/exp004/coords_suffix_autopick.star
 ++++ 

 ++++ Executing new job on Tue Sep 13 19:23:17 2016
 ++++ with the following command(s): 
`which relion_autopick_mpi` --i CtfFind/exp003/micrographs_ctf.star --ref gauss  --gauss_max 0.3 --odir AutoPick/exp004/ --pickname autopick --invert  --ctf  --ang 5 --shrink 0.2 --lowpass 20 --angpix 1.34 --particle_diameter 270 --threshold 1 --min_distance 240 --max_stddev_noise 1.1 --only_do_unfinished  --gpu 0:1 
echo CtfFind/exp003/micrographs_ctf.star > AutoPick/exp004/coords_suffix_autopick.star
 ++++ 

 ++++ Executing new job on Tue Sep 13 19:25:47 2016
 ++++ with the following command(s): 
`which relion_autopick_mpi` --i CtfFind/exp003/micrographs_ctf.star --ref gauss  --gauss_max 0.3 --odir AutoPick/exp004/ --pickname autopick --invert  --ctf  --ang 5 --shrink 0.2 --lowpass 20 --angpix 1.34 --particle_diameter 270 --threshold 1 --min_distance 240 --max_stddev_noise 1.1 --only_do_unfinished  --gpu 0:1 
echo CtfFind/exp003/micrographs_ctf.star > AutoPick/exp004/coords_suffix_autopick.star
 ++++ 

 ++++ Executing new job on Tue Sep 13 19:28:18 2016
 ++++ with the following command(s): 
`which relion_autopick_mpi` --i CtfFind/exp003/micrographs_ctf.star --ref gauss  --gauss_max 0.3 --odir AutoPick/exp004/ --pickname autopick --invert  --ctf  --ang 5 --shrink 0.2 --lowpass 20 --angpix 1.34 --particle_diameter 270 --threshold 1 --min_distance 240 --max_stddev_noise 1.1 --only_do_unfinished  --gpu 0:1 
echo CtfFind/exp003/micrographs_ctf.star > AutoPick/exp004/coords_suffix_autopick.star
 ++++ 

 ++++ Executing new job on Tue Sep 13 19:31:59 2016
 ++++ with the following command(s): 
`which relion_autopick_mpi` --i CtfFind/exp003/micrographs_ctf.star --ref gauss  --gauss_max 0.3 --odir AutoPick/exp004/ --pickname autopick --invert  --ctf  --ang 5 --shrink 0.2 --lowpass 20 --angpix 1.34 --particle_diameter 270 --threshold 1 --min_distance 240 --max_stddev_noise 1.1 --only_do_unfinished  --gpu 0:1 
echo CtfFind/exp003/micrographs_ctf.star > AutoPick/exp004/coords_suffix_autopick.star
 ++++ 

 ++++ Executing new job on Tue Sep 13 19:34:40 2016
 ++++ with the following command(s): 
`which relion_autopick_mpi` --i CtfFind/exp003/micrographs_ctf.star --ref gauss  --gauss_max 0.3 --odir AutoPick/exp004/ --pickname autopick --invert  --ctf  --ang 5 --shrink 0.2 --lowpass 20 --angpix 1.34 --particle_diameter 270 --threshold 1 --min_distance 240 --max_stddev_noise 1.1 --only_do_unfinished  --gpu 0:1 
echo CtfFind/exp003/micrographs_ctf.star > AutoPick/exp004/coords_suffix_autopick.star
 ++++ 

 ++++ Executing new job on Tue Sep 13 19:38:42 2016
 ++++ with the following command(s): 
`which relion_autopick_mpi` --i CtfFind/exp003/micrographs_ctf.star --ref gauss  --gauss_max 0.3 --odir AutoPick/exp004/ --pickname autopick --invert  --ctf  --ang 5 --shrink 0.2 --lowpass 20 --angpix 1.34 --particle_diameter 270 --threshold 1 --min_distance 240 --max_stddev_noise 1.1 --only_do_unfinished  --gpu 0:1 
echo CtfFind/exp003/micrographs_ctf.star > AutoPick/exp004/coords_suffix_autopick.star
 ++++ 

 ++++ Executing new job on Tue Sep 13 19:41:23 2016
 ++++ with the following command(s): 
`which relion_autopick_mpi` --i CtfFind/exp003/micrographs_ctf.star --ref gauss  --gauss_max 0.3 --odir AutoPick/exp004/ --pickname autopick --invert  --ctf  --ang 5 --shrink 0.2 --lowpass 20 --angpix 1.34 --particle_diameter 270 --threshold 1 --min_distance 240 --max_stddev_noise 1.1 --only_do_unfinished  --gpu 0:1 
echo CtfFind/exp003/micrographs_ctf.star > AutoPick/exp004/coords_suffix_autopick.star
 ++++ 

 ++++ Executing new job on Tue Sep 13 19:45:13 2016
 ++++ with the following command(s): 
`which relion_autopick_mpi` --i CtfFind/exp003/micrographs_ctf.star --ref gauss  --gauss_max 0.3 --odir AutoPick/exp004/ --pickname autopick --invert  --ctf  --ang 5 --shrink 0.2 --lowpass 20 --angpix 1.34 --particle_diameter 270 --threshold 1 --min_distance 240 --max_stddev_noise 1.1 --only_do_unfinished  --gpu 0:1 
echo CtfFind/exp003/micrographs_ctf.star > AutoPick/exp004/coords_suffix_autopick.star
 ++++ 

 ++++ Executing new job on Tue Sep 13 19:47:54 2016
 ++++ with the following command(s): 
`which relion_autopick_mpi` --i CtfFind/exp003/micrographs_ctf.star --ref gauss  --gauss_max 0.3 --odir AutoPick/exp004/ --pickname autopick --invert  --ctf  --ang 5 --shrink 0.2 --lowpass 20 --angpix 1.34 --particle_diameter 270 --threshold 1 --min_distance 240 --max_stddev_noise 1.1 --only_do_unfinished  --gpu 0:1 
echo CtfFind/exp003/micrographs_ctf.star > AutoPick/exp004/coords_suffix_autopick.star
 ++++ 

 ++++ Executing new job on Tue Sep 13 19:51:46 2016
 ++++ with the following command(s): 
`which relion_autopick_mpi` --i CtfFind/exp003/micrographs_ctf.star --ref gauss  --gauss_max 0.3 --odir AutoPick/exp004/ --pickname autopick --invert  --ctf  --ang 5 --shrink 0.2 --lowpass 20 --angpix 1.34 --particle_diameter 270 --threshold 1 --min_distance 240 --max_stddev_noise 1.1 --only_do_unfinished  --gpu 0:1 
echo CtfFind/exp003/micrographs_ctf.star > AutoPick/exp004/coords_suffix_autopick.star
 ++++ 

 ++++ Executing new job on Tue Sep 13 19:54:37 2016
 ++++ with the following command(s): 
`which relion_autopick_mpi` --i CtfFind/exp003/micrographs_ctf.star --ref gauss  --gauss_max 0.3 --odir AutoPick/exp004/ --pickname autopick --invert  --ctf  --ang 5 --shrink 0.2 --lowpass 20 --angpix 1.34 --particle_diameter 270 --threshold 1 --min_distance 240 --max_stddev_noise 1.1 --only_do_unfinished  --gpu 0:1 
echo CtfFind/exp003/micrographs_ctf.star > AutoPick/exp004/coords_suffix_autopick.star
 ++++ 

 ++++ Executing new job on Tue Sep 13 19:58:28 2016
 ++++ with the following command(s): 
`which relion_autopick_mpi` --i CtfFind/exp003/micrographs_ctf.star --ref gauss  --gauss_max 0.3 --odir AutoPick/exp004/ --pickname autopick --invert  --ctf  --ang 5 --shrink 0.2 --lowpass 20 --angpix 1.34 --particle_diameter 270 --threshold 1 --min_distance 240 --max_stddev_noise 1.1 --only_do_unfinished  --gpu 0:1 
echo CtfFind/exp003/micrographs_ctf.star > AutoPick/exp004/coords_suffix_autopick.star
 ++++ 

 ++++ Executing new job on Tue Sep 13 20:00:59 2016
 ++++ with the following command(s): 
`which relion_autopick_mpi` --i CtfFind/exp003/micrographs_ctf.star --ref gauss  --gauss_max 0.3 --odir AutoPick/exp004/ --pickname autopick --invert  --ctf  --ang 5 --shrink 0.2 --lowpass 20 --angpix 1.34 --particle_diameter 270 --threshold 1 --min_distance 240 --max_stddev_noise 1.1 --only_do_unfinished  --gpu 0:1 
echo CtfFind/exp003/micrographs_ctf.star > AutoPick/exp004/coords_suffix_autopick.star
 ++++ 

 ++++ Executing new job on Tue Sep 13 20:03:00 2016
 ++++ with the following command(s): 
`which relion_autopick_mpi` --i CtfFind/exp003/micrographs_ctf.star --ref gauss  --gauss_max 0.3 --odir AutoPick/exp004/ --pickname autopick --invert  --ctf  --ang 5 --shrink 0.2 --lowpass 20 --angpix 1.34 --particle_diameter 270 --threshold 1 --min_distance 240 --max_stddev_noise 1.1 --only_do_unfinished  --gpu 0:1 
echo CtfFind/exp003/micrographs_ctf.star > AutoPick/exp004/coords_suffix_autopick.star
 ++++ 

 ++++ Executing new job on Tue Sep 13 20:06:11 2016
 ++++ with the following command(s): 
`which relion_autopick_mpi` --i CtfFind/exp003/micrographs_ctf.star --ref gauss  --gauss_max 0.3 --odir AutoPick/exp004/ --pickname autopick --invert  --ctf  --ang 5 --shrink 0.2 --lowpass 20 --angpix 1.34 --particle_diameter 270 --threshold 1 --min_distance 240 --max_stddev_noise 1.1 --only_do_unfinished  --gpu 0:1 
echo CtfFind/exp003/micrographs_ctf.star > AutoPick/exp004/coords_suffix_autopick.star
 ++++ 

 ++++ Executing new job on Tue Sep 13 20:09:02 2016
 ++++ with the following command(s): 
`which relion_autopick_mpi` --i CtfFind/exp003/micrographs_ctf.star --ref gauss  --gauss_max 0.3 --odir AutoPick/exp004/ --pickname autopick --invert  --ctf  --ang 5 --shrink 0.2 --lowpass 20 --angpix 1.34 --particle_diameter 270 --threshold 1 --min_distance 240 --max_stddev_noise 1.1 --only_do_unfinished  --gpu 0:1 
echo CtfFind/exp003/micrographs_ctf.star > AutoPick/exp004/coords_suffix_autopick.star
 ++++ 

 ++++ Executing new job on Tue Sep 13 20:12:53 2016
 ++++ with the following command(s): 
`which relion_autopick_mpi` --i CtfFind/exp003/micrographs_ctf.star --ref gauss  --gauss_max 0.3 --odir AutoPick/exp004/ --pickname autopick --invert  --ctf  --ang 5 --shrink 0.2 --lowpass 20 --angpix 1.34 --particle_diameter 270 --threshold 1 --min_distance 240 --max_stddev_noise 1.1 --only_do_unfinished  --gpu 0:1 
echo CtfFind/exp003/micrographs_ctf.star > AutoPick/exp004/coords_suffix_autopick.star
 ++++ 

 ++++ Executing new job on Tue Sep 13 20:15:24 2016
 ++++ with the following command(s): 
`which relion_autopick_mpi` --i CtfFind/exp003/micrographs_ctf.star --ref gauss  --gauss_max 0.3 --odir AutoPick/exp004/ --pickname autopick --invert  --ctf  --ang 5 --shrink 0.2 --lowpass 20 --angpix 1.34 --particle_diameter 270 --threshold 1 --min_distance 240 --max_stddev_noise 1.1 --only_do_unfinished  --gpu 0:1 
echo CtfFind/exp003/micrographs_ctf.star > AutoPick/exp004/coords_suffix_autopick.star
 ++++ 

 ++++ Executing new job on Tue Sep 13 20:19:15 2016
 ++++ with the following command(s): 
`which relion_autopick_mpi` --i CtfFind/exp003/micrographs_ctf.star --ref gauss  --gauss_max 0.3 --odir AutoPick/exp004/ --pickname autopick --invert  --ctf  --ang 5 --shrink 0.2 --lowpass 20 --angpix 1.34 --particle_diameter 270 --threshold 1 --min_distance 240 --max_stddev_noise 1.1 --only_do_unfinished  --gpu 0:1 
echo CtfFind/exp003/micrographs_ctf.star > AutoPick/exp004/coords_suffix_autopick.star
 ++++ 

 ++++ Executing new job on Tue Sep 13 20:21:55 2016
 ++++ with the following command(s): 
`which relion_autopick_mpi` --i CtfFind/exp003/micrographs_ctf.star --ref gauss  --gauss_max 0.3 --odir AutoPick/exp004/ --pickname autopick --invert  --ctf  --ang 5 --shrink 0.2 --lowpass 20 --angpix 1.34 --particle_diameter 270 --threshold 1 --min_distance 240 --max_stddev_noise 1.1 --only_do_unfinished  --gpu 0:1 
echo CtfFind/exp003/micrographs_ctf.star > AutoPick/exp004/coords_suffix_autopick.star
 ++++ 

 ++++ Executing new job on Tue Sep 13 20:25:37 2016
 ++++ with the following command(s): 
`which relion_autopick_mpi` --i CtfFind/exp003/micrographs_ctf.star --ref gauss  --gauss_max 0.3 --odir AutoPick/exp004/ --pickname autopick --invert  --ctf  --ang 5 --shrink 0.2 --lowpass 20 --angpix 1.34 --particle_diameter 270 --threshold 1 --min_distance 240 --max_stddev_noise 1.1 --only_do_unfinished  --gpu 0:1 
echo CtfFind/exp003/micrographs_ctf.star > AutoPick/exp004/coords_suffix_autopick.star
 ++++ 

 ++++ Executing new job on Tue Sep 13 20:28:48 2016
 ++++ with the following command(s): 
`which relion_autopick_mpi` --i CtfFind/exp003/micrographs_ctf.star --ref gauss  --gauss_max 0.3 --odir AutoPick/exp004/ --pickname autopick --invert  --ctf  --ang 5 --shrink 0.2 --lowpass 20 --angpix 1.34 --particle_diameter 270 --threshold 1 --min_distance 240 --max_stddev_noise 1.1 --only_do_unfinished  --gpu 0:1 
echo CtfFind/exp003/micrographs_ctf.star > AutoPick/exp004/coords_suffix_autopick.star
 ++++ 

 ++++ Executing new job on Tue Sep 13 20:31:58 2016
 ++++ with the following command(s): 
`which relion_autopick_mpi` --i CtfFind/exp003/micrographs_ctf.star --ref gauss  --gauss_max 0.3 --odir AutoPick/exp004/ --pickname autopick --invert  --ctf  --ang 5 --shrink 0.2 --lowpass 20 --angpix 1.34 --particle_diameter 270 --threshold 1 --min_distance 240 --max_stddev_noise 1.1 --only_do_unfinished  --gpu 0:1 
echo CtfFind/exp003/micrographs_ctf.star > AutoPick/exp004/coords_suffix_autopick.star
 ++++ 

 ++++ Executing new job on Tue Sep 13 20:36:09 2016
 ++++ with the following command(s): 
`which relion_autopick_mpi` --i CtfFind/exp003/micrographs_ctf.star --ref gauss  --gauss_max 0.3 --odir AutoPick/exp004/ --pickname autopick --invert  --ctf  --ang 5 --shrink 0.2 --lowpass 20 --angpix 1.34 --particle_diameter 270 --threshold 1 --min_distance 240 --max_stddev_noise 1.1 --only_do_unfinished  --gpu 0:1 
echo CtfFind/exp003/micrographs_ctf.star > AutoPick/exp004/coords_suffix_autopick.star
 ++++ 

 ++++ Executing new job on Tue Sep 13 20:39:40 2016
 ++++ with the following command(s): 
`which relion_autopick_mpi` --i CtfFind/exp003/micrographs_ctf.star --ref gauss  --gauss_max 0.3 --odir AutoPick/exp004/ --pickname autopick --invert  --ctf  --ang 5 --shrink 0.2 --lowpass 20 --angpix 1.34 --particle_diameter 270 --threshold 1 --min_distance 240 --max_stddev_noise 1.1 --only_do_unfinished  --gpu 0:1 
echo CtfFind/exp003/micrographs_ctf.star > AutoPick/exp004/coords_suffix_autopick.star
 ++++ 

 ++++ Executing new job on Tue Sep 13 20:43:21 2016
 ++++ with the following command(s): 
`which relion_autopick_mpi` --i CtfFind/exp003/micrographs_ctf.star --ref gauss  --gauss_max 0.3 --odir AutoPick/exp004/ --pickname autopick --invert  --ctf  --ang 5 --shrink 0.2 --lowpass 20 --angpix 1.34 --particle_diameter 270 --threshold 1 --min_distance 240 --max_stddev_noise 1.1 --only_do_unfinished  --gpu 0:1 
echo CtfFind/exp003/micrographs_ctf.star > AutoPick/exp004/coords_suffix_autopick.star
 ++++ 

 ++++ Executing new job on Tue Sep 13 20:47:52 2016
 ++++ with the following command(s): 
`which relion_autopick_mpi` --i CtfFind/exp003/micrographs_ctf.star --ref gauss  --gauss_max 0.3 --odir AutoPick/exp004/ --pickname autopick --invert  --ctf  --ang 5 --shrink 0.2 --lowpass 20 --angpix 1.34 --particle_diameter 270 --threshold 1 --min_distance 240 --max_stddev_noise 1.1 --only_do_unfinished  --gpu 0:1 
echo CtfFind/exp003/micrographs_ctf.star > AutoPick/exp004/coords_suffix_autopick.star
 ++++ 

 ++++ Executing new job on Tue Sep 13 20:50:53 2016
 ++++ with the following command(s): 
`which relion_autopick_mpi` --i CtfFind/exp003/micrographs_ctf.star --ref gauss  --gauss_max 0.3 --odir AutoPick/exp004/ --pickname autopick --invert  --ctf  --ang 5 --shrink 0.2 --lowpass 20 --angpix 1.34 --particle_diameter 270 --threshold 1 --min_distance 240 --max_stddev_noise 1.1 --only_do_unfinished  --gpu 0:1 
echo CtfFind/exp003/micrographs_ctf.star > AutoPick/exp004/coords_suffix_autopick.star
 ++++ 

 ++++ Executing new job on Tue Sep 13 20:53:53 2016
 ++++ with the following command(s): 
`which relion_autopick_mpi` --i CtfFind/exp003/micrographs_ctf.star --ref gauss  --gauss_max 0.3 --odir AutoPick/exp004/ --pickname autopick --invert  --ctf  --ang 5 --shrink 0.2 --lowpass 20 --angpix 1.34 --particle_diameter 270 --threshold 1 --min_distance 240 --max_stddev_noise 1.1 --only_do_unfinished  --gpu 0:1 
echo CtfFind/exp003/micrographs_ctf.star > AutoPick/exp004/coords_suffix_autopick.star
 ++++ 

 ++++ Executing new job on Tue Sep 13 20:57:34 2016
 ++++ with the following command(s): 
`which relion_autopick_mpi` --i CtfFind/exp003/micrographs_ctf.star --ref gauss  --gauss_max 0.3 --odir AutoPick/exp004/ --pickname autopick --invert  --ctf  --ang 5 --shrink 0.2 --lowpass 20 --angpix 1.34 --particle_diameter 270 --threshold 1 --min_distance 240 --max_stddev_noise 1.1 --only_do_unfinished  --gpu 0:1 
echo CtfFind/exp003/micrographs_ctf.star > AutoPick/exp004/coords_suffix_autopick.star
 ++++ 

 ++++ Executing new job on Tue Sep 13 21:00:25 2016
 ++++ with the following command(s): 
`which relion_autopick_mpi` --i CtfFind/exp003/micrographs_ctf.star --ref gauss  --gauss_max 0.3 --odir AutoPick/exp004/ --pickname autopick --invert  --ctf  --ang 5 --shrink 0.2 --lowpass 20 --angpix 1.34 --particle_diameter 270 --threshold 1 --min_distance 240 --max_stddev_noise 1.1 --only_do_unfinished  --gpu 0:1 
echo CtfFind/exp003/micrographs_ctf.star > AutoPick/exp004/coords_suffix_autopick.star
 ++++ 

 ++++ Executing new job on Tue Sep 13 21:03:16 2016
 ++++ with the following command(s): 
`which relion_autopick_mpi` --i CtfFind/exp003/micrographs_ctf.star --ref gauss  --gauss_max 0.3 --odir AutoPick/exp004/ --pickname autopick --invert  --ctf  --ang 5 --shrink 0.2 --lowpass 20 --angpix 1.34 --particle_diameter 270 --threshold 1 --min_distance 240 --max_stddev_noise 1.1 --only_do_unfinished  --gpu 0:1 
echo CtfFind/exp003/micrographs_ctf.star > AutoPick/exp004/coords_suffix_autopick.star
 ++++ 

 ++++ Executing new job on Tue Sep 13 21:06:37 2016
 ++++ with the following command(s): 
`which relion_autopick_mpi` --i CtfFind/exp003/micrographs_ctf.star --ref gauss  --gauss_max 0.3 --odir AutoPick/exp004/ --pickname autopick --invert  --ctf  --ang 5 --shrink 0.2 --lowpass 20 --angpix 1.34 --particle_diameter 270 --threshold 1 --min_distance 240 --max_stddev_noise 1.1 --only_do_unfinished  --gpu 0:1 
echo CtfFind/exp003/micrographs_ctf.star > AutoPick/exp004/coords_suffix_autopick.star
 ++++ 

 ++++ Executing new job on Tue Sep 13 21:09:17 2016
 ++++ with the following command(s): 
`which relion_autopick_mpi` --i CtfFind/exp003/micrographs_ctf.star --ref gauss  --gauss_max 0.3 --odir AutoPick/exp004/ --pickname autopick --invert  --ctf  --ang 5 --shrink 0.2 --lowpass 20 --angpix 1.34 --particle_diameter 270 --threshold 1 --min_distance 240 --max_stddev_noise 1.1 --only_do_unfinished  --gpu 0:1 
echo CtfFind/exp003/micrographs_ctf.star > AutoPick/exp004/coords_suffix_autopick.star
 ++++ 

 ++++ Executing new job on Tue Sep 13 21:12:08 2016
 ++++ with the following command(s): 
`which relion_autopick_mpi` --i CtfFind/exp003/micrographs_ctf.star --ref gauss  --gauss_max 0.3 --odir AutoPick/exp004/ --pickname autopick --invert  --ctf  --ang 5 --shrink 0.2 --lowpass 20 --angpix 1.34 --particle_diameter 270 --threshold 1 --min_distance 240 --max_stddev_noise 1.1 --only_do_unfinished  --gpu 0:1 
echo CtfFind/exp003/micrographs_ctf.star > AutoPick/exp004/coords_suffix_autopick.star
 ++++ 

 ++++ Executing new job on Tue Sep 13 21:15:29 2016
 ++++ with the following command(s): 
`which relion_autopick_mpi` --i CtfFind/exp003/micrographs_ctf.star --ref gauss  --gauss_max 0.3 --odir AutoPick/exp004/ --pickname autopick --invert  --ctf  --ang 5 --shrink 0.2 --lowpass 20 --angpix 1.34 --particle_diameter 270 --threshold 1 --min_distance 240 --max_stddev_noise 1.1 --only_do_unfinished  --gpu 0:1 
echo CtfFind/exp003/micrographs_ctf.star > AutoPick/exp004/coords_suffix_autopick.star
 ++++ 

 ++++ Executing new job on Tue Sep 13 21:17:40 2016
 ++++ with the following command(s): 
`which relion_autopick_mpi` --i CtfFind/exp003/micrographs_ctf.star --ref gauss  --gauss_max 0.3 --odir AutoPick/exp004/ --pickname autopick --invert  --ctf  --ang 5 --shrink 0.2 --lowpass 20 --angpix 1.34 --particle_diameter 270 --threshold 1 --min_distance 240 --max_stddev_noise 1.1 --only_do_unfinished  --gpu 0:1 
echo CtfFind/exp003/micrographs_ctf.star > AutoPick/exp004/coords_suffix_autopick.star
 ++++ 

 ++++ Executing new job on Tue Sep 13 21:20:21 2016
 ++++ with the following command(s): 
`which relion_autopick_mpi` --i CtfFind/exp003/micrographs_ctf.star --ref gauss  --gauss_max 0.3 --odir AutoPick/exp004/ --pickname autopick --invert  --ctf  --ang 5 --shrink 0.2 --lowpass 20 --angpix 1.34 --particle_diameter 270 --threshold 1 --min_distance 240 --max_stddev_noise 1.1 --only_do_unfinished  --gpu 0:1 
echo CtfFind/exp003/micrographs_ctf.star > AutoPick/exp004/coords_suffix_autopick.star
 ++++ 

 ++++ Executing new job on Tue Sep 13 21:23:41 2016
 ++++ with the following command(s): 
`which relion_autopick_mpi` --i CtfFind/exp003/micrographs_ctf.star --ref gauss  --gauss_max 0.3 --odir AutoPick/exp004/ --pickname autopick --invert  --ctf  --ang 5 --shrink 0.2 --lowpass 20 --angpix 1.34 --particle_diameter 270 --threshold 1 --min_distance 240 --max_stddev_noise 1.1 --only_do_unfinished  --gpu 0:1 
echo CtfFind/exp003/micrographs_ctf.star > AutoPick/exp004/coords_suffix_autopick.star
 ++++ 

 ++++ Executing new job on Tue Sep 13 21:25:52 2016
 ++++ with the following command(s): 
`which relion_autopick_mpi` --i CtfFind/exp003/micrographs_ctf.star --ref gauss  --gauss_max 0.3 --odir AutoPick/exp004/ --pickname autopick --invert  --ctf  --ang 5 --shrink 0.2 --lowpass 20 --angpix 1.34 --particle_diameter 270 --threshold 1 --min_distance 240 --max_stddev_noise 1.1 --only_do_unfinished  --gpu 0:1 
echo CtfFind/exp003/micrographs_ctf.star > AutoPick/exp004/coords_suffix_autopick.star
 ++++ 

 ++++ Executing new job on Tue Sep 13 21:28:43 2016
 ++++ with the following command(s): 
`which relion_autopick_mpi` --i CtfFind/exp003/micrographs_ctf.star --ref gauss  --gauss_max 0.3 --odir AutoPick/exp004/ --pickname autopick --invert  --ctf  --ang 5 --shrink 0.2 --lowpass 20 --angpix 1.34 --particle_diameter 270 --threshold 1 --min_distance 240 --max_stddev_noise 1.1 --only_do_unfinished  --gpu 0:1 
echo CtfFind/exp003/micrographs_ctf.star > AutoPick/exp004/coords_suffix_autopick.star
 ++++ 

 ++++ Executing new job on Tue Sep 13 21:32:05 2016
 ++++ with the following command(s): 
`which relion_autopick_mpi` --i CtfFind/exp003/micrographs_ctf.star --ref gauss  --gauss_max 0.3 --odir AutoPick/exp004/ --pickname autopick --invert  --ctf  --ang 5 --shrink 0.2 --lowpass 20 --angpix 1.34 --particle_diameter 270 --threshold 1 --min_distance 240 --max_stddev_noise 1.1 --only_do_unfinished  --gpu 0:1 
echo CtfFind/exp003/micrographs_ctf.star > AutoPick/exp004/coords_suffix_autopick.star
 ++++ 

 ++++ Executing new job on Tue Sep 13 21:34:45 2016
 ++++ with the following command(s): 
`which relion_autopick_mpi` --i CtfFind/exp003/micrographs_ctf.star --ref gauss  --gauss_max 0.3 --odir AutoPick/exp004/ --pickname autopick --invert  --ctf  --ang 5 --shrink 0.2 --lowpass 20 --angpix 1.34 --particle_diameter 270 --threshold 1 --min_distance 240 --max_stddev_noise 1.1 --only_do_unfinished  --gpu 0:1 
echo CtfFind/exp003/micrographs_ctf.star > AutoPick/exp004/coords_suffix_autopick.star
 ++++ 

 ++++ Executing new job on Tue Sep 13 21:37:06 2016
 ++++ with the following command(s): 
`which relion_autopick_mpi` --i CtfFind/exp003/micrographs_ctf.star --ref gauss  --gauss_max 0.3 --odir AutoPick/exp004/ --pickname autopick --invert  --ctf  --ang 5 --shrink 0.2 --lowpass 20 --angpix 1.34 --particle_diameter 270 --threshold 1 --min_distance 240 --max_stddev_noise 1.1 --only_do_unfinished  --gpu 0:1 
echo CtfFind/exp003/micrographs_ctf.star > AutoPick/exp004/coords_suffix_autopick.star
 ++++ 

 ++++ Executing new job on Tue Sep 13 21:40:27 2016
 ++++ with the following command(s): 
`which relion_autopick_mpi` --i CtfFind/exp003/micrographs_ctf.star --ref gauss  --gauss_max 0.3 --odir AutoPick/exp004/ --pickname autopick --invert  --ctf  --ang 5 --shrink 0.2 --lowpass 20 --angpix 1.34 --particle_diameter 270 --threshold 1 --min_distance 240 --max_stddev_noise 1.1 --only_do_unfinished  --gpu 0:1 
echo CtfFind/exp003/micrographs_ctf.star > AutoPick/exp004/coords_suffix_autopick.star
 ++++ 

 ++++ Executing new job on Tue Sep 13 21:43:08 2016
 ++++ with the following command(s): 
`which relion_autopick_mpi` --i CtfFind/exp003/micrographs_ctf.star --ref gauss  --gauss_max 0.3 --odir AutoPick/exp004/ --pickname autopick --invert  --ctf  --ang 5 --shrink 0.2 --lowpass 20 --angpix 1.34 --particle_diameter 270 --threshold 1 --min_distance 240 --max_stddev_noise 1.1 --only_do_unfinished  --gpu 0:1 
echo CtfFind/exp003/micrographs_ctf.star > AutoPick/exp004/coords_suffix_autopick.star
 ++++ 

 ++++ Executing new job on Tue Sep 13 21:45:29 2016
 ++++ with the following command(s): 
`which relion_autopick_mpi` --i CtfFind/exp003/micrographs_ctf.star --ref gauss  --gauss_max 0.3 --odir AutoPick/exp004/ --pickname autopick --invert  --ctf  --ang 5 --shrink 0.2 --lowpass 20 --angpix 1.34 --particle_diameter 270 --threshold 1 --min_distance 240 --max_stddev_noise 1.1 --only_do_unfinished  --gpu 0:1 
echo CtfFind/exp003/micrographs_ctf.star > AutoPick/exp004/coords_suffix_autopick.star
 ++++ 

 ++++ Executing new job on Tue Sep 13 21:48:50 2016
 ++++ with the following command(s): 
`which relion_autopick_mpi` --i CtfFind/exp003/micrographs_ctf.star --ref gauss  --gauss_max 0.3 --odir AutoPick/exp004/ --pickname autopick --invert  --ctf  --ang 5 --shrink 0.2 --lowpass 20 --angpix 1.34 --particle_diameter 270 --threshold 1 --min_distance 240 --max_stddev_noise 1.1 --only_do_unfinished  --gpu 0:1 
echo CtfFind/exp003/micrographs_ctf.star > AutoPick/exp004/coords_suffix_autopick.star
 ++++ 

 ++++ Executing new job on Tue Sep 13 21:51:31 2016
 ++++ with the following command(s): 
`which relion_autopick_mpi` --i CtfFind/exp003/micrographs_ctf.star --ref gauss  --gauss_max 0.3 --odir AutoPick/exp004/ --pickname autopick --invert  --ctf  --ang 5 --shrink 0.2 --lowpass 20 --angpix 1.34 --particle_diameter 270 --threshold 1 --min_distance 240 --max_stddev_noise 1.1 --only_do_unfinished  --gpu 0:1 
echo CtfFind/exp003/micrographs_ctf.star > AutoPick/exp004/coords_suffix_autopick.star
 ++++ 

 ++++ Executing new job on Tue Sep 13 21:53:42 2016
 ++++ with the following command(s): 
`which relion_autopick_mpi` --i CtfFind/exp003/micrographs_ctf.star --ref gauss  --gauss_max 0.3 --odir AutoPick/exp004/ --pickname autopick --invert  --ctf  --ang 5 --shrink 0.2 --lowpass 20 --angpix 1.34 --particle_diameter 270 --threshold 1 --min_distance 240 --max_stddev_noise 1.1 --only_do_unfinished  --gpu 0:1 
echo CtfFind/exp003/micrographs_ctf.star > AutoPick/exp004/coords_suffix_autopick.star
 ++++ 

 ++++ Executing new job on Tue Sep 13 21:57:23 2016
 ++++ with the following command(s): 
`which relion_autopick_mpi` --i CtfFind/exp003/micrographs_ctf.star --ref gauss  --gauss_max 0.3 --odir AutoPick/exp004/ --pickname autopick --invert  --ctf  --ang 5 --shrink 0.2 --lowpass 20 --angpix 1.34 --particle_diameter 270 --threshold 1 --min_distance 240 --max_stddev_noise 1.1 --only_do_unfinished  --gpu 0:1 
echo CtfFind/exp003/micrographs_ctf.star > AutoPick/exp004/coords_suffix_autopick.star
 ++++ 

 ++++ Executing new job on Tue Sep 13 22:00:04 2016
 ++++ with the following command(s): 
`which relion_autopick_mpi` --i CtfFind/exp003/micrographs_ctf.star --ref gauss  --gauss_max 0.3 --odir AutoPick/exp004/ --pickname autopick --invert  --ctf  --ang 5 --shrink 0.2 --lowpass 20 --angpix 1.34 --particle_diameter 270 --threshold 1 --min_distance 240 --max_stddev_noise 1.1 --only_do_unfinished  --gpu 0:1 
echo CtfFind/exp003/micrographs_ctf.star > AutoPick/exp004/coords_suffix_autopick.star
 ++++ 

 ++++ Executing new job on Tue Sep 13 22:02:55 2016
 ++++ with the following command(s): 
`which relion_autopick_mpi` --i CtfFind/exp003/micrographs_ctf.star --ref gauss  --gauss_max 0.3 --odir AutoPick/exp004/ --pickname autopick --invert  --ctf  --ang 5 --shrink 0.2 --lowpass 20 --angpix 1.34 --particle_diameter 270 --threshold 1 --min_distance 240 --max_stddev_noise 1.1 --only_do_unfinished  --gpu 0:1 
echo CtfFind/exp003/micrographs_ctf.star > AutoPick/exp004/coords_suffix_autopick.star
 ++++ 

 ++++ Executing new job on Tue Sep 13 22:06:16 2016
 ++++ with the following command(s): 
`which relion_autopick_mpi` --i CtfFind/exp003/micrographs_ctf.star --ref gauss  --gauss_max 0.3 --odir AutoPick/exp004/ --pickname autopick --invert  --ctf  --ang 5 --shrink 0.2 --lowpass 20 --angpix 1.34 --particle_diameter 270 --threshold 1 --min_distance 240 --max_stddev_noise 1.1 --only_do_unfinished  --gpu 0:1 
echo CtfFind/exp003/micrographs_ctf.star > AutoPick/exp004/coords_suffix_autopick.star
 ++++ 

 ++++ Executing new job on Tue Sep 13 22:08:17 2016
 ++++ with the following command(s): 
`which relion_autopick_mpi` --i CtfFind/exp003/micrographs_ctf.star --ref gauss  --gauss_max 0.3 --odir AutoPick/exp004/ --pickname autopick --invert  --ctf  --ang 5 --shrink 0.2 --lowpass 20 --angpix 1.34 --particle_diameter 270 --threshold 1 --min_distance 240 --max_stddev_noise 1.1 --only_do_unfinished  --gpu 0:1 
echo CtfFind/exp003/micrographs_ctf.star > AutoPick/exp004/coords_suffix_autopick.star
 ++++ 

 ++++ Executing new job on Tue Sep 13 22:10:57 2016
 ++++ with the following command(s): 
`which relion_autopick_mpi` --i CtfFind/exp003/micrographs_ctf.star --ref gauss  --gauss_max 0.3 --odir AutoPick/exp004/ --pickname autopick --invert  --ctf  --ang 5 --shrink 0.2 --lowpass 20 --angpix 1.34 --particle_diameter 270 --threshold 1 --min_distance 240 --max_stddev_noise 1.1 --only_do_unfinished  --gpu 0:1 
echo CtfFind/exp003/micrographs_ctf.star > AutoPick/exp004/coords_suffix_autopick.star
 ++++ 

 ++++ Executing new job on Tue Sep 13 22:14:28 2016
 ++++ with the following command(s): 
`which relion_autopick_mpi` --i CtfFind/exp003/micrographs_ctf.star --ref gauss  --gauss_max 0.3 --odir AutoPick/exp004/ --pickname autopick --invert  --ctf  --ang 5 --shrink 0.2 --lowpass 20 --angpix 1.34 --particle_diameter 270 --threshold 1 --min_distance 240 --max_stddev_noise 1.1 --only_do_unfinished  --gpu 0:1 
echo CtfFind/exp003/micrographs_ctf.star > AutoPick/exp004/coords_suffix_autopick.star
 ++++ 

 ++++ Executing new job on Tue Sep 13 22:17:09 2016
 ++++ with the following command(s): 
`which relion_autopick_mpi` --i CtfFind/exp003/micrographs_ctf.star --ref gauss  --gauss_max 0.3 --odir AutoPick/exp004/ --pickname autopick --invert  --ctf  --ang 5 --shrink 0.2 --lowpass 20 --angpix 1.34 --particle_diameter 270 --threshold 1 --min_distance 240 --max_stddev_noise 1.1 --only_do_unfinished  --gpu 0:1 
echo CtfFind/exp003/micrographs_ctf.star > AutoPick/exp004/coords_suffix_autopick.star
 ++++ 

 ++++ Executing new job on Tue Sep 13 22:19:10 2016
 ++++ with the following command(s): 
`which relion_autopick_mpi` --i CtfFind/exp003/micrographs_ctf.star --ref gauss  --gauss_max 0.3 --odir AutoPick/exp004/ --pickname autopick --invert  --ctf  --ang 5 --shrink 0.2 --lowpass 20 --angpix 1.34 --particle_diameter 270 --threshold 1 --min_distance 240 --max_stddev_noise 1.1 --only_do_unfinished  --gpu 0:1 
echo CtfFind/exp003/micrographs_ctf.star > AutoPick/exp004/coords_suffix_autopick.star
 ++++ 

 ++++ Executing new job on Tue Sep 13 22:22:51 2016
 ++++ with the following command(s): 
`which relion_autopick_mpi` --i CtfFind/exp003/micrographs_ctf.star --ref gauss  --gauss_max 0.3 --odir AutoPick/exp004/ --pickname autopick --invert  --ctf  --ang 5 --shrink 0.2 --lowpass 20 --angpix 1.34 --particle_diameter 270 --threshold 1 --min_distance 240 --max_stddev_noise 1.1 --only_do_unfinished  --gpu 0:1 
echo CtfFind/exp003/micrographs_ctf.star > AutoPick/exp004/coords_suffix_autopick.star
 ++++ 

 ++++ Executing new job on Tue Sep 13 22:25:32 2016
 ++++ with the following command(s): 
`which relion_autopick_mpi` --i CtfFind/exp003/micrographs_ctf.star --ref gauss  --gauss_max 0.3 --odir AutoPick/exp004/ --pickname autopick --invert  --ctf  --ang 5 --shrink 0.2 --lowpass 20 --angpix 1.34 --particle_diameter 270 --threshold 1 --min_distance 240 --max_stddev_noise 1.1 --only_do_unfinished  --gpu 0:1 
echo CtfFind/exp003/micrographs_ctf.star > AutoPick/exp004/coords_suffix_autopick.star
 ++++ 

 ++++ Executing new job on Tue Sep 13 22:27:43 2016
 ++++ with the following command(s): 
`which relion_autopick_mpi` --i CtfFind/exp003/micrographs_ctf.star --ref gauss  --gauss_max 0.3 --odir AutoPick/exp004/ --pickname autopick --invert  --ctf  --ang 5 --shrink 0.2 --lowpass 20 --angpix 1.34 --particle_diameter 270 --threshold 1 --min_distance 240 --max_stddev_noise 1.1 --only_do_unfinished  --gpu 0:1 
echo CtfFind/exp003/micrographs_ctf.star > AutoPick/exp004/coords_suffix_autopick.star
 ++++ 

 ++++ Executing new job on Tue Sep 13 22:31:24 2016
 ++++ with the following command(s): 
`which relion_autopick_mpi` --i CtfFind/exp003/micrographs_ctf.star --ref gauss  --gauss_max 0.3 --odir AutoPick/exp004/ --pickname autopick --invert  --ctf  --ang 5 --shrink 0.2 --lowpass 20 --angpix 1.34 --particle_diameter 270 --threshold 1 --min_distance 240 --max_stddev_noise 1.1 --only_do_unfinished  --gpu 0:1 
echo CtfFind/exp003/micrographs_ctf.star > AutoPick/exp004/coords_suffix_autopick.star
 ++++ 

 ++++ Executing new job on Tue Sep 13 22:34:05 2016
 ++++ with the following command(s): 
`which relion_autopick_mpi` --i CtfFind/exp003/micrographs_ctf.star --ref gauss  --gauss_max 0.3 --odir AutoPick/exp004/ --pickname autopick --invert  --ctf  --ang 5 --shrink 0.2 --lowpass 20 --angpix 1.34 --particle_diameter 270 --threshold 1 --min_distance 240 --max_stddev_noise 1.1 --only_do_unfinished  --gpu 0:1 
echo CtfFind/exp003/micrographs_ctf.star > AutoPick/exp004/coords_suffix_autopick.star
 ++++ 

 ++++ Executing new job on Tue Sep 13 22:36:46 2016
 ++++ with the following command(s): 
`which relion_autopick_mpi` --i CtfFind/exp003/micrographs_ctf.star --ref gauss  --gauss_max 0.3 --odir AutoPick/exp004/ --pickname autopick --invert  --ctf  --ang 5 --shrink 0.2 --lowpass 20 --angpix 1.34 --particle_diameter 270 --threshold 1 --min_distance 240 --max_stddev_noise 1.1 --only_do_unfinished  --gpu 0:1 
echo CtfFind/exp003/micrographs_ctf.star > AutoPick/exp004/coords_suffix_autopick.star
 ++++ 

 ++++ Executing new job on Tue Sep 13 22:40:17 2016
 ++++ with the following command(s): 
`which relion_autopick_mpi` --i CtfFind/exp003/micrographs_ctf.star --ref gauss  --gauss_max 0.3 --odir AutoPick/exp004/ --pickname autopick --invert  --ctf  --ang 5 --shrink 0.2 --lowpass 20 --angpix 1.34 --particle_diameter 270 --threshold 1 --min_distance 240 --max_stddev_noise 1.1 --only_do_unfinished  --gpu 0:1 
echo CtfFind/exp003/micrographs_ctf.star > AutoPick/exp004/coords_suffix_autopick.star
 ++++ 

 ++++ Executing new job on Tue Sep 13 22:42:58 2016
 ++++ with the following command(s): 
`which relion_autopick_mpi` --i CtfFind/exp003/micrographs_ctf.star --ref gauss  --gauss_max 0.3 --odir AutoPick/exp004/ --pickname autopick --invert  --ctf  --ang 5 --shrink 0.2 --lowpass 20 --angpix 1.34 --particle_diameter 270 --threshold 1 --min_distance 240 --max_stddev_noise 1.1 --only_do_unfinished  --gpu 0:1 
echo CtfFind/exp003/micrographs_ctf.star > AutoPick/exp004/coords_suffix_autopick.star
 ++++ 

 ++++ Executing new job on Tue Sep 13 22:45:09 2016
 ++++ with the following command(s): 
`which relion_autopick_mpi` --i CtfFind/exp003/micrographs_ctf.star --ref gauss  --gauss_max 0.3 --odir AutoPick/exp004/ --pickname autopick --invert  --ctf  --ang 5 --shrink 0.2 --lowpass 20 --angpix 1.34 --particle_diameter 270 --threshold 1 --min_distance 240 --max_stddev_noise 1.1 --only_do_unfinished  --gpu 0:1 
echo CtfFind/exp003/micrographs_ctf.star > AutoPick/exp004/coords_suffix_autopick.star
 ++++ 

 ++++ Executing new job on Tue Sep 13 22:48:30 2016
 ++++ with the following command(s): 
`which relion_autopick_mpi` --i CtfFind/exp003/micrographs_ctf.star --ref gauss  --gauss_max 0.3 --odir AutoPick/exp004/ --pickname autopick --invert  --ctf  --ang 5 --shrink 0.2 --lowpass 20 --angpix 1.34 --particle_diameter 270 --threshold 1 --min_distance 240 --max_stddev_noise 1.1 --only_do_unfinished  --gpu 0:1 
echo CtfFind/exp003/micrographs_ctf.star > AutoPick/exp004/coords_suffix_autopick.star
 ++++ 

 ++++ Executing new job on Tue Sep 13 22:50:41 2016
 ++++ with the following command(s): 
`which relion_autopick_mpi` --i CtfFind/exp003/micrographs_ctf.star --ref gauss  --gauss_max 0.3 --odir AutoPick/exp004/ --pickname autopick --invert  --ctf  --ang 5 --shrink 0.2 --lowpass 20 --angpix 1.34 --particle_diameter 270 --threshold 1 --min_distance 240 --max_stddev_noise 1.1 --only_do_unfinished  --gpu 0:1 
echo CtfFind/exp003/micrographs_ctf.star > AutoPick/exp004/coords_suffix_autopick.star
 ++++ 

 ++++ Executing new job on Tue Sep 13 22:53:22 2016
 ++++ with the following command(s): 
`which relion_autopick_mpi` --i CtfFind/exp003/micrographs_ctf.star --ref gauss  --gauss_max 0.3 --odir AutoPick/exp004/ --pickname autopick --invert  --ctf  --ang 5 --shrink 0.2 --lowpass 20 --angpix 1.34 --particle_diameter 270 --threshold 1 --min_distance 240 --max_stddev_noise 1.1 --only_do_unfinished  --gpu 0:1 
echo CtfFind/exp003/micrographs_ctf.star > AutoPick/exp004/coords_suffix_autopick.star
 ++++ 

 ++++ Executing new job on Tue Sep 13 22:57:23 2016
 ++++ with the following command(s): 
`which relion_autopick_mpi` --i CtfFind/exp003/micrographs_ctf.star --ref gauss  --gauss_max 0.3 --odir AutoPick/exp004/ --pickname autopick --invert  --ctf  --ang 5 --shrink 0.2 --lowpass 20 --angpix 1.34 --particle_diameter 270 --threshold 1 --min_distance 240 --max_stddev_noise 1.1 --only_do_unfinished  --gpu 0:1 
echo CtfFind/exp003/micrographs_ctf.star > AutoPick/exp004/coords_suffix_autopick.star
 ++++ 

 ++++ Executing new job on Tue Sep 13 23:00:23 2016
 ++++ with the following command(s): 
`which relion_autopick_mpi` --i CtfFind/exp003/micrographs_ctf.star --ref gauss  --gauss_max 0.3 --odir AutoPick/exp004/ --pickname autopick --invert  --ctf  --ang 5 --shrink 0.2 --lowpass 20 --angpix 1.34 --particle_diameter 270 --threshold 1 --min_distance 240 --max_stddev_noise 1.1 --only_do_unfinished  --gpu 0:1 
echo CtfFind/exp003/micrographs_ctf.star > AutoPick/exp004/coords_suffix_autopick.star
 ++++ 

 ++++ Executing new job on Tue Sep 13 23:03:44 2016
 ++++ with the following command(s): 
`which relion_autopick_mpi` --i CtfFind/exp003/micrographs_ctf.star --ref gauss  --gauss_max 0.3 --odir AutoPick/exp004/ --pickname autopick --invert  --ctf  --ang 5 --shrink 0.2 --lowpass 20 --angpix 1.34 --particle_diameter 270 --threshold 1 --min_distance 240 --max_stddev_noise 1.1 --only_do_unfinished  --gpu 0:1 
echo CtfFind/exp003/micrographs_ctf.star > AutoPick/exp004/coords_suffix_autopick.star
 ++++ 

 ++++ Executing new job on Tue Sep 13 23:07:55 2016
 ++++ with the following command(s): 
`which relion_autopick_mpi` --i CtfFind/exp003/micrographs_ctf.star --ref gauss  --gauss_max 0.3 --odir AutoPick/exp004/ --pickname autopick --invert  --ctf  --ang 5 --shrink 0.2 --lowpass 20 --angpix 1.34 --particle_diameter 270 --threshold 1 --min_distance 240 --max_stddev_noise 1.1 --only_do_unfinished  --gpu 0:1 
echo CtfFind/exp003/micrographs_ctf.star > AutoPick/exp004/coords_suffix_autopick.star
 ++++ 

 ++++ Executing new job on Tue Sep 13 23:11:06 2016
 ++++ with the following command(s): 
`which relion_autopick_mpi` --i CtfFind/exp003/micrographs_ctf.star --ref gauss  --gauss_max 0.3 --odir AutoPick/exp004/ --pickname autopick --invert  --ctf  --ang 5 --shrink 0.2 --lowpass 20 --angpix 1.34 --particle_diameter 270 --threshold 1 --min_distance 240 --max_stddev_noise 1.1 --only_do_unfinished  --gpu 0:1 
echo CtfFind/exp003/micrographs_ctf.star > AutoPick/exp004/coords_suffix_autopick.star
 ++++ 

 ++++ Executing new job on Tue Sep 13 23:15:06 2016
 ++++ with the following command(s): 
`which relion_autopick_mpi` --i CtfFind/exp003/micrographs_ctf.star --ref gauss  --gauss_max 0.3 --odir AutoPick/exp004/ --pickname autopick --invert  --ctf  --ang 5 --shrink 0.2 --lowpass 20 --angpix 1.34 --particle_diameter 270 --threshold 1 --min_distance 240 --max_stddev_noise 1.1 --only_do_unfinished  --gpu 0:1 
echo CtfFind/exp003/micrographs_ctf.star > AutoPick/exp004/coords_suffix_autopick.star
 ++++ 

 ++++ Executing new job on Tue Sep 13 23:19:37 2016
 ++++ with the following command(s): 
`which relion_autopick_mpi` --i CtfFind/exp003/micrographs_ctf.star --ref gauss  --gauss_max 0.3 --odir AutoPick/exp004/ --pickname autopick --invert  --ctf  --ang 5 --shrink 0.2 --lowpass 20 --angpix 1.34 --particle_diameter 270 --threshold 1 --min_distance 240 --max_stddev_noise 1.1 --only_do_unfinished  --gpu 0:1 
echo CtfFind/exp003/micrographs_ctf.star > AutoPick/exp004/coords_suffix_autopick.star
 ++++ 

 ++++ Executing new job on Tue Sep 13 23:23:18 2016
 ++++ with the following command(s): 
`which relion_autopick_mpi` --i CtfFind/exp003/micrographs_ctf.star --ref gauss  --gauss_max 0.3 --odir AutoPick/exp004/ --pickname autopick --invert  --ctf  --ang 5 --shrink 0.2 --lowpass 20 --angpix 1.34 --particle_diameter 270 --threshold 1 --min_distance 240 --max_stddev_noise 1.1 --only_do_unfinished  --gpu 0:1 
echo CtfFind/exp003/micrographs_ctf.star > AutoPick/exp004/coords_suffix_autopick.star
 ++++ 

 ++++ Executing new job on Tue Sep 13 23:27:08 2016
 ++++ with the following command(s): 
`which relion_autopick_mpi` --i CtfFind/exp003/micrographs_ctf.star --ref gauss  --gauss_max 0.3 --odir AutoPick/exp004/ --pickname autopick --invert  --ctf  --ang 5 --shrink 0.2 --lowpass 20 --angpix 1.34 --particle_diameter 270 --threshold 1 --min_distance 240 --max_stddev_noise 1.1 --only_do_unfinished  --gpu 0:1 
echo CtfFind/exp003/micrographs_ctf.star > AutoPick/exp004/coords_suffix_autopick.star
 ++++ 

 ++++ Executing new job on Tue Sep 13 23:31:19 2016
 ++++ with the following command(s): 
`which relion_autopick_mpi` --i CtfFind/exp003/micrographs_ctf.star --ref gauss  --gauss_max 0.3 --odir AutoPick/exp004/ --pickname autopick --invert  --ctf  --ang 5 --shrink 0.2 --lowpass 20 --angpix 1.34 --particle_diameter 270 --threshold 1 --min_distance 240 --max_stddev_noise 1.1 --only_do_unfinished  --gpu 0:1 
echo CtfFind/exp003/micrographs_ctf.star > AutoPick/exp004/coords_suffix_autopick.star
 ++++ 

 ++++ Executing new job on Tue Sep 13 23:34:20 2016
 ++++ with the following command(s): 
`which relion_autopick_mpi` --i CtfFind/exp003/micrographs_ctf.star --ref gauss  --gauss_max 0.3 --odir AutoPick/exp004/ --pickname autopick --invert  --ctf  --ang 5 --shrink 0.2 --lowpass 20 --angpix 1.34 --particle_diameter 270 --threshold 1 --min_distance 240 --max_stddev_noise 1.1 --only_do_unfinished  --gpu 0:1 
echo CtfFind/exp003/micrographs_ctf.star > AutoPick/exp004/coords_suffix_autopick.star
 ++++ 

 ++++ Executing new job on Tue Sep 13 23:37:41 2016
 ++++ with the following command(s): 
`which relion_autopick_mpi` --i CtfFind/exp003/micrographs_ctf.star --ref gauss  --gauss_max 0.3 --odir AutoPick/exp004/ --pickname autopick --invert  --ctf  --ang 5 --shrink 0.2 --lowpass 20 --angpix 1.34 --particle_diameter 270 --threshold 1 --min_distance 240 --max_stddev_noise 1.1 --only_do_unfinished  --gpu 0:1 
echo CtfFind/exp003/micrographs_ctf.star > AutoPick/exp004/coords_suffix_autopick.star
 ++++ 

 ++++ Executing new job on Tue Sep 13 23:41:42 2016
 ++++ with the following command(s): 
`which relion_autopick_mpi` --i CtfFind/exp003/micrographs_ctf.star --ref gauss  --gauss_max 0.3 --odir AutoPick/exp004/ --pickname autopick --invert  --ctf  --ang 5 --shrink 0.2 --lowpass 20 --angpix 1.34 --particle_diameter 270 --threshold 1 --min_distance 240 --max_stddev_noise 1.1 --only_do_unfinished  --gpu 0:1 
echo CtfFind/exp003/micrographs_ctf.star > AutoPick/exp004/coords_suffix_autopick.star
 ++++ 

 ++++ Executing new job on Tue Sep 13 23:44:32 2016
 ++++ with the following command(s): 
`which relion_autopick_mpi` --i CtfFind/exp003/micrographs_ctf.star --ref gauss  --gauss_max 0.3 --odir AutoPick/exp004/ --pickname autopick --invert  --ctf  --ang 5 --shrink 0.2 --lowpass 20 --angpix 1.34 --particle_diameter 270 --threshold 1 --min_distance 240 --max_stddev_noise 1.1 --only_do_unfinished  --gpu 0:1 
echo CtfFind/exp003/micrographs_ctf.star > AutoPick/exp004/coords_suffix_autopick.star
 ++++ 

 ++++ Executing new job on Tue Sep 13 23:47:33 2016
 ++++ with the following command(s): 
`which relion_autopick_mpi` --i CtfFind/exp003/micrographs_ctf.star --ref gauss  --gauss_max 0.3 --odir AutoPick/exp004/ --pickname autopick --invert  --ctf  --ang 5 --shrink 0.2 --lowpass 20 --angpix 1.34 --particle_diameter 270 --threshold 1 --min_distance 240 --max_stddev_noise 1.1 --only_do_unfinished  --gpu 0:1 
echo CtfFind/exp003/micrographs_ctf.star > AutoPick/exp004/coords_suffix_autopick.star
 ++++ 

 ++++ Executing new job on Tue Sep 13 23:51:14 2016
 ++++ with the following command(s): 
`which relion_autopick_mpi` --i CtfFind/exp003/micrographs_ctf.star --ref gauss  --gauss_max 0.3 --odir AutoPick/exp004/ --pickname autopick --invert  --ctf  --ang 5 --shrink 0.2 --lowpass 20 --angpix 1.34 --particle_diameter 270 --threshold 1 --min_distance 240 --max_stddev_noise 1.1 --only_do_unfinished  --gpu 0:1 
echo CtfFind/exp003/micrographs_ctf.star > AutoPick/exp004/coords_suffix_autopick.star
 ++++ 

 ++++ Executing new job on Tue Sep 13 23:53:25 2016
 ++++ with the following command(s): 
`which relion_autopick_mpi` --i CtfFind/exp003/micrographs_ctf.star --ref gauss  --gauss_max 0.3 --odir AutoPick/exp004/ --pickname autopick --invert  --ctf  --ang 5 --shrink 0.2 --lowpass 20 --angpix 1.34 --particle_diameter 270 --threshold 1 --min_distance 240 --max_stddev_noise 1.1 --only_do_unfinished  --gpu 0:1 
echo CtfFind/exp003/micrographs_ctf.star > AutoPick/exp004/coords_suffix_autopick.star
 ++++ 

 ++++ Executing new job on Tue Sep 13 23:56:16 2016
 ++++ with the following command(s): 
`which relion_autopick_mpi` --i CtfFind/exp003/micrographs_ctf.star --ref gauss  --gauss_max 0.3 --odir AutoPick/exp004/ --pickname autopick --invert  --ctf  --ang 5 --shrink 0.2 --lowpass 20 --angpix 1.34 --particle_diameter 270 --threshold 1 --min_distance 240 --max_stddev_noise 1.1 --only_do_unfinished  --gpu 0:1 
echo CtfFind/exp003/micrographs_ctf.star > AutoPick/exp004/coords_suffix_autopick.star
 ++++ 

 ++++ Executing new job on Tue Sep 13 23:59:47 2016
 ++++ with the following command(s): 
`which relion_autopick_mpi` --i CtfFind/exp003/micrographs_ctf.star --ref gauss  --gauss_max 0.3 --odir AutoPick/exp004/ --pickname autopick --invert  --ctf  --ang 5 --shrink 0.2 --lowpass 20 --angpix 1.34 --particle_diameter 270 --threshold 1 --min_distance 240 --max_stddev_noise 1.1 --only_do_unfinished  --gpu 0:1 
echo CtfFind/exp003/micrographs_ctf.star > AutoPick/exp004/coords_suffix_autopick.star
 ++++ 

 ++++ Executing new job on Wed Sep 14 00:02:27 2016
 ++++ with the following command(s): 
`which relion_autopick_mpi` --i CtfFind/exp003/micrographs_ctf.star --ref gauss  --gauss_max 0.3 --odir AutoPick/exp004/ --pickname autopick --invert  --ctf  --ang 5 --shrink 0.2 --lowpass 20 --angpix 1.34 --particle_diameter 270 --threshold 1 --min_distance 240 --max_stddev_noise 1.1 --only_do_unfinished  --gpu 0:1 
echo CtfFind/exp003/micrographs_ctf.star > AutoPick/exp004/coords_suffix_autopick.star
 ++++ 

 ++++ Executing new job on Wed Sep 14 00:04:48 2016
 ++++ with the following command(s): 
`which relion_autopick_mpi` --i CtfFind/exp003/micrographs_ctf.star --ref gauss  --gauss_max 0.3 --odir AutoPick/exp004/ --pickname autopick --invert  --ctf  --ang 5 --shrink 0.2 --lowpass 20 --angpix 1.34 --particle_diameter 270 --threshold 1 --min_distance 240 --max_stddev_noise 1.1 --only_do_unfinished  --gpu 0:1 
echo CtfFind/exp003/micrographs_ctf.star > AutoPick/exp004/coords_suffix_autopick.star
 ++++ 

 ++++ Executing new job on Wed Sep 14 00:08:19 2016
 ++++ with the following command(s): 
`which relion_autopick_mpi` --i CtfFind/exp003/micrographs_ctf.star --ref gauss  --gauss_max 0.3 --odir AutoPick/exp004/ --pickname autopick --invert  --ctf  --ang 5 --shrink 0.2 --lowpass 20 --angpix 1.34 --particle_diameter 270 --threshold 1 --min_distance 240 --max_stddev_noise 1.1 --only_do_unfinished  --gpu 0:1 
echo CtfFind/exp003/micrographs_ctf.star > AutoPick/exp004/coords_suffix_autopick.star
 ++++ 

 ++++ Executing new job on Wed Sep 14 00:11:00 2016
 ++++ with the following command(s): 
`which relion_autopick_mpi` --i CtfFind/exp003/micrographs_ctf.star --ref gauss  --gauss_max 0.3 --odir AutoPick/exp004/ --pickname autopick --invert  --ctf  --ang 5 --shrink 0.2 --lowpass 20 --angpix 1.34 --particle_diameter 270 --threshold 1 --min_distance 240 --max_stddev_noise 1.1 --only_do_unfinished  --gpu 0:1 
echo CtfFind/exp003/micrographs_ctf.star > AutoPick/exp004/coords_suffix_autopick.star
 ++++ 

 ++++ Executing new job on Wed Sep 14 00:13:51 2016
 ++++ with the following command(s): 
`which relion_autopick_mpi` --i CtfFind/exp003/micrographs_ctf.star --ref gauss  --gauss_max 0.3 --odir AutoPick/exp004/ --pickname autopick --invert  --ctf  --ang 5 --shrink 0.2 --lowpass 20 --angpix 1.34 --particle_diameter 270 --threshold 1 --min_distance 240 --max_stddev_noise 1.1 --only_do_unfinished  --gpu 0:1 
echo CtfFind/exp003/micrographs_ctf.star > AutoPick/exp004/coords_suffix_autopick.star
 ++++ 

 ++++ Executing new job on Wed Sep 14 00:17:22 2016
 ++++ with the following command(s): 
`which relion_autopick_mpi` --i CtfFind/exp003/micrographs_ctf.star --ref gauss  --gauss_max 0.3 --odir AutoPick/exp004/ --pickname autopick --invert  --ctf  --ang 5 --shrink 0.2 --lowpass 20 --angpix 1.34 --particle_diameter 270 --threshold 1 --min_distance 240 --max_stddev_noise 1.1 --only_do_unfinished  --gpu 0:1 
echo CtfFind/exp003/micrographs_ctf.star > AutoPick/exp004/coords_suffix_autopick.star
 ++++ 

 ++++ Executing new job on Wed Sep 14 00:19:53 2016
 ++++ with the following command(s): 
`which relion_autopick_mpi` --i CtfFind/exp003/micrographs_ctf.star --ref gauss  --gauss_max 0.3 --odir AutoPick/exp004/ --pickname autopick --invert  --ctf  --ang 5 --shrink 0.2 --lowpass 20 --angpix 1.34 --particle_diameter 270 --threshold 1 --min_distance 240 --max_stddev_noise 1.1 --only_do_unfinished  --gpu 0:1 
echo CtfFind/exp003/micrographs_ctf.star > AutoPick/exp004/coords_suffix_autopick.star
 ++++ 

 ++++ Executing new job on Wed Sep 14 00:22:04 2016
 ++++ with the following command(s): 
`which relion_autopick_mpi` --i CtfFind/exp003/micrographs_ctf.star --ref gauss  --gauss_max 0.3 --odir AutoPick/exp004/ --pickname autopick --invert  --ctf  --ang 5 --shrink 0.2 --lowpass 20 --angpix 1.34 --particle_diameter 270 --threshold 1 --min_distance 240 --max_stddev_noise 1.1 --only_do_unfinished  --gpu 0:1 
echo CtfFind/exp003/micrographs_ctf.star > AutoPick/exp004/coords_suffix_autopick.star
 ++++ 

 ++++ Executing new job on Wed Sep 14 00:25:35 2016
 ++++ with the following command(s): 
`which relion_autopick_mpi` --i CtfFind/exp003/micrographs_ctf.star --ref gauss  --gauss_max 0.3 --odir AutoPick/exp004/ --pickname autopick --invert  --ctf  --ang 5 --shrink 0.2 --lowpass 20 --angpix 1.34 --particle_diameter 270 --threshold 1 --min_distance 240 --max_stddev_noise 1.1 --only_do_unfinished  --gpu 0:1 
echo CtfFind/exp003/micrographs_ctf.star > AutoPick/exp004/coords_suffix_autopick.star
 ++++ 

 ++++ Executing new job on Wed Sep 14 00:28:25 2016
 ++++ with the following command(s): 
`which relion_autopick_mpi` --i CtfFind/exp003/micrographs_ctf.star --ref gauss  --gauss_max 0.3 --odir AutoPick/exp004/ --pickname autopick --invert  --ctf  --ang 5 --shrink 0.2 --lowpass 20 --angpix 1.34 --particle_diameter 270 --threshold 1 --min_distance 240 --max_stddev_noise 1.1 --only_do_unfinished  --gpu 0:1 
echo CtfFind/exp003/micrographs_ctf.star > AutoPick/exp004/coords_suffix_autopick.star
 ++++ 

 ++++ Executing new job on Wed Sep 14 00:31:16 2016
 ++++ with the following command(s): 
`which relion_autopick_mpi` --i CtfFind/exp003/micrographs_ctf.star --ref gauss  --gauss_max 0.3 --odir AutoPick/exp004/ --pickname autopick --invert  --ctf  --ang 5 --shrink 0.2 --lowpass 20 --angpix 1.34 --particle_diameter 270 --threshold 1 --min_distance 240 --max_stddev_noise 1.1 --only_do_unfinished  --gpu 0:1 
echo CtfFind/exp003/micrographs_ctf.star > AutoPick/exp004/coords_suffix_autopick.star
 ++++ 

 ++++ Executing new job on Wed Sep 14 00:34:47 2016
 ++++ with the following command(s): 
`which relion_autopick_mpi` --i CtfFind/exp003/micrographs_ctf.star --ref gauss  --gauss_max 0.3 --odir AutoPick/exp004/ --pickname autopick --invert  --ctf  --ang 5 --shrink 0.2 --lowpass 20 --angpix 1.34 --particle_diameter 270 --threshold 1 --min_distance 240 --max_stddev_noise 1.1 --only_do_unfinished  --gpu 0:1 
echo CtfFind/exp003/micrographs_ctf.star > AutoPick/exp004/coords_suffix_autopick.star
 ++++ 

 ++++ Executing new job on Wed Sep 14 00:37:58 2016
 ++++ with the following command(s): 
`which relion_autopick_mpi` --i CtfFind/exp003/micrographs_ctf.star --ref gauss  --gauss_max 0.3 --odir AutoPick/exp004/ --pickname autopick --invert  --ctf  --ang 5 --shrink 0.2 --lowpass 20 --angpix 1.34 --particle_diameter 270 --threshold 1 --min_distance 240 --max_stddev_noise 1.1 --only_do_unfinished  --gpu 0:1 
echo CtfFind/exp003/micrographs_ctf.star > AutoPick/exp004/coords_suffix_autopick.star
 ++++ 

 ++++ Executing new job on Wed Sep 14 00:40:49 2016
 ++++ with the following command(s): 
`which relion_autopick_mpi` --i CtfFind/exp003/micrographs_ctf.star --ref gauss  --gauss_max 0.3 --odir AutoPick/exp004/ --pickname autopick --invert  --ctf  --ang 5 --shrink 0.2 --lowpass 20 --angpix 1.34 --particle_diameter 270 --threshold 1 --min_distance 240 --max_stddev_noise 1.1 --only_do_unfinished  --gpu 0:1 
echo CtfFind/exp003/micrographs_ctf.star > AutoPick/exp004/coords_suffix_autopick.star
 ++++ 

 ++++ Executing new job on Wed Sep 14 00:45:00 2016
 ++++ with the following command(s): 
`which relion_autopick_mpi` --i CtfFind/exp003/micrographs_ctf.star --ref gauss  --gauss_max 0.3 --odir AutoPick/exp004/ --pickname autopick --invert  --ctf  --ang 5 --shrink 0.2 --lowpass 20 --angpix 1.34 --particle_diameter 270 --threshold 1 --min_distance 240 --max_stddev_noise 1.1 --only_do_unfinished  --gpu 0:1 
echo CtfFind/exp003/micrographs_ctf.star > AutoPick/exp004/coords_suffix_autopick.star
 ++++ 

 ++++ Executing new job on Wed Sep 14 00:47:41 2016
 ++++ with the following command(s): 
`which relion_autopick_mpi` --i CtfFind/exp003/micrographs_ctf.star --ref gauss  --gauss_max 0.3 --odir AutoPick/exp004/ --pickname autopick --invert  --ctf  --ang 5 --shrink 0.2 --lowpass 20 --angpix 1.34 --particle_diameter 270 --threshold 1 --min_distance 240 --max_stddev_noise 1.1 --only_do_unfinished  --gpu 0:1 
echo CtfFind/exp003/micrographs_ctf.star > AutoPick/exp004/coords_suffix_autopick.star
 ++++ 

 ++++ Executing new job on Wed Sep 14 00:51:32 2016
 ++++ with the following command(s): 
`which relion_autopick_mpi` --i CtfFind/exp003/micrographs_ctf.star --ref gauss  --gauss_max 0.3 --odir AutoPick/exp004/ --pickname autopick --invert  --ctf  --ang 5 --shrink 0.2 --lowpass 20 --angpix 1.34 --particle_diameter 270 --threshold 1 --min_distance 240 --max_stddev_noise 1.1 --only_do_unfinished  --gpu 0:1 
echo CtfFind/exp003/micrographs_ctf.star > AutoPick/exp004/coords_suffix_autopick.star
 ++++ 

 ++++ Executing new job on Wed Sep 14 00:54:13 2016
 ++++ with the following command(s): 
`which relion_autopick_mpi` --i CtfFind/exp003/micrographs_ctf.star --ref gauss  --gauss_max 0.3 --odir AutoPick/exp004/ --pickname autopick --invert  --ctf  --ang 5 --shrink 0.2 --lowpass 20 --angpix 1.34 --particle_diameter 270 --threshold 1 --min_distance 240 --max_stddev_noise 1.1 --only_do_unfinished  --gpu 0:1 
echo CtfFind/exp003/micrographs_ctf.star > AutoPick/exp004/coords_suffix_autopick.star
 ++++ 

 ++++ Executing new job on Wed Sep 14 00:57:14 2016
 ++++ with the following command(s): 
`which relion_autopick_mpi` --i CtfFind/exp003/micrographs_ctf.star --ref gauss  --gauss_max 0.3 --odir AutoPick/exp004/ --pickname autopick --invert  --ctf  --ang 5 --shrink 0.2 --lowpass 20 --angpix 1.34 --particle_diameter 270 --threshold 1 --min_distance 240 --max_stddev_noise 1.1 --only_do_unfinished  --gpu 0:1 
echo CtfFind/exp003/micrographs_ctf.star > AutoPick/exp004/coords_suffix_autopick.star
 ++++ 

 ++++ Executing new job on Wed Sep 14 01:01:35 2016
 ++++ with the following command(s): 
`which relion_autopick_mpi` --i CtfFind/exp003/micrographs_ctf.star --ref gauss  --gauss_max 0.3 --odir AutoPick/exp004/ --pickname autopick --invert  --ctf  --ang 5 --shrink 0.2 --lowpass 20 --angpix 1.34 --particle_diameter 270 --threshold 1 --min_distance 240 --max_stddev_noise 1.1 --only_do_unfinished  --gpu 0:1 
echo CtfFind/exp003/micrographs_ctf.star > AutoPick/exp004/coords_suffix_autopick.star
 ++++ 

 ++++ Executing new job on Wed Sep 14 01:04:35 2016
 ++++ with the following command(s): 
`which relion_autopick_mpi` --i CtfFind/exp003/micrographs_ctf.star --ref gauss  --gauss_max 0.3 --odir AutoPick/exp004/ --pickname autopick --invert  --ctf  --ang 5 --shrink 0.2 --lowpass 20 --angpix 1.34 --particle_diameter 270 --threshold 1 --min_distance 240 --max_stddev_noise 1.1 --only_do_unfinished  --gpu 0:1 
echo CtfFind/exp003/micrographs_ctf.star > AutoPick/exp004/coords_suffix_autopick.star
 ++++ 

 ++++ Executing new job on Wed Sep 14 01:08:56 2016
 ++++ with the following command(s): 
`which relion_autopick_mpi` --i CtfFind/exp003/micrographs_ctf.star --ref gauss  --gauss_max 0.3 --odir AutoPick/exp004/ --pickname autopick --invert  --ctf  --ang 5 --shrink 0.2 --lowpass 20 --angpix 1.34 --particle_diameter 270 --threshold 1 --min_distance 240 --max_stddev_noise 1.1 --only_do_unfinished  --gpu 0:1 
echo CtfFind/exp003/micrographs_ctf.star > AutoPick/exp004/coords_suffix_autopick.star
 ++++ 

 ++++ Executing new job on Wed Sep 14 01:11:57 2016
 ++++ with the following command(s): 
`which relion_autopick_mpi` --i CtfFind/exp003/micrographs_ctf.star --ref gauss  --gauss_max 0.3 --odir AutoPick/exp004/ --pickname autopick --invert  --ctf  --ang 5 --shrink 0.2 --lowpass 20 --angpix 1.34 --particle_diameter 270 --threshold 1 --min_distance 240 --max_stddev_noise 1.1 --only_do_unfinished  --gpu 0:1 
echo CtfFind/exp003/micrographs_ctf.star > AutoPick/exp004/coords_suffix_autopick.star
 ++++ 

 ++++ Executing new job on Wed Sep 14 01:16:08 2016
 ++++ with the following command(s): 
`which relion_autopick_mpi` --i CtfFind/exp003/micrographs_ctf.star --ref gauss  --gauss_max 0.3 --odir AutoPick/exp004/ --pickname autopick --invert  --ctf  --ang 5 --shrink 0.2 --lowpass 20 --angpix 1.34 --particle_diameter 270 --threshold 1 --min_distance 240 --max_stddev_noise 1.1 --only_do_unfinished  --gpu 0:1 
echo CtfFind/exp003/micrographs_ctf.star > AutoPick/exp004/coords_suffix_autopick.star
 ++++ 

 ++++ Executing new job on Wed Sep 14 01:18:59 2016
 ++++ with the following command(s): 
`which relion_autopick_mpi` --i CtfFind/exp003/micrographs_ctf.star --ref gauss  --gauss_max 0.3 --odir AutoPick/exp004/ --pickname autopick --invert  --ctf  --ang 5 --shrink 0.2 --lowpass 20 --angpix 1.34 --particle_diameter 270 --threshold 1 --min_distance 240 --max_stddev_noise 1.1 --only_do_unfinished  --gpu 0:1 
echo CtfFind/exp003/micrographs_ctf.star > AutoPick/exp004/coords_suffix_autopick.star
 ++++ 

 ++++ Executing new job on Wed Sep 14 01:23:10 2016
 ++++ with the following command(s): 
`which relion_autopick_mpi` --i CtfFind/exp003/micrographs_ctf.star --ref gauss  --gauss_max 0.3 --odir AutoPick/exp004/ --pickname autopick --invert  --ctf  --ang 5 --shrink 0.2 --lowpass 20 --angpix 1.34 --particle_diameter 270 --threshold 1 --min_distance 240 --max_stddev_noise 1.1 --only_do_unfinished  --gpu 0:1 
echo CtfFind/exp003/micrographs_ctf.star > AutoPick/exp004/coords_suffix_autopick.star
 ++++ 

 ++++ Executing new job on Wed Sep 14 01:25:51 2016
 ++++ with the following command(s): 
`which relion_autopick_mpi` --i CtfFind/exp003/micrographs_ctf.star --ref gauss  --gauss_max 0.3 --odir AutoPick/exp004/ --pickname autopick --invert  --ctf  --ang 5 --shrink 0.2 --lowpass 20 --angpix 1.34 --particle_diameter 270 --threshold 1 --min_distance 240 --max_stddev_noise 1.1 --only_do_unfinished  --gpu 0:1 
echo CtfFind/exp003/micrographs_ctf.star > AutoPick/exp004/coords_suffix_autopick.star
 ++++ 

 ++++ Executing new job on Wed Sep 14 01:30:01 2016
 ++++ with the following command(s): 
`which relion_autopick_mpi` --i CtfFind/exp003/micrographs_ctf.star --ref gauss  --gauss_max 0.3 --odir AutoPick/exp004/ --pickname autopick --invert  --ctf  --ang 5 --shrink 0.2 --lowpass 20 --angpix 1.34 --particle_diameter 270 --threshold 1 --min_distance 240 --max_stddev_noise 1.1 --only_do_unfinished  --gpu 0:1 
echo CtfFind/exp003/micrographs_ctf.star > AutoPick/exp004/coords_suffix_autopick.star
 ++++ 

 ++++ Executing new job on Wed Sep 14 01:32:42 2016
 ++++ with the following command(s): 
`which relion_autopick_mpi` --i CtfFind/exp003/micrographs_ctf.star --ref gauss  --gauss_max 0.3 --odir AutoPick/exp004/ --pickname autopick --invert  --ctf  --ang 5 --shrink 0.2 --lowpass 20 --angpix 1.34 --particle_diameter 270 --threshold 1 --min_distance 240 --max_stddev_noise 1.1 --only_do_unfinished  --gpu 0:1 
echo CtfFind/exp003/micrographs_ctf.star > AutoPick/exp004/coords_suffix_autopick.star
 ++++ 

 ++++ Executing new job on Wed Sep 14 01:37:03 2016
 ++++ with the following command(s): 
`which relion_autopick_mpi` --i CtfFind/exp003/micrographs_ctf.star --ref gauss  --gauss_max 0.3 --odir AutoPick/exp004/ --pickname autopick --invert  --ctf  --ang 5 --shrink 0.2 --lowpass 20 --angpix 1.34 --particle_diameter 270 --threshold 1 --min_distance 240 --max_stddev_noise 1.1 --only_do_unfinished  --gpu 0:1 
echo CtfFind/exp003/micrographs_ctf.star > AutoPick/exp004/coords_suffix_autopick.star
 ++++ 

 ++++ Executing new job on Wed Sep 14 01:39:44 2016
 ++++ with the following command(s): 
`which relion_autopick_mpi` --i CtfFind/exp003/micrographs_ctf.star --ref gauss  --gauss_max 0.3 --odir AutoPick/exp004/ --pickname autopick --invert  --ctf  --ang 5 --shrink 0.2 --lowpass 20 --angpix 1.34 --particle_diameter 270 --threshold 1 --min_distance 240 --max_stddev_noise 1.1 --only_do_unfinished  --gpu 0:1 
echo CtfFind/exp003/micrographs_ctf.star > AutoPick/exp004/coords_suffix_autopick.star
 ++++ 

 ++++ Executing new job on Wed Sep 14 01:43:55 2016
 ++++ with the following command(s): 
`which relion_autopick_mpi` --i CtfFind/exp003/micrographs_ctf.star --ref gauss  --gauss_max 0.3 --odir AutoPick/exp004/ --pickname autopick --invert  --ctf  --ang 5 --shrink 0.2 --lowpass 20 --angpix 1.34 --particle_diameter 270 --threshold 1 --min_distance 240 --max_stddev_noise 1.1 --only_do_unfinished  --gpu 0:1 
echo CtfFind/exp003/micrographs_ctf.star > AutoPick/exp004/coords_suffix_autopick.star
 ++++ 

 ++++ Executing new job on Wed Sep 14 01:46:46 2016
 ++++ with the following command(s): 
`which relion_autopick_mpi` --i CtfFind/exp003/micrographs_ctf.star --ref gauss  --gauss_max 0.3 --odir AutoPick/exp004/ --pickname autopick --invert  --ctf  --ang 5 --shrink 0.2 --lowpass 20 --angpix 1.34 --particle_diameter 270 --threshold 1 --min_distance 240 --max_stddev_noise 1.1 --only_do_unfinished  --gpu 0:1 
echo CtfFind/exp003/micrographs_ctf.star > AutoPick/exp004/coords_suffix_autopick.star
 ++++ 

 ++++ Executing new job on Wed Sep 14 01:51:07 2016
 ++++ with the following command(s): 
`which relion_autopick_mpi` --i CtfFind/exp003/micrographs_ctf.star --ref gauss  --gauss_max 0.3 --odir AutoPick/exp004/ --pickname autopick --invert  --ctf  --ang 5 --shrink 0.2 --lowpass 20 --angpix 1.34 --particle_diameter 270 --threshold 1 --min_distance 240 --max_stddev_noise 1.1 --only_do_unfinished  --gpu 0:1 
echo CtfFind/exp003/micrographs_ctf.star > AutoPick/exp004/coords_suffix_autopick.star
 ++++ 

 ++++ Executing new job on Wed Sep 14 01:53:58 2016
 ++++ with the following command(s): 
`which relion_autopick_mpi` --i CtfFind/exp003/micrographs_ctf.star --ref gauss  --gauss_max 0.3 --odir AutoPick/exp004/ --pickname autopick --invert  --ctf  --ang 5 --shrink 0.2 --lowpass 20 --angpix 1.34 --particle_diameter 270 --threshold 1 --min_distance 240 --max_stddev_noise 1.1 --only_do_unfinished  --gpu 0:1 
echo CtfFind/exp003/micrographs_ctf.star > AutoPick/exp004/coords_suffix_autopick.star
 ++++ 

 ++++ Executing new job on Wed Sep 14 01:58:09 2016
 ++++ with the following command(s): 
`which relion_autopick_mpi` --i CtfFind/exp003/micrographs_ctf.star --ref gauss  --gauss_max 0.3 --odir AutoPick/exp004/ --pickname autopick --invert  --ctf  --ang 5 --shrink 0.2 --lowpass 20 --angpix 1.34 --particle_diameter 270 --threshold 1 --min_distance 240 --max_stddev_noise 1.1 --only_do_unfinished  --gpu 0:1 
echo CtfFind/exp003/micrographs_ctf.star > AutoPick/exp004/coords_suffix_autopick.star
 ++++ 

 ++++ Executing new job on Wed Sep 14 02:01:10 2016
 ++++ with the following command(s): 
`which relion_autopick_mpi` --i CtfFind/exp003/micrographs_ctf.star --ref gauss  --gauss_max 0.3 --odir AutoPick/exp004/ --pickname autopick --invert  --ctf  --ang 5 --shrink 0.2 --lowpass 20 --angpix 1.34 --particle_diameter 270 --threshold 1 --min_distance 240 --max_stddev_noise 1.1 --only_do_unfinished  --gpu 0:1 
echo CtfFind/exp003/micrographs_ctf.star > AutoPick/exp004/coords_suffix_autopick.star
 ++++ 

 ++++ Executing new job on Wed Sep 14 02:05:01 2016
 ++++ with the following command(s): 
`which relion_autopick_mpi` --i CtfFind/exp003/micrographs_ctf.star --ref gauss  --gauss_max 0.3 --odir AutoPick/exp004/ --pickname autopick --invert  --ctf  --ang 5 --shrink 0.2 --lowpass 20 --angpix 1.34 --particle_diameter 270 --threshold 1 --min_distance 240 --max_stddev_noise 1.1 --only_do_unfinished  --gpu 0:1 
echo CtfFind/exp003/micrographs_ctf.star > AutoPick/exp004/coords_suffix_autopick.star
 ++++ 

 ++++ Executing new job on Wed Sep 14 02:07:52 2016
 ++++ with the following command(s): 
`which relion_autopick_mpi` --i CtfFind/exp003/micrographs_ctf.star --ref gauss  --gauss_max 0.3 --odir AutoPick/exp004/ --pickname autopick --invert  --ctf  --ang 5 --shrink 0.2 --lowpass 20 --angpix 1.34 --particle_diameter 270 --threshold 1 --min_distance 240 --max_stddev_noise 1.1 --only_do_unfinished  --gpu 0:1 
echo CtfFind/exp003/micrographs_ctf.star > AutoPick/exp004/coords_suffix_autopick.star
 ++++ 

 ++++ Executing new job on Wed Sep 14 02:11:44 2016
 ++++ with the following command(s): 
`which relion_autopick_mpi` --i CtfFind/exp003/micrographs_ctf.star --ref gauss  --gauss_max 0.3 --odir AutoPick/exp004/ --pickname autopick --invert  --ctf  --ang 5 --shrink 0.2 --lowpass 20 --angpix 1.34 --particle_diameter 270 --threshold 1 --min_distance 240 --max_stddev_noise 1.1 --only_do_unfinished  --gpu 0:1 
echo CtfFind/exp003/micrographs_ctf.star > AutoPick/exp004/coords_suffix_autopick.star
 ++++ 

 ++++ Executing new job on Wed Sep 14 02:14:25 2016
 ++++ with the following command(s): 
`which relion_autopick_mpi` --i CtfFind/exp003/micrographs_ctf.star --ref gauss  --gauss_max 0.3 --odir AutoPick/exp004/ --pickname autopick --invert  --ctf  --ang 5 --shrink 0.2 --lowpass 20 --angpix 1.34 --particle_diameter 270 --threshold 1 --min_distance 240 --max_stddev_noise 1.1 --only_do_unfinished  --gpu 0:1 
echo CtfFind/exp003/micrographs_ctf.star > AutoPick/exp004/coords_suffix_autopick.star
 ++++ 

 ++++ Executing new job on Wed Sep 14 02:16:46 2016
 ++++ with the following command(s): 
`which relion_autopick_mpi` --i CtfFind/exp003/micrographs_ctf.star --ref gauss  --gauss_max 0.3 --odir AutoPick/exp004/ --pickname autopick --invert  --ctf  --ang 5 --shrink 0.2 --lowpass 20 --angpix 1.34 --particle_diameter 270 --threshold 1 --min_distance 240 --max_stddev_noise 1.1 --only_do_unfinished  --gpu 0:1 
echo CtfFind/exp003/micrographs_ctf.star > AutoPick/exp004/coords_suffix_autopick.star
 ++++ 

 ++++ Executing new job on Wed Sep 14 02:20:57 2016
 ++++ with the following command(s): 
`which relion_autopick_mpi` --i CtfFind/exp003/micrographs_ctf.star --ref gauss  --gauss_max 0.3 --odir AutoPick/exp004/ --pickname autopick --invert  --ctf  --ang 5 --shrink 0.2 --lowpass 20 --angpix 1.34 --particle_diameter 270 --threshold 1 --min_distance 240 --max_stddev_noise 1.1 --only_do_unfinished  --gpu 0:1 
echo CtfFind/exp003/micrographs_ctf.star > AutoPick/exp004/coords_suffix_autopick.star
 ++++ 

 ++++ Executing new job on Wed Sep 14 02:24:18 2016
 ++++ with the following command(s): 
`which relion_autopick_mpi` --i CtfFind/exp003/micrographs_ctf.star --ref gauss  --gauss_max 0.3 --odir AutoPick/exp004/ --pickname autopick --invert  --ctf  --ang 5 --shrink 0.2 --lowpass 20 --angpix 1.34 --particle_diameter 270 --threshold 1 --min_distance 240 --max_stddev_noise 1.1 --only_do_unfinished  --gpu 0:1 
echo CtfFind/exp003/micrographs_ctf.star > AutoPick/exp004/coords_suffix_autopick.star
 ++++ 

 ++++ Executing new job on Wed Sep 14 02:29:08 2016
 ++++ with the following command(s): 
`which relion_autopick_mpi` --i CtfFind/exp003/micrographs_ctf.star --ref gauss  --gauss_max 0.3 --odir AutoPick/exp004/ --pickname autopick --invert  --ctf  --ang 5 --shrink 0.2 --lowpass 20 --angpix 1.34 --particle_diameter 270 --threshold 1 --min_distance 240 --max_stddev_noise 1.1 --only_do_unfinished  --gpu 0:1 
echo CtfFind/exp003/micrographs_ctf.star > AutoPick/exp004/coords_suffix_autopick.star
 ++++ 

 ++++ Executing new job on Wed Sep 14 02:32:49 2016
 ++++ with the following command(s): 
`which relion_autopick_mpi` --i CtfFind/exp003/micrographs_ctf.star --ref gauss  --gauss_max 0.3 --odir AutoPick/exp004/ --pickname autopick --invert  --ctf  --ang 5 --shrink 0.2 --lowpass 20 --angpix 1.34 --particle_diameter 270 --threshold 1 --min_distance 240 --max_stddev_noise 1.1 --only_do_unfinished  --gpu 0:1 
echo CtfFind/exp003/micrographs_ctf.star > AutoPick/exp004/coords_suffix_autopick.star
 ++++ 

 ++++ Executing new job on Wed Sep 14 02:37:50 2016
 ++++ with the following command(s): 
`which relion_autopick_mpi` --i CtfFind/exp003/micrographs_ctf.star --ref gauss  --gauss_max 0.3 --odir AutoPick/exp004/ --pickname autopick --invert  --ctf  --ang 5 --shrink 0.2 --lowpass 20 --angpix 1.34 --particle_diameter 270 --threshold 1 --min_distance 240 --max_stddev_noise 1.1 --only_do_unfinished  --gpu 0:1 
echo CtfFind/exp003/micrographs_ctf.star > AutoPick/exp004/coords_suffix_autopick.star
 ++++ 

 ++++ Executing new job on Wed Sep 14 02:41:31 2016
 ++++ with the following command(s): 
`which relion_autopick_mpi` --i CtfFind/exp003/micrographs_ctf.star --ref gauss  --gauss_max 0.3 --odir AutoPick/exp004/ --pickname autopick --invert  --ctf  --ang 5 --shrink 0.2 --lowpass 20 --angpix 1.34 --particle_diameter 270 --threshold 1 --min_distance 240 --max_stddev_noise 1.1 --only_do_unfinished  --gpu 0:1 
echo CtfFind/exp003/micrographs_ctf.star > AutoPick/exp004/coords_suffix_autopick.star
 ++++ 

 ++++ Executing new job on Wed Sep 14 02:47:01 2016
 ++++ with the following command(s): 
`which relion_autopick_mpi` --i CtfFind/exp003/micrographs_ctf.star --ref gauss  --gauss_max 0.3 --odir AutoPick/exp004/ --pickname autopick --invert  --ctf  --ang 5 --shrink 0.2 --lowpass 20 --angpix 1.34 --particle_diameter 270 --threshold 1 --min_distance 240 --max_stddev_noise 1.1 --only_do_unfinished  --gpu 0:1 
echo CtfFind/exp003/micrographs_ctf.star > AutoPick/exp004/coords_suffix_autopick.star
 ++++ 

 ++++ Executing new job on Wed Sep 14 02:50:42 2016
 ++++ with the following command(s): 
`which relion_autopick_mpi` --i CtfFind/exp003/micrographs_ctf.star --ref gauss  --gauss_max 0.3 --odir AutoPick/exp004/ --pickname autopick --invert  --ctf  --ang 5 --shrink 0.2 --lowpass 20 --angpix 1.34 --particle_diameter 270 --threshold 1 --min_distance 240 --max_stddev_noise 1.1 --only_do_unfinished  --gpu 0:1 
echo CtfFind/exp003/micrographs_ctf.star > AutoPick/exp004/coords_suffix_autopick.star
 ++++ 

 ++++ Executing new job on Wed Sep 14 02:56:23 2016
 ++++ with the following command(s): 
`which relion_autopick_mpi` --i CtfFind/exp003/micrographs_ctf.star --ref gauss  --gauss_max 0.3 --odir AutoPick/exp004/ --pickname autopick --invert  --ctf  --ang 5 --shrink 0.2 --lowpass 20 --angpix 1.34 --particle_diameter 270 --threshold 1 --min_distance 240 --max_stddev_noise 1.1 --only_do_unfinished  --gpu 0:1 
echo CtfFind/exp003/micrographs_ctf.star > AutoPick/exp004/coords_suffix_autopick.star
 ++++ 

 ++++ Executing new job on Wed Sep 14 03:00:14 2016
 ++++ with the following command(s): 
`which relion_autopick_mpi` --i CtfFind/exp003/micrographs_ctf.star --ref gauss  --gauss_max 0.3 --odir AutoPick/exp004/ --pickname autopick --invert  --ctf  --ang 5 --shrink 0.2 --lowpass 20 --angpix 1.34 --particle_diameter 270 --threshold 1 --min_distance 240 --max_stddev_noise 1.1 --only_do_unfinished  --gpu 0:1 
echo CtfFind/exp003/micrographs_ctf.star > AutoPick/exp004/coords_suffix_autopick.star
 ++++ 

 ++++ Executing new job on Wed Sep 14 03:05:44 2016
 ++++ with the following command(s): 
`which relion_autopick_mpi` --i CtfFind/exp003/micrographs_ctf.star --ref gauss  --gauss_max 0.3 --odir AutoPick/exp004/ --pickname autopick --invert  --ctf  --ang 5 --shrink 0.2 --lowpass 20 --angpix 1.34 --particle_diameter 270 --threshold 1 --min_distance 240 --max_stddev_noise 1.1 --only_do_unfinished  --gpu 0:1 
echo CtfFind/exp003/micrographs_ctf.star > AutoPick/exp004/coords_suffix_autopick.star
 ++++ 

 ++++ Executing new job on Wed Sep 14 03:09:55 2016
 ++++ with the following command(s): 
`which relion_autopick_mpi` --i CtfFind/exp003/micrographs_ctf.star --ref gauss  --gauss_max 0.3 --odir AutoPick/exp004/ --pickname autopick --invert  --ctf  --ang 5 --shrink 0.2 --lowpass 20 --angpix 1.34 --particle_diameter 270 --threshold 1 --min_distance 240 --max_stddev_noise 1.1 --only_do_unfinished  --gpu 0:1 
echo CtfFind/exp003/micrographs_ctf.star > AutoPick/exp004/coords_suffix_autopick.star
 ++++ 

 ++++ Executing new job on Wed Sep 14 03:15:46 2016
 ++++ with the following command(s): 
`which relion_autopick_mpi` --i CtfFind/exp003/micrographs_ctf.star --ref gauss  --gauss_max 0.3 --odir AutoPick/exp004/ --pickname autopick --invert  --ctf  --ang 5 --shrink 0.2 --lowpass 20 --angpix 1.34 --particle_diameter 270 --threshold 1 --min_distance 240 --max_stddev_noise 1.1 --only_do_unfinished  --gpu 0:1 
echo CtfFind/exp003/micrographs_ctf.star > AutoPick/exp004/coords_suffix_autopick.star
 ++++ 

 ++++ Executing new job on Wed Sep 14 03:19:27 2016
 ++++ with the following command(s): 
`which relion_autopick_mpi` --i CtfFind/exp003/micrographs_ctf.star --ref gauss  --gauss_max 0.3 --odir AutoPick/exp004/ --pickname autopick --invert  --ctf  --ang 5 --shrink 0.2 --lowpass 20 --angpix 1.34 --particle_diameter 270 --threshold 1 --min_distance 240 --max_stddev_noise 1.1 --only_do_unfinished  --gpu 0:1 
echo CtfFind/exp003/micrographs_ctf.star > AutoPick/exp004/coords_suffix_autopick.star
 ++++ 

 ++++ Executing new job on Wed Sep 14 03:24:58 2016
 ++++ with the following command(s): 
`which relion_autopick_mpi` --i CtfFind/exp003/micrographs_ctf.star --ref gauss  --gauss_max 0.3 --odir AutoPick/exp004/ --pickname autopick --invert  --ctf  --ang 5 --shrink 0.2 --lowpass 20 --angpix 1.34 --particle_diameter 270 --threshold 1 --min_distance 240 --max_stddev_noise 1.1 --only_do_unfinished  --gpu 0:1 
echo CtfFind/exp003/micrographs_ctf.star > AutoPick/exp004/coords_suffix_autopick.star
 ++++ 

 ++++ Executing new job on Wed Sep 14 03:28:28 2016
 ++++ with the following command(s): 
`which relion_autopick_mpi` --i CtfFind/exp003/micrographs_ctf.star --ref gauss  --gauss_max 0.3 --odir AutoPick/exp004/ --pickname autopick --invert  --ctf  --ang 5 --shrink 0.2 --lowpass 20 --angpix 1.34 --particle_diameter 270 --threshold 1 --min_distance 240 --max_stddev_noise 1.1 --only_do_unfinished  --gpu 0:1 
echo CtfFind/exp003/micrographs_ctf.star > AutoPick/exp004/coords_suffix_autopick.star
 ++++ 

 ++++ Executing new job on Wed Sep 14 03:33:59 2016
 ++++ with the following command(s): 
`which relion_autopick_mpi` --i CtfFind/exp003/micrographs_ctf.star --ref gauss  --gauss_max 0.3 --odir AutoPick/exp004/ --pickname autopick --invert  --ctf  --ang 5 --shrink 0.2 --lowpass 20 --angpix 1.34 --particle_diameter 270 --threshold 1 --min_distance 240 --max_stddev_noise 1.1 --only_do_unfinished  --gpu 0:1 
echo CtfFind/exp003/micrographs_ctf.star > AutoPick/exp004/coords_suffix_autopick.star
 ++++ 

 ++++ Executing new job on Wed Sep 14 03:37:30 2016
 ++++ with the following command(s): 
`which relion_autopick_mpi` --i CtfFind/exp003/micrographs_ctf.star --ref gauss  --gauss_max 0.3 --odir AutoPick/exp004/ --pickname autopick --invert  --ctf  --ang 5 --shrink 0.2 --lowpass 20 --angpix 1.34 --particle_diameter 270 --threshold 1 --min_distance 240 --max_stddev_noise 1.1 --only_do_unfinished  --gpu 0:1 
echo CtfFind/exp003/micrographs_ctf.star > AutoPick/exp004/coords_suffix_autopick.star
 ++++ 

 ++++ Executing new job on Wed Sep 14 03:42:31 2016
 ++++ with the following command(s): 
`which relion_autopick_mpi` --i CtfFind/exp003/micrographs_ctf.star --ref gauss  --gauss_max 0.3 --odir AutoPick/exp004/ --pickname autopick --invert  --ctf  --ang 5 --shrink 0.2 --lowpass 20 --angpix 1.34 --particle_diameter 270 --threshold 1 --min_distance 240 --max_stddev_noise 1.1 --only_do_unfinished  --gpu 0:1 
echo CtfFind/exp003/micrographs_ctf.star > AutoPick/exp004/coords_suffix_autopick.star
 ++++ 

 ++++ Executing new job on Wed Sep 14 03:45:32 2016
 ++++ with the following command(s): 
`which relion_autopick_mpi` --i CtfFind/exp003/micrographs_ctf.star --ref gauss  --gauss_max 0.3 --odir AutoPick/exp004/ --pickname autopick --invert  --ctf  --ang 5 --shrink 0.2 --lowpass 20 --angpix 1.34 --particle_diameter 270 --threshold 1 --min_distance 240 --max_stddev_noise 1.1 --only_do_unfinished  --gpu 0:1 
echo CtfFind/exp003/micrographs_ctf.star > AutoPick/exp004/coords_suffix_autopick.star
 ++++ 

 ++++ Executing new job on Wed Sep 14 03:49:53 2016
 ++++ with the following command(s): 
`which relion_autopick_mpi` --i CtfFind/exp003/micrographs_ctf.star --ref gauss  --gauss_max 0.3 --odir AutoPick/exp004/ --pickname autopick --invert  --ctf  --ang 5 --shrink 0.2 --lowpass 20 --angpix 1.34 --particle_diameter 270 --threshold 1 --min_distance 240 --max_stddev_noise 1.1 --only_do_unfinished  --gpu 0:1 
echo CtfFind/exp003/micrographs_ctf.star > AutoPick/exp004/coords_suffix_autopick.star
 ++++ 

 ++++ Executing new job on Wed Sep 14 03:53:13 2016
 ++++ with the following command(s): 
`which relion_autopick_mpi` --i CtfFind/exp003/micrographs_ctf.star --ref gauss  --gauss_max 0.3 --odir AutoPick/exp004/ --pickname autopick --invert  --ctf  --ang 5 --shrink 0.2 --lowpass 20 --angpix 1.34 --particle_diameter 270 --threshold 1 --min_distance 240 --max_stddev_noise 1.1 --only_do_unfinished  --gpu 0:1 
echo CtfFind/exp003/micrographs_ctf.star > AutoPick/exp004/coords_suffix_autopick.star
 ++++ 

 ++++ Executing new job on Wed Sep 14 03:57:34 2016
 ++++ with the following command(s): 
`which relion_autopick_mpi` --i CtfFind/exp003/micrographs_ctf.star --ref gauss  --gauss_max 0.3 --odir AutoPick/exp004/ --pickname autopick --invert  --ctf  --ang 5 --shrink 0.2 --lowpass 20 --angpix 1.34 --particle_diameter 270 --threshold 1 --min_distance 240 --max_stddev_noise 1.1 --only_do_unfinished  --gpu 0:1 
echo CtfFind/exp003/micrographs_ctf.star > AutoPick/exp004/coords_suffix_autopick.star
 ++++ 

 ++++ Executing new job on Wed Sep 14 04:00:25 2016
 ++++ with the following command(s): 
`which relion_autopick_mpi` --i CtfFind/exp003/micrographs_ctf.star --ref gauss  --gauss_max 0.3 --odir AutoPick/exp004/ --pickname autopick --invert  --ctf  --ang 5 --shrink 0.2 --lowpass 20 --angpix 1.34 --particle_diameter 270 --threshold 1 --min_distance 240 --max_stddev_noise 1.1 --only_do_unfinished  --gpu 0:1 
echo CtfFind/exp003/micrographs_ctf.star > AutoPick/exp004/coords_suffix_autopick.star
 ++++ 

 ++++ Executing new job on Wed Sep 14 04:02:16 2016
 ++++ with the following command(s): 
`which relion_autopick_mpi` --i CtfFind/exp003/micrographs_ctf.star --ref gauss  --gauss_max 0.3 --odir AutoPick/exp004/ --pickname autopick --invert  --ctf  --ang 5 --shrink 0.2 --lowpass 20 --angpix 1.34 --particle_diameter 270 --threshold 1 --min_distance 240 --max_stddev_noise 1.1 --only_do_unfinished  --gpu 0:1 
echo CtfFind/exp003/micrographs_ctf.star > AutoPick/exp004/coords_suffix_autopick.star
 ++++ 

 ++++ Executing new job on Wed Sep 14 04:06:17 2016
 ++++ with the following command(s): 
`which relion_autopick_mpi` --i CtfFind/exp003/micrographs_ctf.star --ref gauss  --gauss_max 0.3 --odir AutoPick/exp004/ --pickname autopick --invert  --ctf  --ang 5 --shrink 0.2 --lowpass 20 --angpix 1.34 --particle_diameter 270 --threshold 1 --min_distance 240 --max_stddev_noise 1.1 --only_do_unfinished  --gpu 0:1 
echo CtfFind/exp003/micrographs_ctf.star > AutoPick/exp004/coords_suffix_autopick.star
 ++++ 

 ++++ Executing new job on Wed Sep 14 04:08:58 2016
 ++++ with the following command(s): 
`which relion_autopick_mpi` --i CtfFind/exp003/micrographs_ctf.star --ref gauss  --gauss_max 0.3 --odir AutoPick/exp004/ --pickname autopick --invert  --ctf  --ang 5 --shrink 0.2 --lowpass 20 --angpix 1.34 --particle_diameter 270 --threshold 1 --min_distance 240 --max_stddev_noise 1.1 --only_do_unfinished  --gpu 0:1 
echo CtfFind/exp003/micrographs_ctf.star > AutoPick/exp004/coords_suffix_autopick.star
 ++++ 

 ++++ Executing new job on Wed Sep 14 04:12:18 2016
 ++++ with the following command(s): 
`which relion_autopick_mpi` --i CtfFind/exp003/micrographs_ctf.star --ref gauss  --gauss_max 0.3 --odir AutoPick/exp004/ --pickname autopick --invert  --ctf  --ang 5 --shrink 0.2 --lowpass 20 --angpix 1.34 --particle_diameter 270 --threshold 1 --min_distance 240 --max_stddev_noise 1.1 --only_do_unfinished  --gpu 0:1 
echo CtfFind/exp003/micrographs_ctf.star > AutoPick/exp004/coords_suffix_autopick.star
 ++++ 

 ++++ Executing new job on Wed Sep 14 04:15:19 2016
 ++++ with the following command(s): 
`which relion_autopick_mpi` --i CtfFind/exp003/micrographs_ctf.star --ref gauss  --gauss_max 0.3 --odir AutoPick/exp004/ --pickname autopick --invert  --ctf  --ang 5 --shrink 0.2 --lowpass 20 --angpix 1.34 --particle_diameter 270 --threshold 1 --min_distance 240 --max_stddev_noise 1.1 --only_do_unfinished  --gpu 0:1 
echo CtfFind/exp003/micrographs_ctf.star > AutoPick/exp004/coords_suffix_autopick.star
 ++++ 

 ++++ Executing new job on Wed Sep 14 04:18:10 2016
 ++++ with the following command(s): 
`which relion_autopick_mpi` --i CtfFind/exp003/micrographs_ctf.star --ref gauss  --gauss_max 0.3 --odir AutoPick/exp004/ --pickname autopick --invert  --ctf  --ang 5 --shrink 0.2 --lowpass 20 --angpix 1.34 --particle_diameter 270 --threshold 1 --min_distance 240 --max_stddev_noise 1.1 --only_do_unfinished  --gpu 0:1 
echo CtfFind/exp003/micrographs_ctf.star > AutoPick/exp004/coords_suffix_autopick.star
 ++++ 

 ++++ Executing new job on Wed Sep 14 04:21:31 2016
 ++++ with the following command(s): 
`which relion_autopick_mpi` --i CtfFind/exp003/micrographs_ctf.star --ref gauss  --gauss_max 0.3 --odir AutoPick/exp004/ --pickname autopick --invert  --ctf  --ang 5 --shrink 0.2 --lowpass 20 --angpix 1.34 --particle_diameter 270 --threshold 1 --min_distance 240 --max_stddev_noise 1.1 --only_do_unfinished  --gpu 0:1 
echo CtfFind/exp003/micrographs_ctf.star > AutoPick/exp004/coords_suffix_autopick.star
 ++++ 

 ++++ Executing new job on Wed Sep 14 04:24:02 2016
 ++++ with the following command(s): 
`which relion_autopick_mpi` --i CtfFind/exp003/micrographs_ctf.star --ref gauss  --gauss_max 0.3 --odir AutoPick/exp004/ --pickname autopick --invert  --ctf  --ang 5 --shrink 0.2 --lowpass 20 --angpix 1.34 --particle_diameter 270 --threshold 1 --min_distance 240 --max_stddev_noise 1.1 --only_do_unfinished  --gpu 0:1 
echo CtfFind/exp003/micrographs_ctf.star > AutoPick/exp004/coords_suffix_autopick.star
 ++++ 

 ++++ Executing new job on Wed Sep 14 04:26:43 2016
 ++++ with the following command(s): 
`which relion_autopick_mpi` --i CtfFind/exp003/micrographs_ctf.star --ref gauss  --gauss_max 0.3 --odir AutoPick/exp004/ --pickname autopick --invert  --ctf  --ang 5 --shrink 0.2 --lowpass 20 --angpix 1.34 --particle_diameter 270 --threshold 1 --min_distance 240 --max_stddev_noise 1.1 --only_do_unfinished  --gpu 0:1 
echo CtfFind/exp003/micrographs_ctf.star > AutoPick/exp004/coords_suffix_autopick.star
 ++++ 

 ++++ Executing new job on Wed Sep 14 04:30:14 2016
 ++++ with the following command(s): 
`which relion_autopick_mpi` --i CtfFind/exp003/micrographs_ctf.star --ref gauss  --gauss_max 0.3 --odir AutoPick/exp004/ --pickname autopick --invert  --ctf  --ang 5 --shrink 0.2 --lowpass 20 --angpix 1.34 --particle_diameter 270 --threshold 1 --min_distance 240 --max_stddev_noise 1.1 --only_do_unfinished  --gpu 0:1 
echo CtfFind/exp003/micrographs_ctf.star > AutoPick/exp004/coords_suffix_autopick.star
 ++++ 

 ++++ Executing new job on Wed Sep 14 04:33:15 2016
 ++++ with the following command(s): 
`which relion_autopick_mpi` --i CtfFind/exp003/micrographs_ctf.star --ref gauss  --gauss_max 0.3 --odir AutoPick/exp004/ --pickname autopick --invert  --ctf  --ang 5 --shrink 0.2 --lowpass 20 --angpix 1.34 --particle_diameter 270 --threshold 1 --min_distance 240 --max_stddev_noise 1.1 --only_do_unfinished  --gpu 0:1 
echo CtfFind/exp003/micrographs_ctf.star > AutoPick/exp004/coords_suffix_autopick.star
 ++++ 

 ++++ Executing new job on Wed Sep 14 04:36:06 2016
 ++++ with the following command(s): 
`which relion_autopick_mpi` --i CtfFind/exp003/micrographs_ctf.star --ref gauss  --gauss_max 0.3 --odir AutoPick/exp004/ --pickname autopick --invert  --ctf  --ang 5 --shrink 0.2 --lowpass 20 --angpix 1.34 --particle_diameter 270 --threshold 1 --min_distance 240 --max_stddev_noise 1.1 --only_do_unfinished  --gpu 0:1 
echo CtfFind/exp003/micrographs_ctf.star > AutoPick/exp004/coords_suffix_autopick.star
 ++++ 

 ++++ Executing new job on Wed Sep 14 04:39:27 2016
 ++++ with the following command(s): 
`which relion_autopick_mpi` --i CtfFind/exp003/micrographs_ctf.star --ref gauss  --gauss_max 0.3 --odir AutoPick/exp004/ --pickname autopick --invert  --ctf  --ang 5 --shrink 0.2 --lowpass 20 --angpix 1.34 --particle_diameter 270 --threshold 1 --min_distance 240 --max_stddev_noise 1.1 --only_do_unfinished  --gpu 0:1 
echo CtfFind/exp003/micrographs_ctf.star > AutoPick/exp004/coords_suffix_autopick.star
 ++++ 

 ++++ Executing new job on Wed Sep 14 04:42:18 2016
 ++++ with the following command(s): 
`which relion_autopick_mpi` --i CtfFind/exp003/micrographs_ctf.star --ref gauss  --gauss_max 0.3 --odir AutoPick/exp004/ --pickname autopick --invert  --ctf  --ang 5 --shrink 0.2 --lowpass 20 --angpix 1.34 --particle_diameter 270 --threshold 1 --min_distance 240 --max_stddev_noise 1.1 --only_do_unfinished  --gpu 0:1 
echo CtfFind/exp003/micrographs_ctf.star > AutoPick/exp004/coords_suffix_autopick.star
 ++++ 

 ++++ Executing new job on Wed Sep 14 04:45:09 2016
 ++++ with the following command(s): 
`which relion_autopick_mpi` --i CtfFind/exp003/micrographs_ctf.star --ref gauss  --gauss_max 0.3 --odir AutoPick/exp004/ --pickname autopick --invert  --ctf  --ang 5 --shrink 0.2 --lowpass 20 --angpix 1.34 --particle_diameter 270 --threshold 1 --min_distance 240 --max_stddev_noise 1.1 --only_do_unfinished  --gpu 0:1 
echo CtfFind/exp003/micrographs_ctf.star > AutoPick/exp004/coords_suffix_autopick.star
 ++++ 

 ++++ Executing new job on Wed Sep 14 04:48:50 2016
 ++++ with the following command(s): 
`which relion_autopick_mpi` --i CtfFind/exp003/micrographs_ctf.star --ref gauss  --gauss_max 0.3 --odir AutoPick/exp004/ --pickname autopick --invert  --ctf  --ang 5 --shrink 0.2 --lowpass 20 --angpix 1.34 --particle_diameter 270 --threshold 1 --min_distance 240 --max_stddev_noise 1.1 --only_do_unfinished  --gpu 0:1 
echo CtfFind/exp003/micrographs_ctf.star > AutoPick/exp004/coords_suffix_autopick.star
 ++++ 

 ++++ Executing new job on Wed Sep 14 04:51:41 2016
 ++++ with the following command(s): 
`which relion_autopick_mpi` --i CtfFind/exp003/micrographs_ctf.star --ref gauss  --gauss_max 0.3 --odir AutoPick/exp004/ --pickname autopick --invert  --ctf  --ang 5 --shrink 0.2 --lowpass 20 --angpix 1.34 --particle_diameter 270 --threshold 1 --min_distance 240 --max_stddev_noise 1.1 --only_do_unfinished  --gpu 0:1 
echo CtfFind/exp003/micrographs_ctf.star > AutoPick/exp004/coords_suffix_autopick.star
 ++++ 

 ++++ Executing new job on Wed Sep 14 04:54:32 2016
 ++++ with the following command(s): 
`which relion_autopick_mpi` --i CtfFind/exp003/micrographs_ctf.star --ref gauss  --gauss_max 0.3 --odir AutoPick/exp004/ --pickname autopick --invert  --ctf  --ang 5 --shrink 0.2 --lowpass 20 --angpix 1.34 --particle_diameter 270 --threshold 1 --min_distance 240 --max_stddev_noise 1.1 --only_do_unfinished  --gpu 0:1 
echo CtfFind/exp003/micrographs_ctf.star > AutoPick/exp004/coords_suffix_autopick.star
 ++++ 

 ++++ Executing new job on Wed Sep 14 04:58:13 2016
 ++++ with the following command(s): 
`which relion_autopick_mpi` --i CtfFind/exp003/micrographs_ctf.star --ref gauss  --gauss_max 0.3 --odir AutoPick/exp004/ --pickname autopick --invert  --ctf  --ang 5 --shrink 0.2 --lowpass 20 --angpix 1.34 --particle_diameter 270 --threshold 1 --min_distance 240 --max_stddev_noise 1.1 --only_do_unfinished  --gpu 0:1 
echo CtfFind/exp003/micrographs_ctf.star > AutoPick/exp004/coords_suffix_autopick.star
 ++++ 

 ++++ Executing new job on Wed Sep 14 05:01:13 2016
 ++++ with the following command(s): 
`which relion_autopick_mpi` --i CtfFind/exp003/micrographs_ctf.star --ref gauss  --gauss_max 0.3 --odir AutoPick/exp004/ --pickname autopick --invert  --ctf  --ang 5 --shrink 0.2 --lowpass 20 --angpix 1.34 --particle_diameter 270 --threshold 1 --min_distance 240 --max_stddev_noise 1.1 --only_do_unfinished  --gpu 0:1 
echo CtfFind/exp003/micrographs_ctf.star > AutoPick/exp004/coords_suffix_autopick.star
 ++++ 

 ++++ Executing new job on Wed Sep 14 05:04:04 2016
 ++++ with the following command(s): 
`which relion_autopick_mpi` --i CtfFind/exp003/micrographs_ctf.star --ref gauss  --gauss_max 0.3 --odir AutoPick/exp004/ --pickname autopick --invert  --ctf  --ang 5 --shrink 0.2 --lowpass 20 --angpix 1.34 --particle_diameter 270 --threshold 1 --min_distance 240 --max_stddev_noise 1.1 --only_do_unfinished  --gpu 0:1 
echo CtfFind/exp003/micrographs_ctf.star > AutoPick/exp004/coords_suffix_autopick.star
 ++++ 

 ++++ Executing new job on Wed Sep 14 05:07:45 2016
 ++++ with the following command(s): 
`which relion_autopick_mpi` --i CtfFind/exp003/micrographs_ctf.star --ref gauss  --gauss_max 0.3 --odir AutoPick/exp004/ --pickname autopick --invert  --ctf  --ang 5 --shrink 0.2 --lowpass 20 --angpix 1.34 --particle_diameter 270 --threshold 1 --min_distance 240 --max_stddev_noise 1.1 --only_do_unfinished  --gpu 0:1 
echo CtfFind/exp003/micrographs_ctf.star > AutoPick/exp004/coords_suffix_autopick.star
 ++++ 

 ++++ Executing new job on Wed Sep 14 05:10:46 2016
 ++++ with the following command(s): 
`which relion_autopick_mpi` --i CtfFind/exp003/micrographs_ctf.star --ref gauss  --gauss_max 0.3 --odir AutoPick/exp004/ --pickname autopick --invert  --ctf  --ang 5 --shrink 0.2 --lowpass 20 --angpix 1.34 --particle_diameter 270 --threshold 1 --min_distance 240 --max_stddev_noise 1.1 --only_do_unfinished  --gpu 0:1 
echo CtfFind/exp003/micrographs_ctf.star > AutoPick/exp004/coords_suffix_autopick.star
 ++++ 

 ++++ Executing new job on Wed Sep 14 05:13:37 2016
 ++++ with the following command(s): 
`which relion_autopick_mpi` --i CtfFind/exp003/micrographs_ctf.star --ref gauss  --gauss_max 0.3 --odir AutoPick/exp004/ --pickname autopick --invert  --ctf  --ang 5 --shrink 0.2 --lowpass 20 --angpix 1.34 --particle_diameter 270 --threshold 1 --min_distance 240 --max_stddev_noise 1.1 --only_do_unfinished  --gpu 0:1 
echo CtfFind/exp003/micrographs_ctf.star > AutoPick/exp004/coords_suffix_autopick.star
 ++++ 

 ++++ Executing new job on Wed Sep 14 05:17:18 2016
 ++++ with the following command(s): 
`which relion_autopick_mpi` --i CtfFind/exp003/micrographs_ctf.star --ref gauss  --gauss_max 0.3 --odir AutoPick/exp004/ --pickname autopick --invert  --ctf  --ang 5 --shrink 0.2 --lowpass 20 --angpix 1.34 --particle_diameter 270 --threshold 1 --min_distance 240 --max_stddev_noise 1.1 --only_do_unfinished  --gpu 0:1 
echo CtfFind/exp003/micrographs_ctf.star > AutoPick/exp004/coords_suffix_autopick.star
 ++++ 

 ++++ Executing new job on Wed Sep 14 05:20:19 2016
 ++++ with the following command(s): 
`which relion_autopick_mpi` --i CtfFind/exp003/micrographs_ctf.star --ref gauss  --gauss_max 0.3 --odir AutoPick/exp004/ --pickname autopick --invert  --ctf  --ang 5 --shrink 0.2 --lowpass 20 --angpix 1.34 --particle_diameter 270 --threshold 1 --min_distance 240 --max_stddev_noise 1.1 --only_do_unfinished  --gpu 0:1 
echo CtfFind/exp003/micrographs_ctf.star > AutoPick/exp004/coords_suffix_autopick.star
 ++++ 

 ++++ Executing new job on Wed Sep 14 05:23:10 2016
 ++++ with the following command(s): 
`which relion_autopick_mpi` --i CtfFind/exp003/micrographs_ctf.star --ref gauss  --gauss_max 0.3 --odir AutoPick/exp004/ --pickname autopick --invert  --ctf  --ang 5 --shrink 0.2 --lowpass 20 --angpix 1.34 --particle_diameter 270 --threshold 1 --min_distance 240 --max_stddev_noise 1.1 --only_do_unfinished  --gpu 0:1 
echo CtfFind/exp003/micrographs_ctf.star > AutoPick/exp004/coords_suffix_autopick.star
 ++++ 

 ++++ Executing new job on Wed Sep 14 05:26:51 2016
 ++++ with the following command(s): 
`which relion_autopick_mpi` --i CtfFind/exp003/micrographs_ctf.star --ref gauss  --gauss_max 0.3 --odir AutoPick/exp004/ --pickname autopick --invert  --ctf  --ang 5 --shrink 0.2 --lowpass 20 --angpix 1.34 --particle_diameter 270 --threshold 1 --min_distance 240 --max_stddev_noise 1.1 --only_do_unfinished  --gpu 0:1 
echo CtfFind/exp003/micrographs_ctf.star > AutoPick/exp004/coords_suffix_autopick.star
 ++++ 

 ++++ Executing new job on Wed Sep 14 05:29:52 2016
 ++++ with the following command(s): 
`which relion_autopick_mpi` --i CtfFind/exp003/micrographs_ctf.star --ref gauss  --gauss_max 0.3 --odir AutoPick/exp004/ --pickname autopick --invert  --ctf  --ang 5 --shrink 0.2 --lowpass 20 --angpix 1.34 --particle_diameter 270 --threshold 1 --min_distance 240 --max_stddev_noise 1.1 --only_do_unfinished  --gpu 0:1 
echo CtfFind/exp003/micrographs_ctf.star > AutoPick/exp004/coords_suffix_autopick.star
 ++++ 

 ++++ Executing new job on Wed Sep 14 05:32:43 2016
 ++++ with the following command(s): 
`which relion_autopick_mpi` --i CtfFind/exp003/micrographs_ctf.star --ref gauss  --gauss_max 0.3 --odir AutoPick/exp004/ --pickname autopick --invert  --ctf  --ang 5 --shrink 0.2 --lowpass 20 --angpix 1.34 --particle_diameter 270 --threshold 1 --min_distance 240 --max_stddev_noise 1.1 --only_do_unfinished  --gpu 0:1 
echo CtfFind/exp003/micrographs_ctf.star > AutoPick/exp004/coords_suffix_autopick.star
 ++++ 

 ++++ Executing new job on Wed Sep 14 05:36:24 2016
 ++++ with the following command(s): 
`which relion_autopick_mpi` --i CtfFind/exp003/micrographs_ctf.star --ref gauss  --gauss_max 0.3 --odir AutoPick/exp004/ --pickname autopick --invert  --ctf  --ang 5 --shrink 0.2 --lowpass 20 --angpix 1.34 --particle_diameter 270 --threshold 1 --min_distance 240 --max_stddev_noise 1.1 --only_do_unfinished  --gpu 0:1 
echo CtfFind/exp003/micrographs_ctf.star > AutoPick/exp004/coords_suffix_autopick.star
 ++++ 

 ++++ Executing new job on Wed Sep 14 05:39:25 2016
 ++++ with the following command(s): 
`which relion_autopick_mpi` --i CtfFind/exp003/micrographs_ctf.star --ref gauss  --gauss_max 0.3 --odir AutoPick/exp004/ --pickname autopick --invert  --ctf  --ang 5 --shrink 0.2 --lowpass 20 --angpix 1.34 --particle_diameter 270 --threshold 1 --min_distance 240 --max_stddev_noise 1.1 --only_do_unfinished  --gpu 0:1 
echo CtfFind/exp003/micrographs_ctf.star > AutoPick/exp004/coords_suffix_autopick.star
 ++++ 

 ++++ Executing new job on Wed Sep 14 05:42:16 2016
 ++++ with the following command(s): 
`which relion_autopick_mpi` --i CtfFind/exp003/micrographs_ctf.star --ref gauss  --gauss_max 0.3 --odir AutoPick/exp004/ --pickname autopick --invert  --ctf  --ang 5 --shrink 0.2 --lowpass 20 --angpix 1.34 --particle_diameter 270 --threshold 1 --min_distance 240 --max_stddev_noise 1.1 --only_do_unfinished  --gpu 0:1 
echo CtfFind/exp003/micrographs_ctf.star > AutoPick/exp004/coords_suffix_autopick.star
 ++++ 

 ++++ Executing new job on Wed Sep 14 05:46:07 2016
 ++++ with the following command(s): 
`which relion_autopick_mpi` --i CtfFind/exp003/micrographs_ctf.star --ref gauss  --gauss_max 0.3 --odir AutoPick/exp004/ --pickname autopick --invert  --ctf  --ang 5 --shrink 0.2 --lowpass 20 --angpix 1.34 --particle_diameter 270 --threshold 1 --min_distance 240 --max_stddev_noise 1.1 --only_do_unfinished  --gpu 0:1 
echo CtfFind/exp003/micrographs_ctf.star > AutoPick/exp004/coords_suffix_autopick.star
 ++++ 

 ++++ Executing new job on Wed Sep 14 05:49:08 2016
 ++++ with the following command(s): 
`which relion_autopick_mpi` --i CtfFind/exp003/micrographs_ctf.star --ref gauss  --gauss_max 0.3 --odir AutoPick/exp004/ --pickname autopick --invert  --ctf  --ang 5 --shrink 0.2 --lowpass 20 --angpix 1.34 --particle_diameter 270 --threshold 1 --min_distance 240 --max_stddev_noise 1.1 --only_do_unfinished  --gpu 0:1 
echo CtfFind/exp003/micrographs_ctf.star > AutoPick/exp004/coords_suffix_autopick.star
 ++++ 

 ++++ Executing new job on Wed Sep 14 05:51:18 2016
 ++++ with the following command(s): 
`which relion_autopick_mpi` --i CtfFind/exp003/micrographs_ctf.star --ref gauss  --gauss_max 0.3 --odir AutoPick/exp004/ --pickname autopick --invert  --ctf  --ang 5 --shrink 0.2 --lowpass 20 --angpix 1.34 --particle_diameter 270 --threshold 1 --min_distance 240 --max_stddev_noise 1.1 --only_do_unfinished  --gpu 0:1 
echo CtfFind/exp003/micrographs_ctf.star > AutoPick/exp004/coords_suffix_autopick.star
 ++++ 

 ++++ Executing new job on Wed Sep 14 05:54:49 2016
 ++++ with the following command(s): 
`which relion_autopick_mpi` --i CtfFind/exp003/micrographs_ctf.star --ref gauss  --gauss_max 0.3 --odir AutoPick/exp004/ --pickname autopick --invert  --ctf  --ang 5 --shrink 0.2 --lowpass 20 --angpix 1.34 --particle_diameter 270 --threshold 1 --min_distance 240 --max_stddev_noise 1.1 --only_do_unfinished  --gpu 0:1 
echo CtfFind/exp003/micrographs_ctf.star > AutoPick/exp004/coords_suffix_autopick.star
 ++++ 

 ++++ Executing new job on Wed Sep 14 05:57:50 2016
 ++++ with the following command(s): 
`which relion_autopick_mpi` --i CtfFind/exp003/micrographs_ctf.star --ref gauss  --gauss_max 0.3 --odir AutoPick/exp004/ --pickname autopick --invert  --ctf  --ang 5 --shrink 0.2 --lowpass 20 --angpix 1.34 --particle_diameter 270 --threshold 1 --min_distance 240 --max_stddev_noise 1.1 --only_do_unfinished  --gpu 0:1 
echo CtfFind/exp003/micrographs_ctf.star > AutoPick/exp004/coords_suffix_autopick.star
 ++++ 

 ++++ Executing new job on Wed Sep 14 06:00:41 2016
 ++++ with the following command(s): 
`which relion_autopick_mpi` --i CtfFind/exp003/micrographs_ctf.star --ref gauss  --gauss_max 0.3 --odir AutoPick/exp004/ --pickname autopick --invert  --ctf  --ang 5 --shrink 0.2 --lowpass 20 --angpix 1.34 --particle_diameter 270 --threshold 1 --min_distance 240 --max_stddev_noise 1.1 --only_do_unfinished  --gpu 0:1 
echo CtfFind/exp003/micrographs_ctf.star > AutoPick/exp004/coords_suffix_autopick.star
 ++++ 

 ++++ Executing new job on Wed Sep 14 06:04:32 2016
 ++++ with the following command(s): 
`which relion_autopick_mpi` --i CtfFind/exp003/micrographs_ctf.star --ref gauss  --gauss_max 0.3 --odir AutoPick/exp004/ --pickname autopick --invert  --ctf  --ang 5 --shrink 0.2 --lowpass 20 --angpix 1.34 --particle_diameter 270 --threshold 1 --min_distance 240 --max_stddev_noise 1.1 --only_do_unfinished  --gpu 0:1 
echo CtfFind/exp003/micrographs_ctf.star > AutoPick/exp004/coords_suffix_autopick.star
 ++++ 

 ++++ Executing new job on Wed Sep 14 06:07:33 2016
 ++++ with the following command(s): 
`which relion_autopick_mpi` --i CtfFind/exp003/micrographs_ctf.star --ref gauss  --gauss_max 0.3 --odir AutoPick/exp004/ --pickname autopick --invert  --ctf  --ang 5 --shrink 0.2 --lowpass 20 --angpix 1.34 --particle_diameter 270 --threshold 1 --min_distance 240 --max_stddev_noise 1.1 --only_do_unfinished  --gpu 0:1 
echo CtfFind/exp003/micrographs_ctf.star > AutoPick/exp004/coords_suffix_autopick.star
 ++++ 

 ++++ Executing new job on Wed Sep 14 06:09:44 2016
 ++++ with the following command(s): 
`which relion_autopick_mpi` --i CtfFind/exp003/micrographs_ctf.star --ref gauss  --gauss_max 0.3 --odir AutoPick/exp004/ --pickname autopick --invert  --ctf  --ang 5 --shrink 0.2 --lowpass 20 --angpix 1.34 --particle_diameter 270 --threshold 1 --min_distance 240 --max_stddev_noise 1.1 --only_do_unfinished  --gpu 0:1 
echo CtfFind/exp003/micrographs_ctf.star > AutoPick/exp004/coords_suffix_autopick.star
 ++++ 

 ++++ Executing new job on Wed Sep 14 06:13:15 2016
 ++++ with the following command(s): 
`which relion_autopick_mpi` --i CtfFind/exp003/micrographs_ctf.star --ref gauss  --gauss_max 0.3 --odir AutoPick/exp004/ --pickname autopick --invert  --ctf  --ang 5 --shrink 0.2 --lowpass 20 --angpix 1.34 --particle_diameter 270 --threshold 1 --min_distance 240 --max_stddev_noise 1.1 --only_do_unfinished  --gpu 0:1 
echo CtfFind/exp003/micrographs_ctf.star > AutoPick/exp004/coords_suffix_autopick.star
 ++++ 

 ++++ Executing new job on Wed Sep 14 06:16:16 2016
 ++++ with the following command(s): 
`which relion_autopick_mpi` --i CtfFind/exp003/micrographs_ctf.star --ref gauss  --gauss_max 0.3 --odir AutoPick/exp004/ --pickname autopick --invert  --ctf  --ang 5 --shrink 0.2 --lowpass 20 --angpix 1.34 --particle_diameter 270 --threshold 1 --min_distance 240 --max_stddev_noise 1.1 --only_do_unfinished  --gpu 0:1 
echo CtfFind/exp003/micrographs_ctf.star > AutoPick/exp004/coords_suffix_autopick.star
 ++++ 

 ++++ Executing new job on Wed Sep 14 06:19:07 2016
 ++++ with the following command(s): 
`which relion_autopick_mpi` --i CtfFind/exp003/micrographs_ctf.star --ref gauss  --gauss_max 0.3 --odir AutoPick/exp004/ --pickname autopick --invert  --ctf  --ang 5 --shrink 0.2 --lowpass 20 --angpix 1.34 --particle_diameter 270 --threshold 1 --min_distance 240 --max_stddev_noise 1.1 --only_do_unfinished  --gpu 0:1 
echo CtfFind/exp003/micrographs_ctf.star > AutoPick/exp004/coords_suffix_autopick.star
 ++++ 

 ++++ Executing new job on Wed Sep 14 06:22:48 2016
 ++++ with the following command(s): 
`which relion_autopick_mpi` --i CtfFind/exp003/micrographs_ctf.star --ref gauss  --gauss_max 0.3 --odir AutoPick/exp004/ --pickname autopick --invert  --ctf  --ang 5 --shrink 0.2 --lowpass 20 --angpix 1.34 --particle_diameter 270 --threshold 1 --min_distance 240 --max_stddev_noise 1.1 --only_do_unfinished  --gpu 0:1 
echo CtfFind/exp003/micrographs_ctf.star > AutoPick/exp004/coords_suffix_autopick.star
 ++++ 

 ++++ Executing new job on Wed Sep 14 06:25:09 2016
 ++++ with the following command(s): 
`which relion_autopick_mpi` --i CtfFind/exp003/micrographs_ctf.star --ref gauss  --gauss_max 0.3 --odir AutoPick/exp004/ --pickname autopick --invert  --ctf  --ang 5 --shrink 0.2 --lowpass 20 --angpix 1.34 --particle_diameter 270 --threshold 1 --min_distance 240 --max_stddev_noise 1.1 --only_do_unfinished  --gpu 0:1 
echo CtfFind/exp003/micrographs_ctf.star > AutoPick/exp004/coords_suffix_autopick.star
 ++++ 

 ++++ Executing new job on Wed Sep 14 06:27:59 2016
 ++++ with the following command(s): 
`which relion_autopick_mpi` --i CtfFind/exp003/micrographs_ctf.star --ref gauss  --gauss_max 0.3 --odir AutoPick/exp004/ --pickname autopick --invert  --ctf  --ang 5 --shrink 0.2 --lowpass 20 --angpix 1.34 --particle_diameter 270 --threshold 1 --min_distance 240 --max_stddev_noise 1.1 --only_do_unfinished  --gpu 0:1 
echo CtfFind/exp003/micrographs_ctf.star > AutoPick/exp004/coords_suffix_autopick.star
 ++++ 

 ++++ Executing new job on Wed Sep 14 06:31:40 2016
 ++++ with the following command(s): 
`which relion_autopick_mpi` --i CtfFind/exp003/micrographs_ctf.star --ref gauss  --gauss_max 0.3 --odir AutoPick/exp004/ --pickname autopick --invert  --ctf  --ang 5 --shrink 0.2 --lowpass 20 --angpix 1.34 --particle_diameter 270 --threshold 1 --min_distance 240 --max_stddev_noise 1.1 --only_do_unfinished  --gpu 0:1 
echo CtfFind/exp003/micrographs_ctf.star > AutoPick/exp004/coords_suffix_autopick.star
 ++++ 

 ++++ Executing new job on Wed Sep 14 06:34:41 2016
 ++++ with the following command(s): 
`which relion_autopick_mpi` --i CtfFind/exp003/micrographs_ctf.star --ref gauss  --gauss_max 0.3 --odir AutoPick/exp004/ --pickname autopick --invert  --ctf  --ang 5 --shrink 0.2 --lowpass 20 --angpix 1.34 --particle_diameter 270 --threshold 1 --min_distance 240 --max_stddev_noise 1.1 --only_do_unfinished  --gpu 0:1 
echo CtfFind/exp003/micrographs_ctf.star > AutoPick/exp004/coords_suffix_autopick.star
 ++++ 

 ++++ Executing new job on Wed Sep 14 06:37:32 2016
 ++++ with the following command(s): 
`which relion_autopick_mpi` --i CtfFind/exp003/micrographs_ctf.star --ref gauss  --gauss_max 0.3 --odir AutoPick/exp004/ --pickname autopick --invert  --ctf  --ang 5 --shrink 0.2 --lowpass 20 --angpix 1.34 --particle_diameter 270 --threshold 1 --min_distance 240 --max_stddev_noise 1.1 --only_do_unfinished  --gpu 0:1 
echo CtfFind/exp003/micrographs_ctf.star > AutoPick/exp004/coords_suffix_autopick.star
 ++++ 

 ++++ Executing new job on Wed Sep 14 06:41:13 2016
 ++++ with the following command(s): 
`which relion_autopick_mpi` --i CtfFind/exp003/micrographs_ctf.star --ref gauss  --gauss_max 0.3 --odir AutoPick/exp004/ --pickname autopick --invert  --ctf  --ang 5 --shrink 0.2 --lowpass 20 --angpix 1.34 --particle_diameter 270 --threshold 1 --min_distance 240 --max_stddev_noise 1.1 --only_do_unfinished  --gpu 0:1 
echo CtfFind/exp003/micrographs_ctf.star > AutoPick/exp004/coords_suffix_autopick.star
 ++++ 

 ++++ Executing new job on Wed Sep 14 06:44:04 2016
 ++++ with the following command(s): 
`which relion_autopick_mpi` --i CtfFind/exp003/micrographs_ctf.star --ref gauss  --gauss_max 0.3 --odir AutoPick/exp004/ --pickname autopick --invert  --ctf  --ang 5 --shrink 0.2 --lowpass 20 --angpix 1.34 --particle_diameter 270 --threshold 1 --min_distance 240 --max_stddev_noise 1.1 --only_do_unfinished  --gpu 0:1 
echo CtfFind/exp003/micrographs_ctf.star > AutoPick/exp004/coords_suffix_autopick.star
 ++++ 

 ++++ Executing new job on Wed Sep 14 06:47:05 2016
 ++++ with the following command(s): 
`which relion_autopick_mpi` --i CtfFind/exp003/micrographs_ctf.star --ref gauss  --gauss_max 0.3 --odir AutoPick/exp004/ --pickname autopick --invert  --ctf  --ang 5 --shrink 0.2 --lowpass 20 --angpix 1.34 --particle_diameter 270 --threshold 1 --min_distance 240 --max_stddev_noise 1.1 --only_do_unfinished  --gpu 0:1 
echo CtfFind/exp003/micrographs_ctf.star > AutoPick/exp004/coords_suffix_autopick.star
 ++++ 

 ++++ Executing new job on Wed Sep 14 06:50:46 2016
 ++++ with the following command(s): 
`which relion_autopick_mpi` --i CtfFind/exp003/micrographs_ctf.star --ref gauss  --gauss_max 0.3 --odir AutoPick/exp004/ --pickname autopick --invert  --ctf  --ang 5 --shrink 0.2 --lowpass 20 --angpix 1.34 --particle_diameter 270 --threshold 1 --min_distance 240 --max_stddev_noise 1.1 --only_do_unfinished  --gpu 0:1 
echo CtfFind/exp003/micrographs_ctf.star > AutoPick/exp004/coords_suffix_autopick.star
 ++++ 

 ++++ Executing new job on Wed Sep 14 06:53:46 2016
 ++++ with the following command(s): 
`which relion_autopick_mpi` --i CtfFind/exp003/micrographs_ctf.star --ref gauss  --gauss_max 0.3 --odir AutoPick/exp004/ --pickname autopick --invert  --ctf  --ang 5 --shrink 0.2 --lowpass 20 --angpix 1.34 --particle_diameter 270 --threshold 1 --min_distance 240 --max_stddev_noise 1.1 --only_do_unfinished  --gpu 0:1 
echo CtfFind/exp003/micrographs_ctf.star > AutoPick/exp004/coords_suffix_autopick.star
 ++++ 

 ++++ Executing new job on Wed Sep 14 06:56:07 2016
 ++++ with the following command(s): 
`which relion_autopick_mpi` --i CtfFind/exp003/micrographs_ctf.star --ref gauss  --gauss_max 0.3 --odir AutoPick/exp004/ --pickname autopick --invert  --ctf  --ang 5 --shrink 0.2 --lowpass 20 --angpix 1.34 --particle_diameter 270 --threshold 1 --min_distance 240 --max_stddev_noise 1.1 --only_do_unfinished  --gpu 0:1 
echo CtfFind/exp003/micrographs_ctf.star > AutoPick/exp004/coords_suffix_autopick.star
 ++++ 

 ++++ Executing new job on Wed Sep 14 06:59:38 2016
 ++++ with the following command(s): 
`which relion_autopick_mpi` --i CtfFind/exp003/micrographs_ctf.star --ref gauss  --gauss_max 0.3 --odir AutoPick/exp004/ --pickname autopick --invert  --ctf  --ang 5 --shrink 0.2 --lowpass 20 --angpix 1.34 --particle_diameter 270 --threshold 1 --min_distance 240 --max_stddev_noise 1.1 --only_do_unfinished  --gpu 0:1 
echo CtfFind/exp003/micrographs_ctf.star > AutoPick/exp004/coords_suffix_autopick.star
 ++++ 

 ++++ Executing new job on Wed Sep 14 07:02:39 2016
 ++++ with the following command(s): 
`which relion_autopick_mpi` --i CtfFind/exp003/micrographs_ctf.star --ref gauss  --gauss_max 0.3 --odir AutoPick/exp004/ --pickname autopick --invert  --ctf  --ang 5 --shrink 0.2 --lowpass 20 --angpix 1.34 --particle_diameter 270 --threshold 1 --min_distance 240 --max_stddev_noise 1.1 --only_do_unfinished  --gpu 0:1 
echo CtfFind/exp003/micrographs_ctf.star > AutoPick/exp004/coords_suffix_autopick.star
 ++++ 

 ++++ Executing new job on Wed Sep 14 07:05:30 2016
 ++++ with the following command(s): 
`which relion_autopick_mpi` --i CtfFind/exp003/micrographs_ctf.star --ref gauss  --gauss_max 0.3 --odir AutoPick/exp004/ --pickname autopick --invert  --ctf  --ang 5 --shrink 0.2 --lowpass 20 --angpix 1.34 --particle_diameter 270 --threshold 1 --min_distance 240 --max_stddev_noise 1.1 --only_do_unfinished  --gpu 0:1 
echo CtfFind/exp003/micrographs_ctf.star > AutoPick/exp004/coords_suffix_autopick.star
 ++++ 

 ++++ Executing new job on Wed Sep 14 07:09:21 2016
 ++++ with the following command(s): 
`which relion_autopick_mpi` --i CtfFind/exp003/micrographs_ctf.star --ref gauss  --gauss_max 0.3 --odir AutoPick/exp004/ --pickname autopick --invert  --ctf  --ang 5 --shrink 0.2 --lowpass 20 --angpix 1.34 --particle_diameter 270 --threshold 1 --min_distance 240 --max_stddev_noise 1.1 --only_do_unfinished  --gpu 0:1 
echo CtfFind/exp003/micrographs_ctf.star > AutoPick/exp004/coords_suffix_autopick.star
 ++++ 

 ++++ Executing new job on Wed Sep 14 07:12:22 2016
 ++++ with the following command(s): 
`which relion_autopick_mpi` --i CtfFind/exp003/micrographs_ctf.star --ref gauss  --gauss_max 0.3 --odir AutoPick/exp004/ --pickname autopick --invert  --ctf  --ang 5 --shrink 0.2 --lowpass 20 --angpix 1.34 --particle_diameter 270 --threshold 1 --min_distance 240 --max_stddev_noise 1.1 --only_do_unfinished  --gpu 0:1 
echo CtfFind/exp003/micrographs_ctf.star > AutoPick/exp004/coords_suffix_autopick.star
 ++++ 

 ++++ Executing new job on Wed Sep 14 07:15:13 2016
 ++++ with the following command(s): 
`which relion_autopick_mpi` --i CtfFind/exp003/micrographs_ctf.star --ref gauss  --gauss_max 0.3 --odir AutoPick/exp004/ --pickname autopick --invert  --ctf  --ang 5 --shrink 0.2 --lowpass 20 --angpix 1.34 --particle_diameter 270 --threshold 1 --min_distance 240 --max_stddev_noise 1.1 --only_do_unfinished  --gpu 0:1 
echo CtfFind/exp003/micrographs_ctf.star > AutoPick/exp004/coords_suffix_autopick.star
 ++++ 

 ++++ Executing new job on Wed Sep 14 07:18:54 2016
 ++++ with the following command(s): 
`which relion_autopick_mpi` --i CtfFind/exp003/micrographs_ctf.star --ref gauss  --gauss_max 0.3 --odir AutoPick/exp004/ --pickname autopick --invert  --ctf  --ang 5 --shrink 0.2 --lowpass 20 --angpix 1.34 --particle_diameter 270 --threshold 1 --min_distance 240 --max_stddev_noise 1.1 --only_do_unfinished  --gpu 0:1 
echo CtfFind/exp003/micrographs_ctf.star > AutoPick/exp004/coords_suffix_autopick.star
 ++++ 

 ++++ Executing new job on Wed Sep 14 07:21:45 2016
 ++++ with the following command(s): 
`which relion_autopick_mpi` --i CtfFind/exp003/micrographs_ctf.star --ref gauss  --gauss_max 0.3 --odir AutoPick/exp004/ --pickname autopick --invert  --ctf  --ang 5 --shrink 0.2 --lowpass 20 --angpix 1.34 --particle_diameter 270 --threshold 1 --min_distance 240 --max_stddev_noise 1.1 --only_do_unfinished  --gpu 0:1 
echo CtfFind/exp003/micrographs_ctf.star > AutoPick/exp004/coords_suffix_autopick.star
 ++++ 

 ++++ Executing new job on Wed Sep 14 07:24:36 2016
 ++++ with the following command(s): 
`which relion_autopick_mpi` --i CtfFind/exp003/micrographs_ctf.star --ref gauss  --gauss_max 0.3 --odir AutoPick/exp004/ --pickname autopick --invert  --ctf  --ang 5 --shrink 0.2 --lowpass 20 --angpix 1.34 --particle_diameter 270 --threshold 1 --min_distance 240 --max_stddev_noise 1.1 --only_do_unfinished  --gpu 0:1 
echo CtfFind/exp003/micrographs_ctf.star > AutoPick/exp004/coords_suffix_autopick.star
 ++++ 

 ++++ Executing new job on Wed Sep 14 07:28:07 2016
 ++++ with the following command(s): 
`which relion_autopick_mpi` --i CtfFind/exp003/micrographs_ctf.star --ref gauss  --gauss_max 0.3 --odir AutoPick/exp004/ --pickname autopick --invert  --ctf  --ang 5 --shrink 0.2 --lowpass 20 --angpix 1.34 --particle_diameter 270 --threshold 1 --min_distance 240 --max_stddev_noise 1.1 --only_do_unfinished  --gpu 0:1 
echo CtfFind/exp003/micrographs_ctf.star > AutoPick/exp004/coords_suffix_autopick.star
 ++++ 

 ++++ Executing new job on Wed Sep 14 07:31:08 2016
 ++++ with the following command(s): 
`which relion_autopick_mpi` --i CtfFind/exp003/micrographs_ctf.star --ref gauss  --gauss_max 0.3 --odir AutoPick/exp004/ --pickname autopick --invert  --ctf  --ang 5 --shrink 0.2 --lowpass 20 --angpix 1.34 --particle_diameter 270 --threshold 1 --min_distance 240 --max_stddev_noise 1.1 --only_do_unfinished  --gpu 0:1 
echo CtfFind/exp003/micrographs_ctf.star > AutoPick/exp004/coords_suffix_autopick.star
 ++++ 

 ++++ Executing new job on Wed Sep 14 07:33:49 2016
 ++++ with the following command(s): 
`which relion_autopick_mpi` --i CtfFind/exp003/micrographs_ctf.star --ref gauss  --gauss_max 0.3 --odir AutoPick/exp004/ --pickname autopick --invert  --ctf  --ang 5 --shrink 0.2 --lowpass 20 --angpix 1.34 --particle_diameter 270 --threshold 1 --min_distance 240 --max_stddev_noise 1.1 --only_do_unfinished  --gpu 0:1 
echo CtfFind/exp003/micrographs_ctf.star > AutoPick/exp004/coords_suffix_autopick.star
 ++++ 

 ++++ Executing new job on Wed Sep 14 07:37:30 2016
 ++++ with the following command(s): 
`which relion_autopick_mpi` --i CtfFind/exp003/micrographs_ctf.star --ref gauss  --gauss_max 0.3 --odir AutoPick/exp004/ --pickname autopick --invert  --ctf  --ang 5 --shrink 0.2 --lowpass 20 --angpix 1.34 --particle_diameter 270 --threshold 1 --min_distance 240 --max_stddev_noise 1.1 --only_do_unfinished  --gpu 0:1 
echo CtfFind/exp003/micrographs_ctf.star > AutoPick/exp004/coords_suffix_autopick.star
 ++++ 

 ++++ Executing new job on Wed Sep 14 07:40:31 2016
 ++++ with the following command(s): 
`which relion_autopick_mpi` --i CtfFind/exp003/micrographs_ctf.star --ref gauss  --gauss_max 0.3 --odir AutoPick/exp004/ --pickname autopick --invert  --ctf  --ang 5 --shrink 0.2 --lowpass 20 --angpix 1.34 --particle_diameter 270 --threshold 1 --min_distance 240 --max_stddev_noise 1.1 --only_do_unfinished  --gpu 0:1 
echo CtfFind/exp003/micrographs_ctf.star > AutoPick/exp004/coords_suffix_autopick.star
 ++++ 

 ++++ Executing new job on Wed Sep 14 07:43:12 2016
 ++++ with the following command(s): 
`which relion_autopick_mpi` --i CtfFind/exp003/micrographs_ctf.star --ref gauss  --gauss_max 0.3 --odir AutoPick/exp004/ --pickname autopick --invert  --ctf  --ang 5 --shrink 0.2 --lowpass 20 --angpix 1.34 --particle_diameter 270 --threshold 1 --min_distance 240 --max_stddev_noise 1.1 --only_do_unfinished  --gpu 0:1 
echo CtfFind/exp003/micrographs_ctf.star > AutoPick/exp004/coords_suffix_autopick.star
 ++++ 

 ++++ Executing new job on Wed Sep 14 07:47:13 2016
 ++++ with the following command(s): 
`which relion_autopick_mpi` --i CtfFind/exp003/micrographs_ctf.star --ref gauss  --gauss_max 0.3 --odir AutoPick/exp004/ --pickname autopick --invert  --ctf  --ang 5 --shrink 0.2 --lowpass 20 --angpix 1.34 --particle_diameter 270 --threshold 1 --min_distance 240 --max_stddev_noise 1.1 --only_do_unfinished  --gpu 0:1 
echo CtfFind/exp003/micrographs_ctf.star > AutoPick/exp004/coords_suffix_autopick.star
 ++++ 

 ++++ Executing new job on Wed Sep 14 07:50:54 2016
 ++++ with the following command(s): 
`which relion_autopick_mpi` --i CtfFind/exp003/micrographs_ctf.star --ref gauss  --gauss_max 0.3 --odir AutoPick/exp004/ --pickname autopick --invert  --ctf  --ang 5 --shrink 0.2 --lowpass 20 --angpix 1.34 --particle_diameter 270 --threshold 1 --min_distance 240 --max_stddev_noise 1.1 --only_do_unfinished  --gpu 0:1 
echo CtfFind/exp003/micrographs_ctf.star > AutoPick/exp004/coords_suffix_autopick.star
 ++++ 

 ++++ Executing new job on Wed Sep 14 07:55:25 2016
 ++++ with the following command(s): 
`which relion_autopick_mpi` --i CtfFind/exp003/micrographs_ctf.star --ref gauss  --gauss_max 0.3 --odir AutoPick/exp004/ --pickname autopick --invert  --ctf  --ang 5 --shrink 0.2 --lowpass 20 --angpix 1.34 --particle_diameter 270 --threshold 1 --min_distance 240 --max_stddev_noise 1.1 --only_do_unfinished  --gpu 0:1 
echo CtfFind/exp003/micrographs_ctf.star > AutoPick/exp004/coords_suffix_autopick.star
 ++++ 

 ++++ Executing new job on Wed Sep 14 07:59:15 2016
 ++++ with the following command(s): 
`which relion_autopick_mpi` --i CtfFind/exp003/micrographs_ctf.star --ref gauss  --gauss_max 0.3 --odir AutoPick/exp004/ --pickname autopick --invert  --ctf  --ang 5 --shrink 0.2 --lowpass 20 --angpix 1.34 --particle_diameter 270 --threshold 1 --min_distance 240 --max_stddev_noise 1.1 --only_do_unfinished  --gpu 0:1 
echo CtfFind/exp003/micrographs_ctf.star > AutoPick/exp004/coords_suffix_autopick.star
 ++++ 

 ++++ Executing new job on Wed Sep 14 08:02:36 2016
 ++++ with the following command(s): 
`which relion_autopick_mpi` --i CtfFind/exp003/micrographs_ctf.star --ref gauss  --gauss_max 0.3 --odir AutoPick/exp004/ --pickname autopick --invert  --ctf  --ang 5 --shrink 0.2 --lowpass 20 --angpix 1.34 --particle_diameter 270 --threshold 1 --min_distance 240 --max_stddev_noise 1.1 --only_do_unfinished  --gpu 0:1 
echo CtfFind/exp003/micrographs_ctf.star > AutoPick/exp004/coords_suffix_autopick.star
 ++++ 

 ++++ Executing new job on Wed Sep 14 08:07:07 2016
 ++++ with the following command(s): 
`which relion_autopick_mpi` --i CtfFind/exp003/micrographs_ctf.star --ref gauss  --gauss_max 0.3 --odir AutoPick/exp004/ --pickname autopick --invert  --ctf  --ang 5 --shrink 0.2 --lowpass 20 --angpix 1.34 --particle_diameter 270 --threshold 1 --min_distance 240 --max_stddev_noise 1.1 --only_do_unfinished  --gpu 0:1 
echo CtfFind/exp003/micrographs_ctf.star > AutoPick/exp004/coords_suffix_autopick.star
 ++++ 

 ++++ Executing new job on Wed Sep 14 08:10:58 2016
 ++++ with the following command(s): 
`which relion_autopick_mpi` --i CtfFind/exp003/micrographs_ctf.star --ref gauss  --gauss_max 0.3 --odir AutoPick/exp004/ --pickname autopick --invert  --ctf  --ang 5 --shrink 0.2 --lowpass 20 --angpix 1.34 --particle_diameter 270 --threshold 1 --min_distance 240 --max_stddev_noise 1.1 --only_do_unfinished  --gpu 0:1 
echo CtfFind/exp003/micrographs_ctf.star > AutoPick/exp004/coords_suffix_autopick.star
 ++++ 

 ++++ Executing new job on Wed Sep 14 08:14:38 2016
 ++++ with the following command(s): 
`which relion_autopick_mpi` --i CtfFind/exp003/micrographs_ctf.star --ref gauss  --gauss_max 0.3 --odir AutoPick/exp004/ --pickname autopick --invert  --ctf  --ang 5 --shrink 0.2 --lowpass 20 --angpix 1.34 --particle_diameter 270 --threshold 1 --min_distance 240 --max_stddev_noise 1.1 --only_do_unfinished  --gpu 0:1 
echo CtfFind/exp003/micrographs_ctf.star > AutoPick/exp004/coords_suffix_autopick.star
 ++++ 

 ++++ Executing new job on Wed Sep 14 08:19:09 2016
 ++++ with the following command(s): 
`which relion_autopick_mpi` --i CtfFind/exp003/micrographs_ctf.star --ref gauss  --gauss_max 0.3 --odir AutoPick/exp004/ --pickname autopick --invert  --ctf  --ang 5 --shrink 0.2 --lowpass 20 --angpix 1.34 --particle_diameter 270 --threshold 1 --min_distance 240 --max_stddev_noise 1.1 --only_do_unfinished  --gpu 0:1 
echo CtfFind/exp003/micrographs_ctf.star > AutoPick/exp004/coords_suffix_autopick.star
 ++++ 

 ++++ Executing new job on Wed Sep 14 08:22:50 2016
 ++++ with the following command(s): 
`which relion_autopick_mpi` --i CtfFind/exp003/micrographs_ctf.star --ref gauss  --gauss_max 0.3 --odir AutoPick/exp004/ --pickname autopick --invert  --ctf  --ang 5 --shrink 0.2 --lowpass 20 --angpix 1.34 --particle_diameter 270 --threshold 1 --min_distance 240 --max_stddev_noise 1.1 --only_do_unfinished  --gpu 0:1 
echo CtfFind/exp003/micrographs_ctf.star > AutoPick/exp004/coords_suffix_autopick.star
 ++++ 

 ++++ Executing new job on Wed Sep 14 08:26:11 2016
 ++++ with the following command(s): 
`which relion_autopick_mpi` --i CtfFind/exp003/micrographs_ctf.star --ref gauss  --gauss_max 0.3 --odir AutoPick/exp004/ --pickname autopick --invert  --ctf  --ang 5 --shrink 0.2 --lowpass 20 --angpix 1.34 --particle_diameter 270 --threshold 1 --min_distance 240 --max_stddev_noise 1.1 --only_do_unfinished  --gpu 0:1 
echo CtfFind/exp003/micrographs_ctf.star > AutoPick/exp004/coords_suffix_autopick.star
 ++++ 

 ++++ Executing new job on Wed Sep 14 08:30:32 2016
 ++++ with the following command(s): 
`which relion_autopick_mpi` --i CtfFind/exp003/micrographs_ctf.star --ref gauss  --gauss_max 0.3 --odir AutoPick/exp004/ --pickname autopick --invert  --ctf  --ang 5 --shrink 0.2 --lowpass 20 --angpix 1.34 --particle_diameter 270 --threshold 1 --min_distance 240 --max_stddev_noise 1.1 --only_do_unfinished  --gpu 0:1 
echo CtfFind/exp003/micrographs_ctf.star > AutoPick/exp004/coords_suffix_autopick.star
 ++++ 

 ++++ Executing new job on Wed Sep 14 08:34:33 2016
 ++++ with the following command(s): 
`which relion_autopick_mpi` --i CtfFind/exp003/micrographs_ctf.star --ref gauss  --gauss_max 0.3 --odir AutoPick/exp004/ --pickname autopick --invert  --ctf  --ang 5 --shrink 0.2 --lowpass 20 --angpix 1.34 --particle_diameter 270 --threshold 1 --min_distance 240 --max_stddev_noise 1.1 --only_do_unfinished  --gpu 0:1 
echo CtfFind/exp003/micrographs_ctf.star > AutoPick/exp004/coords_suffix_autopick.star
 ++++ 

 ++++ Executing new job on Wed Sep 14 08:37:13 2016
 ++++ with the following command(s): 
`which relion_autopick_mpi` --i CtfFind/exp003/micrographs_ctf.star --ref gauss  --gauss_max 0.3 --odir AutoPick/exp004/ --pickname autopick --invert  --ctf  --ang 5 --shrink 0.2 --lowpass 20 --angpix 1.34 --particle_diameter 270 --threshold 1 --min_distance 240 --max_stddev_noise 1.1 --only_do_unfinished  --gpu 0:1 
echo CtfFind/exp003/micrographs_ctf.star > AutoPick/exp004/coords_suffix_autopick.star
 ++++ 

 ++++ Executing new job on Wed Sep 14 08:38:34 2016
 ++++ with the following command(s): 
`which relion_autopick_mpi` --i CtfFind/exp003/micrographs_ctf.star --ref gauss  --gauss_max 0.3 --odir AutoPick/exp004/ --pickname autopick --invert  --ctf  --ang 5 --shrink 0.2 --lowpass 20 --angpix 1.34 --particle_diameter 270 --threshold 1 --min_distance 240 --max_stddev_noise 1.1 --only_do_unfinished  --gpu 0:1 
echo CtfFind/exp003/micrographs_ctf.star > AutoPick/exp004/coords_suffix_autopick.star
 ++++ 

 ++++ Executing new job on Wed Sep 14 08:39:35 2016
 ++++ with the following command(s): 
`which relion_autopick_mpi` --i CtfFind/exp003/micrographs_ctf.star --ref gauss  --gauss_max 0.3 --odir AutoPick/exp004/ --pickname autopick --invert  --ctf  --ang 5 --shrink 0.2 --lowpass 20 --angpix 1.34 --particle_diameter 270 --threshold 1 --min_distance 240 --max_stddev_noise 1.1 --only_do_unfinished  --gpu 0:1 
echo CtfFind/exp003/micrographs_ctf.star > AutoPick/exp004/coords_suffix_autopick.star
 ++++ 

 ++++ Executing new job on Wed Sep 14 08:40:36 2016
 ++++ with the following command(s): 
`which relion_autopick_mpi` --i CtfFind/exp003/micrographs_ctf.star --ref gauss  --gauss_max 0.3 --odir AutoPick/exp004/ --pickname autopick --invert  --ctf  --ang 5 --shrink 0.2 --lowpass 20 --angpix 1.34 --particle_diameter 270 --threshold 1 --min_distance 240 --max_stddev_noise 1.1 --only_do_unfinished  --gpu 0:1 
echo CtfFind/exp003/micrographs_ctf.star > AutoPick/exp004/coords_suffix_autopick.star
 ++++ 

 ++++ Executing new job on Wed Sep 14 08:41:37 2016
 ++++ with the following command(s): 
`which relion_autopick_mpi` --i CtfFind/exp003/micrographs_ctf.star --ref gauss  --gauss_max 0.3 --odir AutoPick/exp004/ --pickname autopick --invert  --ctf  --ang 5 --shrink 0.2 --lowpass 20 --angpix 1.34 --particle_diameter 270 --threshold 1 --min_distance 240 --max_stddev_noise 1.1 --only_do_unfinished  --gpu 0:1 
echo CtfFind/exp003/micrographs_ctf.star > AutoPick/exp004/coords_suffix_autopick.star
 ++++ 
