# Supplementary material for: A pipeline approach to single-particle processing in RELION
Source: Acta Crystallogr D Struct Biol. 2017 Apr 20;73(Pt 6):496–502. doi: 10.1107/S2059798316019276 (PMC5458491; doi:10.1107/S2059798316019276)
Supplement: Supplementary file 1 [file d-73-00496-sup1.zip › export1/export1/AutoPick/exp004/run.job]

job_type == 4
is_continue == true
Input micrographs for autopick: == CtfFind/exp003/micrographs_ctf.star
References: == 
Or use Gaussian blob? == Yes
Gaussian peak value == 0.3
References have inverted contrast? == Yes
Are References CTF corrected? == Yes
Ignore CTFs until first peak? == No
Lowpass filter references (A) == 20
Highpass filter (A) == -1
Pixel size in micrographs (A) == 1.34
Pixel size in references (A) == -1
Mask diameter (A) == 270
Angular sampling (deg) == 5
Write FOM maps? == No
Read FOM maps? == No
Picking threshold: == 1
Minimum inter-particle distance (A): == 240
Maximum stddev noise: == 1.1
Pick 2D helical segments? == No
Maximum curvature (kappa):  == 0.1
Tube diameter (A):  == 200
Minimum length (A):  == -1
Number of asymmetrical units: == 1
Helical rise (A): == -1
Use GPU acceleration? == Yes
Which GPUs to use: == 0:1
Shrink factor: == 0.2
Number of MPI procs: == 2
Submit to queue? == No
Queue name:  == openmpi
Queue submit command: == qsub
Standard submission script: == /public/EM/RELION/relion/bin/qsub.csh
Additional arguments: == 
