# Supplementary material for: A pipeline approach to single-particle processing in RELION
Source: Acta Crystallogr D Struct Biol. 2017 Apr 20;73(Pt 6):496–502. doi: 10.1107/S2059798316019276 (PMC5458491; doi:10.1107/S2059798316019276)
Supplement: Supplementary file 1 [file d-73-00496-sup1.zip › export1/export1/Refine3D/exp010/job_pipeline.star]

data_pipeline_general

_rlnPipeLineJobCounter                       2
 

data_pipeline_processes

loop_ 
_rlnPipeLineProcessName #1 
_rlnPipeLineProcessAlias #2 
_rlnPipeLineProcessType #3 
_rlnPipeLineProcessStatus #4 
Refine3D/exp010/       None           10            1 
 

data_pipeline_nodes

loop_ 
_rlnPipeLineNodeName #1 
_rlnPipeLineNodeType #2 
Extract/exp009/particles.star            3 
Import/exp006/emd_2275_360box_1p34.mrc            6 
Refine3D/exp010/run_data.star            3 
Refine3D/exp010/run_class001.mrc            6 
Refine3D/exp010/run_half1_class001_unfil.mrc           10 
 

data_pipeline_input_edges

loop_ 
_rlnPipeLineEdgeFromNode #1 
_rlnPipeLineEdgeProcess #2 
Extract/exp009/particles.star Refine3D/exp010/ 
Import/exp006/emd_2275_360box_1p34.mrc Refine3D/exp010/ 
 

data_pipeline_output_edges

loop_ 
_rlnPipeLineEdgeProcess #1 
_rlnPipeLineEdgeToNode #2 
Refine3D/exp010/ Refine3D/exp010/run_data.star 
Refine3D/exp010/ Refine3D/exp010/run_class001.mrc 
Refine3D/exp010/ Refine3D/exp010/run_half1_class001_unfil.mrc 
 
