# Supplementary material for: A pipeline approach to single-particle processing in RELION
Source: Acta Crystallogr D Struct Biol. 2017 Apr 20;73(Pt 6):496–502. doi: 10.1107/S2059798316019276 (PMC5458491; doi:10.1107/S2059798316019276)
Supplement: Supplementary file 1 [file d-73-00496-sup1.zip › export1/export1/Refine3D/exp010/run.job]

job_type == 10
is_continue == false
Continue from here:  == 
Input images STAR file: == Extract/exp009/particles.star
Reference map: == Import/exp006/emd_2275_360box_1p34.mrc
Ref. map is on absolute greyscale? == No
Initial low-pass filter (A): == 60
Symmetry: == C1
Do CTF-correction? == Yes
Has reference been CTF-corrected? == Yes
Have data been phase-flipped? == No
Ignore CTFs until first peak? == No
Mask diameter (A): == 360
Mask individual particles with zeros? == Yes
Reference mask (optional): == 
Use solvent-flattened FSCs? == No
Initial angular sampling: == 7.5 degrees
Initial offset range (pix): == 5
Initial offset step (pix): == 1
Local searches from auto-sampling: == 1.8 degrees
Do helical reconstruction? == No
Tube diameter - inner (A): == -1
Tube diameter - outer (A): == -1
Number of asymmetrical units: == 1
Initial helical twist (deg): == 0
Initial helical rise (A): == 0
Do local searches of symmetry? == Yes
Helical twist search (deg) - Min: == 0
Helical twist search (deg) - Max: == 0
Helical twist search (deg) - Step: == 0
Helical rise search (A) - Min: == 0
Helical rise search (A) - Max: == 0
Helical rise search (A) - Step: == 0
Central Z length (%): == 30
Angular search range - tilt (deg): == 15
Angular search range - psi (deg): == 15
Range factor of local averaging: == -1
Combine iterations through disc? == No
Use parallel disc I/O? == Yes
Number of pooled particles: == 30
Pre-read all particles into RAM? == No
Copy particles to scratch directory: == /tmp/rafa
Use GPU acceleration? == Yes
Which GPUs to use: == 0:1
Number of MPI procs: == 3
Number of threads: == 5
Submit to queue? == No
Queue name:  == openmpi
Queue submit command: == qsub
Standard submission script: == /public/EM/RELION/relion/bin/qsub.csh
Additional arguments: == 
