# Supplementary material for: A pipeline approach to single-particle processing in RELION
Source: Acta Crystallogr D Struct Biol. 2017 Apr 20;73(Pt 6):496–502. doi: 10.1107/S2059798316019276 (PMC5458491; doi:10.1107/S2059798316019276)
Supplement: Supplementary file 1 [file d-73-00496-sup1.zip › export1/export1/MaskCreate/exp011/run.job]

job_type == 12
is_continue == false
Input 3D map: == Refine3D/exp010/run_class001.mrc
Lowpass filter map (A) == -1
Pixel size (A) == 1.34
Initial binarisation threshold: == 0.02
Extend binary map this many pixels: == 3
Add a soft-edge of this many pixels: == 12
Mask a 3D helix? == No
Central Z length (%): == 30
Submit to queue? == No
Queue name:  == openmpi
Queue submit command: == qsub
Standard submission script: == /public/EM/RELION/relion/bin/qsub.csh
Additional arguments: == 
