# Supplementary material for: A pipeline approach to single-particle processing in RELION
Source: Acta Crystallogr D Struct Biol. 2017 Apr 20;73(Pt 6):496–502. doi: 10.1107/S2059798316019276 (PMC5458491; doi:10.1107/S2059798316019276)
Supplement: Supplementary file 1 [file d-73-00496-sup1.zip › export1/export1/Select/exp008/run.job]

job_type == 7
is_continue == false
Select classes from model.star: == Class2D/exp007/run_it025_model.star
OR select from particles.star: == 
OR select from micrographs.star: == 
OR select from picked coords: == 
Re-center the class averages? == Yes
Regroup the particles? == Yes
Approximate nr of groups:  == 50
Submit to queue? == No
Queue name:  == openmpi
Queue submit command: == qsub
Standard submission script: == /public/EM/RELION/relion/bin/qsub.csh
Additional arguments: == 
