# Supplementary material for: A pipeline approach to single-particle processing in RELION
Source: Acta Crystallogr D Struct Biol. 2017 Apr 20;73(Pt 6):496–502. doi: 10.1107/S2059798316019276 (PMC5458491; doi:10.1107/S2059798316019276)
Supplement: Supplementary file 1 [file d-73-00496-sup1.zip › export1/export1/exported.star]

data_

loop_ 
_rlnPipeLineProcessName #1 
Import/exp001/ 
MotionCorr/exp002/ 
CtfFind/exp003/ 
AutoPick/exp004/ 
Extract/exp005/ 
Import/exp006/ 
Class2D/exp007/ 
Select/exp008/ 
Extract/exp009/ 
Refine3D/exp010/ 
MaskCreate/exp011/ 
PostProcess/exp012/ 
LocalRes/exp013/ 
 
