# Supplementary material for: A pipeline approach to single-particle processing in RELION
Source: Acta Crystallogr D Struct Biol. 2017 Apr 20;73(Pt 6):496–502. doi: 10.1107/S2059798316019276 (PMC5458491; doi:10.1107/S2059798316019276)
Supplement: Supplementary file 1 [file d-73-00496-sup1.zip › export1/export1/CtfFind/exp003/note.txt]

 ++++ Executing new job on Tue Sep 13 14:00:30 2016
 ++++ with the following command(s): 
`which relion_run_ctffind_mpi` --i MotionCorr/exp002/corrected_micrographs.star --o CtfFind/exp003/ --CS 2 --HT 300 --AmpCnst 0.1 --XMAG 10000 --DStep 1.34 --Box 512 --ResMin 30 --ResMax 5 --dFMin 5000 --dFMax 50000 --FStep 500 --dAst 100 --use_gctf --gctf_exe /public/EM/Gctf/bin/Gctf --angpix 1.34 --ignore_ctffind_params --EPA --gpu 0:1 
 ++++ 

 ++++ Executing new job on Tue Sep 13 14:03:20 2016
 ++++ with the following command(s): 
`which relion_run_ctffind_mpi` --i MotionCorr/exp002/corrected_micrographs.star --o CtfFind/exp003/ --CS 2 --HT 300 --AmpCnst 0.1 --XMAG 10000 --DStep 1.34 --Box 512 --ResMin 30 --ResMax 5 --dFMin 5000 --dFMax 50000 --FStep 500 --dAst 100 --use_gctf --gctf_exe /public/EM/Gctf/bin/Gctf --angpix 1.34 --ignore_ctffind_params --EPA --gpu 0:1 --only_do_unfinished  
 ++++ 

 ++++ Executing new job on Tue Sep 13 14:05:11 2016
 ++++ with the following command(s): 
`which relion_run_ctffind_mpi` --i MotionCorr/exp002/corrected_micrographs.star --o CtfFind/exp003/ --CS 2 --HT 300 --AmpCnst 0.1 --XMAG 10000 --DStep 1.34 --Box 512 --ResMin 30 --ResMax 5 --dFMin 5000 --dFMax 50000 --FStep 500 --dAst 100 --use_gctf --gctf_exe /public/EM/Gctf/bin/Gctf --angpix 1.34 --ignore_ctffind_params --EPA --gpu 0:1 --only_do_unfinished  
 ++++ 

 ++++ Executing new job on Tue Sep 13 14:07:01 2016
 ++++ with the following command(s): 
`which relion_run_ctffind_mpi` --i MotionCorr/exp002/corrected_micrographs.star --o CtfFind/exp003/ --CS 2 --HT 300 --AmpCnst 0.1 --XMAG 10000 --DStep 1.34 --Box 512 --ResMin 30 --ResMax 5 --dFMin 5000 --dFMax 50000 --FStep 500 --dAst 100 --use_gctf --gctf_exe /public/EM/Gctf/bin/Gctf --angpix 1.34 --ignore_ctffind_params --EPA --gpu 0:1 --only_do_unfinished  
 ++++ 

 ++++ Executing new job on Tue Sep 13 14:09:42 2016
 ++++ with the following command(s): 
`which relion_run_ctffind_mpi` --i MotionCorr/exp002/corrected_micrographs.star --o CtfFind/exp003/ --CS 2 --HT 300 --AmpCnst 0.1 --XMAG 10000 --DStep 1.34 --Box 512 --ResMin 30 --ResMax 5 --dFMin 5000 --dFMax 50000 --FStep 500 --dAst 100 --use_gctf --gctf_exe /public/EM/Gctf/bin/Gctf --angpix 1.34 --ignore_ctffind_params --EPA --gpu 0:1 --only_do_unfinished  
 ++++ 

 ++++ Executing new job on Tue Sep 13 14:11:02 2016
 ++++ with the following command(s): 
`which relion_run_ctffind_mpi` --i MotionCorr/exp002/corrected_micrographs.star --o CtfFind/exp003/ --CS 2 --HT 300 --AmpCnst 0.1 --XMAG 10000 --DStep 1.34 --Box 512 --ResMin 30 --ResMax 5 --dFMin 5000 --dFMax 50000 --FStep 500 --dAst 100 --use_gctf --gctf_exe /public/EM/Gctf/bin/Gctf --angpix 1.34 --ignore_ctffind_params --EPA --gpu 0:1 --only_do_unfinished  
 ++++ 

 ++++ Executing new job on Tue Sep 13 14:12:53 2016
 ++++ with the following command(s): 
`which relion_run_ctffind_mpi` --i MotionCorr/exp002/corrected_micrographs.star --o CtfFind/exp003/ --CS 2 --HT 300 --AmpCnst 0.1 --XMAG 10000 --DStep 1.34 --Box 512 --ResMin 30 --ResMax 5 --dFMin 5000 --dFMax 50000 --FStep 500 --dAst 100 --use_gctf --gctf_exe /public/EM/Gctf/bin/Gctf --angpix 1.34 --ignore_ctffind_params --EPA --gpu 0:1 --only_do_unfinished  
 ++++ 

 ++++ Executing new job on Tue Sep 13 14:15:33 2016
 ++++ with the following command(s): 
`which relion_run_ctffind_mpi` --i MotionCorr/exp002/corrected_micrographs.star --o CtfFind/exp003/ --CS 2 --HT 300 --AmpCnst 0.1 --XMAG 10000 --DStep 1.34 --Box 512 --ResMin 30 --ResMax 5 --dFMin 5000 --dFMax 50000 --FStep 500 --dAst 100 --use_gctf --gctf_exe /public/EM/Gctf/bin/Gctf --angpix 1.34 --ignore_ctffind_params --EPA --gpu 0:1 --only_do_unfinished  
 ++++ 

 ++++ Executing new job on Tue Sep 13 14:17:44 2016
 ++++ with the following command(s): 
`which relion_run_ctffind_mpi` --i MotionCorr/exp002/corrected_micrographs.star --o CtfFind/exp003/ --CS 2 --HT 300 --AmpCnst 0.1 --XMAG 10000 --DStep 1.34 --Box 512 --ResMin 30 --ResMax 5 --dFMin 5000 --dFMax 50000 --FStep 500 --dAst 100 --use_gctf --gctf_exe /public/EM/Gctf/bin/Gctf --angpix 1.34 --ignore_ctffind_params --EPA --gpu 0:1 --only_do_unfinished  
 ++++ 

 ++++ Executing new job on Tue Sep 13 14:20:45 2016
 ++++ with the following command(s): 
`which relion_run_ctffind_mpi` --i MotionCorr/exp002/corrected_micrographs.star --o CtfFind/exp003/ --CS 2 --HT 300 --AmpCnst 0.1 --XMAG 10000 --DStep 1.34 --Box 512 --ResMin 30 --ResMax 5 --dFMin 5000 --dFMax 50000 --FStep 500 --dAst 100 --use_gctf --gctf_exe /public/EM/Gctf/bin/Gctf --angpix 1.34 --ignore_ctffind_params --EPA --gpu 0:1 --only_do_unfinished  
 ++++ 

 ++++ Executing new job on Tue Sep 13 14:22:45 2016
 ++++ with the following command(s): 
`which relion_run_ctffind_mpi` --i MotionCorr/exp002/corrected_micrographs.star --o CtfFind/exp003/ --CS 2 --HT 300 --AmpCnst 0.1 --XMAG 10000 --DStep 1.34 --Box 512 --ResMin 30 --ResMax 5 --dFMin 5000 --dFMax 50000 --FStep 500 --dAst 100 --use_gctf --gctf_exe /public/EM/Gctf/bin/Gctf --angpix 1.34 --ignore_ctffind_params --EPA --gpu 0:1 --only_do_unfinished  
 ++++ 

 ++++ Executing new job on Tue Sep 13 14:25:46 2016
 ++++ with the following command(s): 
`which relion_run_ctffind_mpi` --i MotionCorr/exp002/corrected_micrographs.star --o CtfFind/exp003/ --CS 2 --HT 300 --AmpCnst 0.1 --XMAG 10000 --DStep 1.34 --Box 512 --ResMin 30 --ResMax 5 --dFMin 5000 --dFMax 50000 --FStep 500 --dAst 100 --use_gctf --gctf_exe /public/EM/Gctf/bin/Gctf --angpix 1.34 --ignore_ctffind_params --EPA --gpu 0:1 --only_do_unfinished  
 ++++ 

 ++++ Executing new job on Tue Sep 13 14:27:46 2016
 ++++ with the following command(s): 
`which relion_run_ctffind_mpi` --i MotionCorr/exp002/corrected_micrographs.star --o CtfFind/exp003/ --CS 2 --HT 300 --AmpCnst 0.1 --XMAG 10000 --DStep 1.34 --Box 512 --ResMin 30 --ResMax 5 --dFMin 5000 --dFMax 50000 --FStep 500 --dAst 100 --use_gctf --gctf_exe /public/EM/Gctf/bin/Gctf --angpix 1.34 --ignore_ctffind_params --EPA --gpu 0:1 --only_do_unfinished  
 ++++ 

 ++++ Executing new job on Tue Sep 13 14:31:47 2016
 ++++ with the following command(s): 
`which relion_run_ctffind_mpi` --i MotionCorr/exp002/corrected_micrographs.star --o CtfFind/exp003/ --CS 2 --HT 300 --AmpCnst 0.1 --XMAG 10000 --DStep 1.34 --Box 512 --ResMin 30 --ResMax 5 --dFMin 5000 --dFMax 50000 --FStep 500 --dAst 100 --use_gctf --gctf_exe /public/EM/Gctf/bin/Gctf --angpix 1.34 --ignore_ctffind_params --EPA --gpu 0:1 --only_do_unfinished  
 ++++ 

 ++++ Executing new job on Tue Sep 13 14:35:08 2016
 ++++ with the following command(s): 
`which relion_run_ctffind_mpi` --i MotionCorr/exp002/corrected_micrographs.star --o CtfFind/exp003/ --CS 2 --HT 300 --AmpCnst 0.1 --XMAG 10000 --DStep 1.34 --Box 512 --ResMin 30 --ResMax 5 --dFMin 5000 --dFMax 50000 --FStep 500 --dAst 100 --use_gctf --gctf_exe /public/EM/Gctf/bin/Gctf --angpix 1.34 --ignore_ctffind_params --EPA --gpu 0:1 --only_do_unfinished  
 ++++ 

 ++++ Executing new job on Tue Sep 13 14:38:39 2016
 ++++ with the following command(s): 
`which relion_run_ctffind_mpi` --i MotionCorr/exp002/corrected_micrographs.star --o CtfFind/exp003/ --CS 2 --HT 300 --AmpCnst 0.1 --XMAG 10000 --DStep 1.34 --Box 512 --ResMin 30 --ResMax 5 --dFMin 5000 --dFMax 50000 --FStep 500 --dAst 100 --use_gctf --gctf_exe /public/EM/Gctf/bin/Gctf --angpix 1.34 --ignore_ctffind_params --EPA --gpu 0:1 --only_do_unfinished  
 ++++ 

 ++++ Executing new job on Tue Sep 13 14:40:49 2016
 ++++ with the following command(s): 
`which relion_run_ctffind_mpi` --i MotionCorr/exp002/corrected_micrographs.star --o CtfFind/exp003/ --CS 2 --HT 300 --AmpCnst 0.1 --XMAG 10000 --DStep 1.34 --Box 512 --ResMin 30 --ResMax 5 --dFMin 5000 --dFMax 50000 --FStep 500 --dAst 100 --use_gctf --gctf_exe /public/EM/Gctf/bin/Gctf --angpix 1.34 --ignore_ctffind_params --EPA --gpu 0:1 --only_do_unfinished  
 ++++ 

 ++++ Executing new job on Tue Sep 13 14:44:20 2016
 ++++ with the following command(s): 
`which relion_run_ctffind_mpi` --i MotionCorr/exp002/corrected_micrographs.star --o CtfFind/exp003/ --CS 2 --HT 300 --AmpCnst 0.1 --XMAG 10000 --DStep 1.34 --Box 512 --ResMin 30 --ResMax 5 --dFMin 5000 --dFMax 50000 --FStep 500 --dAst 100 --use_gctf --gctf_exe /public/EM/Gctf/bin/Gctf --angpix 1.34 --ignore_ctffind_params --EPA --gpu 0:1 --only_do_unfinished  
 ++++ 

 ++++ Executing new job on Tue Sep 13 14:46:51 2016
 ++++ with the following command(s): 
`which relion_run_ctffind_mpi` --i MotionCorr/exp002/corrected_micrographs.star --o CtfFind/exp003/ --CS 2 --HT 300 --AmpCnst 0.1 --XMAG 10000 --DStep 1.34 --Box 512 --ResMin 30 --ResMax 5 --dFMin 5000 --dFMax 50000 --FStep 500 --dAst 100 --use_gctf --gctf_exe /public/EM/Gctf/bin/Gctf --angpix 1.34 --ignore_ctffind_params --EPA --gpu 0:1 --only_do_unfinished  
 ++++ 

 ++++ Executing new job on Tue Sep 13 14:49:51 2016
 ++++ with the following command(s): 
`which relion_run_ctffind_mpi` --i MotionCorr/exp002/corrected_micrographs.star --o CtfFind/exp003/ --CS 2 --HT 300 --AmpCnst 0.1 --XMAG 10000 --DStep 1.34 --Box 512 --ResMin 30 --ResMax 5 --dFMin 5000 --dFMax 50000 --FStep 500 --dAst 100 --use_gctf --gctf_exe /public/EM/Gctf/bin/Gctf --angpix 1.34 --ignore_ctffind_params --EPA --gpu 0:1 --only_do_unfinished  
 ++++ 

 ++++ Executing new job on Tue Sep 13 14:52:32 2016
 ++++ with the following command(s): 
`which relion_run_ctffind_mpi` --i MotionCorr/exp002/corrected_micrographs.star --o CtfFind/exp003/ --CS 2 --HT 300 --AmpCnst 0.1 --XMAG 10000 --DStep 1.34 --Box 512 --ResMin 30 --ResMax 5 --dFMin 5000 --dFMax 50000 --FStep 500 --dAst 100 --use_gctf --gctf_exe /public/EM/Gctf/bin/Gctf --angpix 1.34 --ignore_ctffind_params --EPA --gpu 0:1 --only_do_unfinished  
 ++++ 

 ++++ Executing new job on Tue Sep 13 14:55:33 2016
 ++++ with the following command(s): 
`which relion_run_ctffind_mpi` --i MotionCorr/exp002/corrected_micrographs.star --o CtfFind/exp003/ --CS 2 --HT 300 --AmpCnst 0.1 --XMAG 10000 --DStep 1.34 --Box 512 --ResMin 30 --ResMax 5 --dFMin 5000 --dFMax 50000 --FStep 500 --dAst 100 --use_gctf --gctf_exe /public/EM/Gctf/bin/Gctf --angpix 1.34 --ignore_ctffind_params --EPA --gpu 0:1 --only_do_unfinished  
 ++++ 

 ++++ Executing new job on Tue Sep 13 14:57:33 2016
 ++++ with the following command(s): 
`which relion_run_ctffind_mpi` --i MotionCorr/exp002/corrected_micrographs.star --o CtfFind/exp003/ --CS 2 --HT 300 --AmpCnst 0.1 --XMAG 10000 --DStep 1.34 --Box 512 --ResMin 30 --ResMax 5 --dFMin 5000 --dFMax 50000 --FStep 500 --dAst 100 --use_gctf --gctf_exe /public/EM/Gctf/bin/Gctf --angpix 1.34 --ignore_ctffind_params --EPA --gpu 0:1 --only_do_unfinished  
 ++++ 

 ++++ Executing new job on Tue Sep 13 15:00:14 2016
 ++++ with the following command(s): 
`which relion_run_ctffind_mpi` --i MotionCorr/exp002/corrected_micrographs.star --o CtfFind/exp003/ --CS 2 --HT 300 --AmpCnst 0.1 --XMAG 10000 --DStep 1.34 --Box 512 --ResMin 30 --ResMax 5 --dFMin 5000 --dFMax 50000 --FStep 500 --dAst 100 --use_gctf --gctf_exe /public/EM/Gctf/bin/Gctf --angpix 1.34 --ignore_ctffind_params --EPA --gpu 0:1 --only_do_unfinished  
 ++++ 

 ++++ Executing new job on Tue Sep 13 15:02:35 2016
 ++++ with the following command(s): 
`which relion_run_ctffind_mpi` --i MotionCorr/exp002/corrected_micrographs.star --o CtfFind/exp003/ --CS 2 --HT 300 --AmpCnst 0.1 --XMAG 10000 --DStep 1.34 --Box 512 --ResMin 30 --ResMax 5 --dFMin 5000 --dFMax 50000 --FStep 500 --dAst 100 --use_gctf --gctf_exe /public/EM/Gctf/bin/Gctf --angpix 1.34 --ignore_ctffind_params --EPA --gpu 0:1 --only_do_unfinished  
 ++++ 

 ++++ Executing new job on Tue Sep 13 15:05:15 2016
 ++++ with the following command(s): 
`which relion_run_ctffind_mpi` --i MotionCorr/exp002/corrected_micrographs.star --o CtfFind/exp003/ --CS 2 --HT 300 --AmpCnst 0.1 --XMAG 10000 --DStep 1.34 --Box 512 --ResMin 30 --ResMax 5 --dFMin 5000 --dFMax 50000 --FStep 500 --dAst 100 --use_gctf --gctf_exe /public/EM/Gctf/bin/Gctf --angpix 1.34 --ignore_ctffind_params --EPA --gpu 0:1 --only_do_unfinished  
 ++++ 

 ++++ Executing new job on Tue Sep 13 15:07:16 2016
 ++++ with the following command(s): 
`which relion_run_ctffind_mpi` --i MotionCorr/exp002/corrected_micrographs.star --o CtfFind/exp003/ --CS 2 --HT 300 --AmpCnst 0.1 --XMAG 10000 --DStep 1.34 --Box 512 --ResMin 30 --ResMax 5 --dFMin 5000 --dFMax 50000 --FStep 500 --dAst 100 --use_gctf --gctf_exe /public/EM/Gctf/bin/Gctf --angpix 1.34 --ignore_ctffind_params --EPA --gpu 0:1 --only_do_unfinished  
 ++++ 

 ++++ Executing new job on Tue Sep 13 15:09:56 2016
 ++++ with the following command(s): 
`which relion_run_ctffind_mpi` --i MotionCorr/exp002/corrected_micrographs.star --o CtfFind/exp003/ --CS 2 --HT 300 --AmpCnst 0.1 --XMAG 10000 --DStep 1.34 --Box 512 --ResMin 30 --ResMax 5 --dFMin 5000 --dFMax 50000 --FStep 500 --dAst 100 --use_gctf --gctf_exe /public/EM/Gctf/bin/Gctf --angpix 1.34 --ignore_ctffind_params --EPA --gpu 0:1 --only_do_unfinished  
 ++++ 

 ++++ Executing new job on Tue Sep 13 15:12:27 2016
 ++++ with the following command(s): 
`which relion_run_ctffind_mpi` --i MotionCorr/exp002/corrected_micrographs.star --o CtfFind/exp003/ --CS 2 --HT 300 --AmpCnst 0.1 --XMAG 10000 --DStep 1.34 --Box 512 --ResMin 30 --ResMax 5 --dFMin 5000 --dFMax 50000 --FStep 500 --dAst 100 --use_gctf --gctf_exe /public/EM/Gctf/bin/Gctf --angpix 1.34 --ignore_ctffind_params --EPA --gpu 0:1 --only_do_unfinished  
 ++++ 

 ++++ Executing new job on Tue Sep 13 15:15:38 2016
 ++++ with the following command(s): 
`which relion_run_ctffind_mpi` --i MotionCorr/exp002/corrected_micrographs.star --o CtfFind/exp003/ --CS 2 --HT 300 --AmpCnst 0.1 --XMAG 10000 --DStep 1.34 --Box 512 --ResMin 30 --ResMax 5 --dFMin 5000 --dFMax 50000 --FStep 500 --dAst 100 --use_gctf --gctf_exe /public/EM/Gctf/bin/Gctf --angpix 1.34 --ignore_ctffind_params --EPA --gpu 0:1 --only_do_unfinished  
 ++++ 

 ++++ Executing new job on Tue Sep 13 15:17:38 2016
 ++++ with the following command(s): 
`which relion_run_ctffind_mpi` --i MotionCorr/exp002/corrected_micrographs.star --o CtfFind/exp003/ --CS 2 --HT 300 --AmpCnst 0.1 --XMAG 10000 --DStep 1.34 --Box 512 --ResMin 30 --ResMax 5 --dFMin 5000 --dFMax 50000 --FStep 500 --dAst 100 --use_gctf --gctf_exe /public/EM/Gctf/bin/Gctf --angpix 1.34 --ignore_ctffind_params --EPA --gpu 0:1 --only_do_unfinished  
 ++++ 

 ++++ Executing new job on Tue Sep 13 15:20:49 2016
 ++++ with the following command(s): 
`which relion_run_ctffind_mpi` --i MotionCorr/exp002/corrected_micrographs.star --o CtfFind/exp003/ --CS 2 --HT 300 --AmpCnst 0.1 --XMAG 10000 --DStep 1.34 --Box 512 --ResMin 30 --ResMax 5 --dFMin 5000 --dFMax 50000 --FStep 500 --dAst 100 --use_gctf --gctf_exe /public/EM/Gctf/bin/Gctf --angpix 1.34 --ignore_ctffind_params --EPA --gpu 0:1 --only_do_unfinished  
 ++++ 

 ++++ Executing new job on Tue Sep 13 15:23:19 2016
 ++++ with the following command(s): 
`which relion_run_ctffind_mpi` --i MotionCorr/exp002/corrected_micrographs.star --o CtfFind/exp003/ --CS 2 --HT 300 --AmpCnst 0.1 --XMAG 10000 --DStep 1.34 --Box 512 --ResMin 30 --ResMax 5 --dFMin 5000 --dFMax 50000 --FStep 500 --dAst 100 --use_gctf --gctf_exe /public/EM/Gctf/bin/Gctf --angpix 1.34 --ignore_ctffind_params --EPA --gpu 0:1 --only_do_unfinished  
 ++++ 

 ++++ Executing new job on Tue Sep 13 15:26:30 2016
 ++++ with the following command(s): 
`which relion_run_ctffind_mpi` --i MotionCorr/exp002/corrected_micrographs.star --o CtfFind/exp003/ --CS 2 --HT 300 --AmpCnst 0.1 --XMAG 10000 --DStep 1.34 --Box 512 --ResMin 30 --ResMax 5 --dFMin 5000 --dFMax 50000 --FStep 500 --dAst 100 --use_gctf --gctf_exe /public/EM/Gctf/bin/Gctf --angpix 1.34 --ignore_ctffind_params --EPA --gpu 0:1 --only_do_unfinished  
 ++++ 

 ++++ Executing new job on Tue Sep 13 15:28:41 2016
 ++++ with the following command(s): 
`which relion_run_ctffind_mpi` --i MotionCorr/exp002/corrected_micrographs.star --o CtfFind/exp003/ --CS 2 --HT 300 --AmpCnst 0.1 --XMAG 10000 --DStep 1.34 --Box 512 --ResMin 30 --ResMax 5 --dFMin 5000 --dFMax 50000 --FStep 500 --dAst 100 --use_gctf --gctf_exe /public/EM/Gctf/bin/Gctf --angpix 1.34 --ignore_ctffind_params --EPA --gpu 0:1 --only_do_unfinished  
 ++++ 

 ++++ Executing new job on Tue Sep 13 15:32:21 2016
 ++++ with the following command(s): 
`which relion_run_ctffind_mpi` --i MotionCorr/exp002/corrected_micrographs.star --o CtfFind/exp003/ --CS 2 --HT 300 --AmpCnst 0.1 --XMAG 10000 --DStep 1.34 --Box 512 --ResMin 30 --ResMax 5 --dFMin 5000 --dFMax 50000 --FStep 500 --dAst 100 --use_gctf --gctf_exe /public/EM/Gctf/bin/Gctf --angpix 1.34 --ignore_ctffind_params --EPA --gpu 0:1 --only_do_unfinished  
 ++++ 

 ++++ Executing new job on Tue Sep 13 15:39:12 2016
 ++++ with the following command(s): 
`which relion_run_ctffind_mpi` --i MotionCorr/exp002/corrected_micrographs.star --o CtfFind/exp003/ --CS 2 --HT 300 --AmpCnst 0.1 --XMAG 10000 --DStep 1.34 --Box 512 --ResMin 30 --ResMax 5 --dFMin 5000 --dFMax 50000 --FStep 500 --dAst 100 --use_gctf --gctf_exe /public/EM/Gctf/bin/Gctf --angpix 1.34 --ignore_ctffind_params --EPA --gpu 0:1 --only_do_unfinished  
 ++++ 

 ++++ Executing new job on Tue Sep 13 15:46:32 2016
 ++++ with the following command(s): 
`which relion_run_ctffind_mpi` --i MotionCorr/exp002/corrected_micrographs.star --o CtfFind/exp003/ --CS 2 --HT 300 --AmpCnst 0.1 --XMAG 10000 --DStep 1.34 --Box 512 --ResMin 30 --ResMax 5 --dFMin 5000 --dFMax 50000 --FStep 500 --dAst 100 --use_gctf --gctf_exe /public/EM/Gctf/bin/Gctf --angpix 1.34 --ignore_ctffind_params --EPA --gpu 0:1 --only_do_unfinished  
 ++++ 

 ++++ Executing new job on Tue Sep 13 15:51:33 2016
 ++++ with the following command(s): 
`which relion_run_ctffind_mpi` --i MotionCorr/exp002/corrected_micrographs.star --o CtfFind/exp003/ --CS 2 --HT 300 --AmpCnst 0.1 --XMAG 10000 --DStep 1.34 --Box 512 --ResMin 30 --ResMax 5 --dFMin 5000 --dFMax 50000 --FStep 500 --dAst 100 --use_gctf --gctf_exe /public/EM/Gctf/bin/Gctf --angpix 1.34 --ignore_ctffind_params --EPA --gpu 0:1 --only_do_unfinished  
 ++++ 

 ++++ Executing new job on Tue Sep 13 16:55:05 2016
 ++++ with the following command(s): 
`which relion_run_ctffind_mpi` --i MotionCorr/exp002/corrected_micrographs.star --o CtfFind/exp003/ --CS 2 --HT 300 --AmpCnst 0.1 --XMAG 10000 --DStep 1.34 --Box 512 --ResMin 30 --ResMax 5 --dFMin 5000 --dFMax 50000 --FStep 500 --dAst 100 --use_gctf --gctf_exe /public/EM/Gctf/bin/Gctf --angpix 1.34 --ignore_ctffind_params --EPA --gpu 0:1 --only_do_unfinished  
 ++++ 

 ++++ Executing new job on Tue Sep 13 17:42:46 2016
 ++++ with the following command(s): 
`which relion_run_ctffind_mpi` --i MotionCorr/exp002/corrected_micrographs.star --o CtfFind/exp003/ --CS 2 --HT 300 --AmpCnst 0.1 --XMAG 10000 --DStep 1.34 --Box 512 --ResMin 30 --ResMax 5 --dFMin 5000 --dFMax 50000 --FStep 500 --dAst 100 --use_gctf --gctf_exe /public/EM/Gctf/bin/Gctf --angpix 1.34 --ignore_ctffind_params --EPA --gpu 0:1 --only_do_unfinished  
 ++++ 

 ++++ Executing new job on Tue Sep 13 18:00:57 2016
 ++++ with the following command(s): 
`which relion_run_ctffind_mpi` --i MotionCorr/exp002/corrected_micrographs.star --o CtfFind/exp003/ --CS 2 --HT 300 --AmpCnst 0.1 --XMAG 10000 --DStep 1.34 --Box 512 --ResMin 30 --ResMax 5 --dFMin 5000 --dFMax 50000 --FStep 500 --dAst 100 --use_gctf --gctf_exe /public/EM/Gctf/bin/Gctf --angpix 1.34 --ignore_ctffind_params --EPA --gpu 0:1 --only_do_unfinished  
 ++++ 

 ++++ Executing new job on Tue Sep 13 18:10:18 2016
 ++++ with the following command(s): 
`which relion_run_ctffind_mpi` --i MotionCorr/exp002/corrected_micrographs.star --o CtfFind/exp003/ --CS 2 --HT 300 --AmpCnst 0.1 --XMAG 10000 --DStep 1.34 --Box 512 --ResMin 30 --ResMax 5 --dFMin 5000 --dFMax 50000 --FStep 500 --dAst 100 --use_gctf --gctf_exe /public/EM/Gctf/bin/Gctf --angpix 1.34 --ignore_ctffind_params --EPA --gpu 0:1 --only_do_unfinished  
 ++++ 

 ++++ Executing new job on Tue Sep 13 18:15:49 2016
 ++++ with the following command(s): 
`which relion_run_ctffind_mpi` --i MotionCorr/exp002/corrected_micrographs.star --o CtfFind/exp003/ --CS 2 --HT 300 --AmpCnst 0.1 --XMAG 10000 --DStep 1.34 --Box 512 --ResMin 30 --ResMax 5 --dFMin 5000 --dFMax 50000 --FStep 500 --dAst 100 --use_gctf --gctf_exe /public/EM/Gctf/bin/Gctf --angpix 1.34 --ignore_ctffind_params --EPA --gpu 0:1 --only_do_unfinished  
 ++++ 

 ++++ Executing new job on Tue Sep 13 18:18:40 2016
 ++++ with the following command(s): 
`which relion_run_ctffind_mpi` --i MotionCorr/exp002/corrected_micrographs.star --o CtfFind/exp003/ --CS 2 --HT 300 --AmpCnst 0.1 --XMAG 10000 --DStep 1.34 --Box 512 --ResMin 30 --ResMax 5 --dFMin 5000 --dFMax 50000 --FStep 500 --dAst 100 --use_gctf --gctf_exe /public/EM/Gctf/bin/Gctf --angpix 1.34 --ignore_ctffind_params --EPA --gpu 0:1 --only_do_unfinished  
 ++++ 

 ++++ Executing new job on Tue Sep 13 18:21:40 2016
 ++++ with the following command(s): 
`which relion_run_ctffind_mpi` --i MotionCorr/exp002/corrected_micrographs.star --o CtfFind/exp003/ --CS 2 --HT 300 --AmpCnst 0.1 --XMAG 10000 --DStep 1.34 --Box 512 --ResMin 30 --ResMax 5 --dFMin 5000 --dFMax 50000 --FStep 500 --dAst 100 --use_gctf --gctf_exe /public/EM/Gctf/bin/Gctf --angpix 1.34 --ignore_ctffind_params --EPA --gpu 0:1 --only_do_unfinished  
 ++++ 

 ++++ Executing new job on Tue Sep 13 18:23:51 2016
 ++++ with the following command(s): 
`which relion_run_ctffind_mpi` --i MotionCorr/exp002/corrected_micrographs.star --o CtfFind/exp003/ --CS 2 --HT 300 --AmpCnst 0.1 --XMAG 10000 --DStep 1.34 --Box 512 --ResMin 30 --ResMax 5 --dFMin 5000 --dFMax 50000 --FStep 500 --dAst 100 --use_gctf --gctf_exe /public/EM/Gctf/bin/Gctf --angpix 1.34 --ignore_ctffind_params --EPA --gpu 0:1 --only_do_unfinished  
 ++++ 

 ++++ Executing new job on Tue Sep 13 18:26:42 2016
 ++++ with the following command(s): 
`which relion_run_ctffind_mpi` --i MotionCorr/exp002/corrected_micrographs.star --o CtfFind/exp003/ --CS 2 --HT 300 --AmpCnst 0.1 --XMAG 10000 --DStep 1.34 --Box 512 --ResMin 30 --ResMax 5 --dFMin 5000 --dFMax 50000 --FStep 500 --dAst 100 --use_gctf --gctf_exe /public/EM/Gctf/bin/Gctf --angpix 1.34 --ignore_ctffind_params --EPA --gpu 0:1 --only_do_unfinished  
 ++++ 

 ++++ Executing new job on Tue Sep 13 18:28:53 2016
 ++++ with the following command(s): 
`which relion_run_ctffind_mpi` --i MotionCorr/exp002/corrected_micrographs.star --o CtfFind/exp003/ --CS 2 --HT 300 --AmpCnst 0.1 --XMAG 10000 --DStep 1.34 --Box 512 --ResMin 30 --ResMax 5 --dFMin 5000 --dFMax 50000 --FStep 500 --dAst 100 --use_gctf --gctf_exe /public/EM/Gctf/bin/Gctf --angpix 1.34 --ignore_ctffind_params --EPA --gpu 0:1 --only_do_unfinished  
 ++++ 

 ++++ Executing new job on Tue Sep 13 18:32:14 2016
 ++++ with the following command(s): 
`which relion_run_ctffind_mpi` --i MotionCorr/exp002/corrected_micrographs.star --o CtfFind/exp003/ --CS 2 --HT 300 --AmpCnst 0.1 --XMAG 10000 --DStep 1.34 --Box 512 --ResMin 30 --ResMax 5 --dFMin 5000 --dFMax 50000 --FStep 500 --dAst 100 --use_gctf --gctf_exe /public/EM/Gctf/bin/Gctf --angpix 1.34 --ignore_ctffind_params --EPA --gpu 0:1 --only_do_unfinished  
 ++++ 

 ++++ Executing new job on Tue Sep 13 18:34:35 2016
 ++++ with the following command(s): 
`which relion_run_ctffind_mpi` --i MotionCorr/exp002/corrected_micrographs.star --o CtfFind/exp003/ --CS 2 --HT 300 --AmpCnst 0.1 --XMAG 10000 --DStep 1.34 --Box 512 --ResMin 30 --ResMax 5 --dFMin 5000 --dFMax 50000 --FStep 500 --dAst 100 --use_gctf --gctf_exe /public/EM/Gctf/bin/Gctf --angpix 1.34 --ignore_ctffind_params --EPA --gpu 0:1 --only_do_unfinished  
 ++++ 

 ++++ Executing new job on Tue Sep 13 18:38:26 2016
 ++++ with the following command(s): 
`which relion_run_ctffind_mpi` --i MotionCorr/exp002/corrected_micrographs.star --o CtfFind/exp003/ --CS 2 --HT 300 --AmpCnst 0.1 --XMAG 10000 --DStep 1.34 --Box 512 --ResMin 30 --ResMax 5 --dFMin 5000 --dFMax 50000 --FStep 500 --dAst 100 --use_gctf --gctf_exe /public/EM/Gctf/bin/Gctf --angpix 1.34 --ignore_ctffind_params --EPA --gpu 0:1 --only_do_unfinished  
 ++++ 

 ++++ Executing new job on Tue Sep 13 18:41:17 2016
 ++++ with the following command(s): 
`which relion_run_ctffind_mpi` --i MotionCorr/exp002/corrected_micrographs.star --o CtfFind/exp003/ --CS 2 --HT 300 --AmpCnst 0.1 --XMAG 10000 --DStep 1.34 --Box 512 --ResMin 30 --ResMax 5 --dFMin 5000 --dFMax 50000 --FStep 500 --dAst 100 --use_gctf --gctf_exe /public/EM/Gctf/bin/Gctf --angpix 1.34 --ignore_ctffind_params --EPA --gpu 0:1 --only_do_unfinished  
 ++++ 

 ++++ Executing new job on Tue Sep 13 18:44:27 2016
 ++++ with the following command(s): 
`which relion_run_ctffind_mpi` --i MotionCorr/exp002/corrected_micrographs.star --o CtfFind/exp003/ --CS 2 --HT 300 --AmpCnst 0.1 --XMAG 10000 --DStep 1.34 --Box 512 --ResMin 30 --ResMax 5 --dFMin 5000 --dFMax 50000 --FStep 500 --dAst 100 --use_gctf --gctf_exe /public/EM/Gctf/bin/Gctf --angpix 1.34 --ignore_ctffind_params --EPA --gpu 0:1 --only_do_unfinished  
 ++++ 

 ++++ Executing new job on Tue Sep 13 18:49:08 2016
 ++++ with the following command(s): 
`which relion_run_ctffind_mpi` --i MotionCorr/exp002/corrected_micrographs.star --o CtfFind/exp003/ --CS 2 --HT 300 --AmpCnst 0.1 --XMAG 10000 --DStep 1.34 --Box 512 --ResMin 30 --ResMax 5 --dFMin 5000 --dFMax 50000 --FStep 500 --dAst 100 --use_gctf --gctf_exe /public/EM/Gctf/bin/Gctf --angpix 1.34 --ignore_ctffind_params --EPA --gpu 0:1 --only_do_unfinished  
 ++++ 

 ++++ Executing new job on Tue Sep 13 18:52:59 2016
 ++++ with the following command(s): 
`which relion_run_ctffind_mpi` --i MotionCorr/exp002/corrected_micrographs.star --o CtfFind/exp003/ --CS 2 --HT 300 --AmpCnst 0.1 --XMAG 10000 --DStep 1.34 --Box 512 --ResMin 30 --ResMax 5 --dFMin 5000 --dFMax 50000 --FStep 500 --dAst 100 --use_gctf --gctf_exe /public/EM/Gctf/bin/Gctf --angpix 1.34 --ignore_ctffind_params --EPA --gpu 0:1 --only_do_unfinished  
 ++++ 

 ++++ Executing new job on Tue Sep 13 18:57:20 2016
 ++++ with the following command(s): 
`which relion_run_ctffind_mpi` --i MotionCorr/exp002/corrected_micrographs.star --o CtfFind/exp003/ --CS 2 --HT 300 --AmpCnst 0.1 --XMAG 10000 --DStep 1.34 --Box 512 --ResMin 30 --ResMax 5 --dFMin 5000 --dFMax 50000 --FStep 500 --dAst 100 --use_gctf --gctf_exe /public/EM/Gctf/bin/Gctf --angpix 1.34 --ignore_ctffind_params --EPA --gpu 0:1 --only_do_unfinished  
 ++++ 

 ++++ Executing new job on Tue Sep 13 19:00:21 2016
 ++++ with the following command(s): 
`which relion_run_ctffind_mpi` --i MotionCorr/exp002/corrected_micrographs.star --o CtfFind/exp003/ --CS 2 --HT 300 --AmpCnst 0.1 --XMAG 10000 --DStep 1.34 --Box 512 --ResMin 30 --ResMax 5 --dFMin 5000 --dFMax 50000 --FStep 500 --dAst 100 --use_gctf --gctf_exe /public/EM/Gctf/bin/Gctf --angpix 1.34 --ignore_ctffind_params --EPA --gpu 0:1 --only_do_unfinished  
 ++++ 

 ++++ Executing new job on Tue Sep 13 19:04:01 2016
 ++++ with the following command(s): 
`which relion_run_ctffind_mpi` --i MotionCorr/exp002/corrected_micrographs.star --o CtfFind/exp003/ --CS 2 --HT 300 --AmpCnst 0.1 --XMAG 10000 --DStep 1.34 --Box 512 --ResMin 30 --ResMax 5 --dFMin 5000 --dFMax 50000 --FStep 500 --dAst 100 --use_gctf --gctf_exe /public/EM/Gctf/bin/Gctf --angpix 1.34 --ignore_ctffind_params --EPA --gpu 0:1 --only_do_unfinished  
 ++++ 

 ++++ Executing new job on Tue Sep 13 19:06:52 2016
 ++++ with the following command(s): 
`which relion_run_ctffind_mpi` --i MotionCorr/exp002/corrected_micrographs.star --o CtfFind/exp003/ --CS 2 --HT 300 --AmpCnst 0.1 --XMAG 10000 --DStep 1.34 --Box 512 --ResMin 30 --ResMax 5 --dFMin 5000 --dFMax 50000 --FStep 500 --dAst 100 --use_gctf --gctf_exe /public/EM/Gctf/bin/Gctf --angpix 1.34 --ignore_ctffind_params --EPA --gpu 0:1 --only_do_unfinished  
 ++++ 

 ++++ Executing new job on Tue Sep 13 19:10:13 2016
 ++++ with the following command(s): 
`which relion_run_ctffind_mpi` --i MotionCorr/exp002/corrected_micrographs.star --o CtfFind/exp003/ --CS 2 --HT 300 --AmpCnst 0.1 --XMAG 10000 --DStep 1.34 --Box 512 --ResMin 30 --ResMax 5 --dFMin 5000 --dFMax 50000 --FStep 500 --dAst 100 --use_gctf --gctf_exe /public/EM/Gctf/bin/Gctf --angpix 1.34 --ignore_ctffind_params --EPA --gpu 0:1 --only_do_unfinished  
 ++++ 

 ++++ Executing new job on Tue Sep 13 19:13:04 2016
 ++++ with the following command(s): 
`which relion_run_ctffind_mpi` --i MotionCorr/exp002/corrected_micrographs.star --o CtfFind/exp003/ --CS 2 --HT 300 --AmpCnst 0.1 --XMAG 10000 --DStep 1.34 --Box 512 --ResMin 30 --ResMax 5 --dFMin 5000 --dFMax 50000 --FStep 500 --dAst 100 --use_gctf --gctf_exe /public/EM/Gctf/bin/Gctf --angpix 1.34 --ignore_ctffind_params --EPA --gpu 0:1 --only_do_unfinished  
 ++++ 

 ++++ Executing new job on Tue Sep 13 19:16:25 2016
 ++++ with the following command(s): 
`which relion_run_ctffind_mpi` --i MotionCorr/exp002/corrected_micrographs.star --o CtfFind/exp003/ --CS 2 --HT 300 --AmpCnst 0.1 --XMAG 10000 --DStep 1.34 --Box 512 --ResMin 30 --ResMax 5 --dFMin 5000 --dFMax 50000 --FStep 500 --dAst 100 --use_gctf --gctf_exe /public/EM/Gctf/bin/Gctf --angpix 1.34 --ignore_ctffind_params --EPA --gpu 0:1 --only_do_unfinished  
 ++++ 

 ++++ Executing new job on Tue Sep 13 19:19:16 2016
 ++++ with the following command(s): 
`which relion_run_ctffind_mpi` --i MotionCorr/exp002/corrected_micrographs.star --o CtfFind/exp003/ --CS 2 --HT 300 --AmpCnst 0.1 --XMAG 10000 --DStep 1.34 --Box 512 --ResMin 30 --ResMax 5 --dFMin 5000 --dFMax 50000 --FStep 500 --dAst 100 --use_gctf --gctf_exe /public/EM/Gctf/bin/Gctf --angpix 1.34 --ignore_ctffind_params --EPA --gpu 0:1 --only_do_unfinished  
 ++++ 

 ++++ Executing new job on Tue Sep 13 19:22:46 2016
 ++++ with the following command(s): 
`which relion_run_ctffind_mpi` --i MotionCorr/exp002/corrected_micrographs.star --o CtfFind/exp003/ --CS 2 --HT 300 --AmpCnst 0.1 --XMAG 10000 --DStep 1.34 --Box 512 --ResMin 30 --ResMax 5 --dFMin 5000 --dFMax 50000 --FStep 500 --dAst 100 --use_gctf --gctf_exe /public/EM/Gctf/bin/Gctf --angpix 1.34 --ignore_ctffind_params --EPA --gpu 0:1 --only_do_unfinished  
 ++++ 

 ++++ Executing new job on Tue Sep 13 19:25:17 2016
 ++++ with the following command(s): 
`which relion_run_ctffind_mpi` --i MotionCorr/exp002/corrected_micrographs.star --o CtfFind/exp003/ --CS 2 --HT 300 --AmpCnst 0.1 --XMAG 10000 --DStep 1.34 --Box 512 --ResMin 30 --ResMax 5 --dFMin 5000 --dFMax 50000 --FStep 500 --dAst 100 --use_gctf --gctf_exe /public/EM/Gctf/bin/Gctf --angpix 1.34 --ignore_ctffind_params --EPA --gpu 0:1 --only_do_unfinished  
 ++++ 

 ++++ Executing new job on Tue Sep 13 19:27:58 2016
 ++++ with the following command(s): 
`which relion_run_ctffind_mpi` --i MotionCorr/exp002/corrected_micrographs.star --o CtfFind/exp003/ --CS 2 --HT 300 --AmpCnst 0.1 --XMAG 10000 --DStep 1.34 --Box 512 --ResMin 30 --ResMax 5 --dFMin 5000 --dFMax 50000 --FStep 500 --dAst 100 --use_gctf --gctf_exe /public/EM/Gctf/bin/Gctf --angpix 1.34 --ignore_ctffind_params --EPA --gpu 0:1 --only_do_unfinished  
 ++++ 

 ++++ Executing new job on Tue Sep 13 19:31:09 2016
 ++++ with the following command(s): 
`which relion_run_ctffind_mpi` --i MotionCorr/exp002/corrected_micrographs.star --o CtfFind/exp003/ --CS 2 --HT 300 --AmpCnst 0.1 --XMAG 10000 --DStep 1.34 --Box 512 --ResMin 30 --ResMax 5 --dFMin 5000 --dFMax 50000 --FStep 500 --dAst 100 --use_gctf --gctf_exe /public/EM/Gctf/bin/Gctf --angpix 1.34 --ignore_ctffind_params --EPA --gpu 0:1 --only_do_unfinished  
 ++++ 

 ++++ Executing new job on Tue Sep 13 19:34:10 2016
 ++++ with the following command(s): 
`which relion_run_ctffind_mpi` --i MotionCorr/exp002/corrected_micrographs.star --o CtfFind/exp003/ --CS 2 --HT 300 --AmpCnst 0.1 --XMAG 10000 --DStep 1.34 --Box 512 --ResMin 30 --ResMax 5 --dFMin 5000 --dFMax 50000 --FStep 500 --dAst 100 --use_gctf --gctf_exe /public/EM/Gctf/bin/Gctf --angpix 1.34 --ignore_ctffind_params --EPA --gpu 0:1 --only_do_unfinished  
 ++++ 

 ++++ Executing new job on Tue Sep 13 19:37:52 2016
 ++++ with the following command(s): 
`which relion_run_ctffind_mpi` --i MotionCorr/exp002/corrected_micrographs.star --o CtfFind/exp003/ --CS 2 --HT 300 --AmpCnst 0.1 --XMAG 10000 --DStep 1.34 --Box 512 --ResMin 30 --ResMax 5 --dFMin 5000 --dFMax 50000 --FStep 500 --dAst 100 --use_gctf --gctf_exe /public/EM/Gctf/bin/Gctf --angpix 1.34 --ignore_ctffind_params --EPA --gpu 0:1 --only_do_unfinished  
 ++++ 

 ++++ Executing new job on Tue Sep 13 19:40:52 2016
 ++++ with the following command(s): 
`which relion_run_ctffind_mpi` --i MotionCorr/exp002/corrected_micrographs.star --o CtfFind/exp003/ --CS 2 --HT 300 --AmpCnst 0.1 --XMAG 10000 --DStep 1.34 --Box 512 --ResMin 30 --ResMax 5 --dFMin 5000 --dFMax 50000 --FStep 500 --dAst 100 --use_gctf --gctf_exe /public/EM/Gctf/bin/Gctf --angpix 1.34 --ignore_ctffind_params --EPA --gpu 0:1 --only_do_unfinished  
 ++++ 

 ++++ Executing new job on Tue Sep 13 19:44:23 2016
 ++++ with the following command(s): 
`which relion_run_ctffind_mpi` --i MotionCorr/exp002/corrected_micrographs.star --o CtfFind/exp003/ --CS 2 --HT 300 --AmpCnst 0.1 --XMAG 10000 --DStep 1.34 --Box 512 --ResMin 30 --ResMax 5 --dFMin 5000 --dFMax 50000 --FStep 500 --dAst 100 --use_gctf --gctf_exe /public/EM/Gctf/bin/Gctf --angpix 1.34 --ignore_ctffind_params --EPA --gpu 0:1 --only_do_unfinished  
 ++++ 

 ++++ Executing new job on Tue Sep 13 19:47:24 2016
 ++++ with the following command(s): 
`which relion_run_ctffind_mpi` --i MotionCorr/exp002/corrected_micrographs.star --o CtfFind/exp003/ --CS 2 --HT 300 --AmpCnst 0.1 --XMAG 10000 --DStep 1.34 --Box 512 --ResMin 30 --ResMax 5 --dFMin 5000 --dFMax 50000 --FStep 500 --dAst 100 --use_gctf --gctf_exe /public/EM/Gctf/bin/Gctf --angpix 1.34 --ignore_ctffind_params --EPA --gpu 0:1 --only_do_unfinished  
 ++++ 

 ++++ Executing new job on Tue Sep 13 19:50:55 2016
 ++++ with the following command(s): 
`which relion_run_ctffind_mpi` --i MotionCorr/exp002/corrected_micrographs.star --o CtfFind/exp003/ --CS 2 --HT 300 --AmpCnst 0.1 --XMAG 10000 --DStep 1.34 --Box 512 --ResMin 30 --ResMax 5 --dFMin 5000 --dFMax 50000 --FStep 500 --dAst 100 --use_gctf --gctf_exe /public/EM/Gctf/bin/Gctf --angpix 1.34 --ignore_ctffind_params --EPA --gpu 0:1 --only_do_unfinished  
 ++++ 

 ++++ Executing new job on Tue Sep 13 19:54:06 2016
 ++++ with the following command(s): 
`which relion_run_ctffind_mpi` --i MotionCorr/exp002/corrected_micrographs.star --o CtfFind/exp003/ --CS 2 --HT 300 --AmpCnst 0.1 --XMAG 10000 --DStep 1.34 --Box 512 --ResMin 30 --ResMax 5 --dFMin 5000 --dFMax 50000 --FStep 500 --dAst 100 --use_gctf --gctf_exe /public/EM/Gctf/bin/Gctf --angpix 1.34 --ignore_ctffind_params --EPA --gpu 0:1 --only_do_unfinished  
 ++++ 

 ++++ Executing new job on Tue Sep 13 19:57:58 2016
 ++++ with the following command(s): 
`which relion_run_ctffind_mpi` --i MotionCorr/exp002/corrected_micrographs.star --o CtfFind/exp003/ --CS 2 --HT 300 --AmpCnst 0.1 --XMAG 10000 --DStep 1.34 --Box 512 --ResMin 30 --ResMax 5 --dFMin 5000 --dFMax 50000 --FStep 500 --dAst 100 --use_gctf --gctf_exe /public/EM/Gctf/bin/Gctf --angpix 1.34 --ignore_ctffind_params --EPA --gpu 0:1 --only_do_unfinished  
 ++++ 

 ++++ Executing new job on Tue Sep 13 20:00:29 2016
 ++++ with the following command(s): 
`which relion_run_ctffind_mpi` --i MotionCorr/exp002/corrected_micrographs.star --o CtfFind/exp003/ --CS 2 --HT 300 --AmpCnst 0.1 --XMAG 10000 --DStep 1.34 --Box 512 --ResMin 30 --ResMax 5 --dFMin 5000 --dFMax 50000 --FStep 500 --dAst 100 --use_gctf --gctf_exe /public/EM/Gctf/bin/Gctf --angpix 1.34 --ignore_ctffind_params --EPA --gpu 0:1 --only_do_unfinished  
 ++++ 

 ++++ Executing new job on Tue Sep 13 20:02:29 2016
 ++++ with the following command(s): 
`which relion_run_ctffind_mpi` --i MotionCorr/exp002/corrected_micrographs.star --o CtfFind/exp003/ --CS 2 --HT 300 --AmpCnst 0.1 --XMAG 10000 --DStep 1.34 --Box 512 --ResMin 30 --ResMax 5 --dFMin 5000 --dFMax 50000 --FStep 500 --dAst 100 --use_gctf --gctf_exe /public/EM/Gctf/bin/Gctf --angpix 1.34 --ignore_ctffind_params --EPA --gpu 0:1 --only_do_unfinished  
 ++++ 

 ++++ Executing new job on Tue Sep 13 20:05:31 2016
 ++++ with the following command(s): 
`which relion_run_ctffind_mpi` --i MotionCorr/exp002/corrected_micrographs.star --o CtfFind/exp003/ --CS 2 --HT 300 --AmpCnst 0.1 --XMAG 10000 --DStep 1.34 --Box 512 --ResMin 30 --ResMax 5 --dFMin 5000 --dFMax 50000 --FStep 500 --dAst 100 --use_gctf --gctf_exe /public/EM/Gctf/bin/Gctf --angpix 1.34 --ignore_ctffind_params --EPA --gpu 0:1 --only_do_unfinished  
 ++++ 

 ++++ Executing new job on Tue Sep 13 20:08:32 2016
 ++++ with the following command(s): 
`which relion_run_ctffind_mpi` --i MotionCorr/exp002/corrected_micrographs.star --o CtfFind/exp003/ --CS 2 --HT 300 --AmpCnst 0.1 --XMAG 10000 --DStep 1.34 --Box 512 --ResMin 30 --ResMax 5 --dFMin 5000 --dFMax 50000 --FStep 500 --dAst 100 --use_gctf --gctf_exe /public/EM/Gctf/bin/Gctf --angpix 1.34 --ignore_ctffind_params --EPA --gpu 0:1 --only_do_unfinished  
 ++++ 

 ++++ Executing new job on Tue Sep 13 20:12:02 2016
 ++++ with the following command(s): 
`which relion_run_ctffind_mpi` --i MotionCorr/exp002/corrected_micrographs.star --o CtfFind/exp003/ --CS 2 --HT 300 --AmpCnst 0.1 --XMAG 10000 --DStep 1.34 --Box 512 --ResMin 30 --ResMax 5 --dFMin 5000 --dFMax 50000 --FStep 500 --dAst 100 --use_gctf --gctf_exe /public/EM/Gctf/bin/Gctf --angpix 1.34 --ignore_ctffind_params --EPA --gpu 0:1 --only_do_unfinished  
 ++++ 

 ++++ Executing new job on Tue Sep 13 20:14:53 2016
 ++++ with the following command(s): 
`which relion_run_ctffind_mpi` --i MotionCorr/exp002/corrected_micrographs.star --o CtfFind/exp003/ --CS 2 --HT 300 --AmpCnst 0.1 --XMAG 10000 --DStep 1.34 --Box 512 --ResMin 30 --ResMax 5 --dFMin 5000 --dFMax 50000 --FStep 500 --dAst 100 --use_gctf --gctf_exe /public/EM/Gctf/bin/Gctf --angpix 1.34 --ignore_ctffind_params --EPA --gpu 0:1 --only_do_unfinished  
 ++++ 

 ++++ Executing new job on Tue Sep 13 20:18:34 2016
 ++++ with the following command(s): 
`which relion_run_ctffind_mpi` --i MotionCorr/exp002/corrected_micrographs.star --o CtfFind/exp003/ --CS 2 --HT 300 --AmpCnst 0.1 --XMAG 10000 --DStep 1.34 --Box 512 --ResMin 30 --ResMax 5 --dFMin 5000 --dFMax 50000 --FStep 500 --dAst 100 --use_gctf --gctf_exe /public/EM/Gctf/bin/Gctf --angpix 1.34 --ignore_ctffind_params --EPA --gpu 0:1 --only_do_unfinished  
 ++++ 

 ++++ Executing new job on Tue Sep 13 20:21:25 2016
 ++++ with the following command(s): 
`which relion_run_ctffind_mpi` --i MotionCorr/exp002/corrected_micrographs.star --o CtfFind/exp003/ --CS 2 --HT 300 --AmpCnst 0.1 --XMAG 10000 --DStep 1.34 --Box 512 --ResMin 30 --ResMax 5 --dFMin 5000 --dFMax 50000 --FStep 500 --dAst 100 --use_gctf --gctf_exe /public/EM/Gctf/bin/Gctf --angpix 1.34 --ignore_ctffind_params --EPA --gpu 0:1 --only_do_unfinished  
 ++++ 

 ++++ Executing new job on Tue Sep 13 20:24:56 2016
 ++++ with the following command(s): 
`which relion_run_ctffind_mpi` --i MotionCorr/exp002/corrected_micrographs.star --o CtfFind/exp003/ --CS 2 --HT 300 --AmpCnst 0.1 --XMAG 10000 --DStep 1.34 --Box 512 --ResMin 30 --ResMax 5 --dFMin 5000 --dFMax 50000 --FStep 500 --dAst 100 --use_gctf --gctf_exe /public/EM/Gctf/bin/Gctf --angpix 1.34 --ignore_ctffind_params --EPA --gpu 0:1 --only_do_unfinished  
 ++++ 

 ++++ Executing new job on Tue Sep 13 20:28:17 2016
 ++++ with the following command(s): 
`which relion_run_ctffind_mpi` --i MotionCorr/exp002/corrected_micrographs.star --o CtfFind/exp003/ --CS 2 --HT 300 --AmpCnst 0.1 --XMAG 10000 --DStep 1.34 --Box 512 --ResMin 30 --ResMax 5 --dFMin 5000 --dFMax 50000 --FStep 500 --dAst 100 --use_gctf --gctf_exe /public/EM/Gctf/bin/Gctf --angpix 1.34 --ignore_ctffind_params --EPA --gpu 0:1 --only_do_unfinished  
 ++++ 

 ++++ Executing new job on Tue Sep 13 20:31:28 2016
 ++++ with the following command(s): 
`which relion_run_ctffind_mpi` --i MotionCorr/exp002/corrected_micrographs.star --o CtfFind/exp003/ --CS 2 --HT 300 --AmpCnst 0.1 --XMAG 10000 --DStep 1.34 --Box 512 --ResMin 30 --ResMax 5 --dFMin 5000 --dFMax 50000 --FStep 500 --dAst 100 --use_gctf --gctf_exe /public/EM/Gctf/bin/Gctf --angpix 1.34 --ignore_ctffind_params --EPA --gpu 0:1 --only_do_unfinished  
 ++++ 

 ++++ Executing new job on Tue Sep 13 20:35:29 2016
 ++++ with the following command(s): 
`which relion_run_ctffind_mpi` --i MotionCorr/exp002/corrected_micrographs.star --o CtfFind/exp003/ --CS 2 --HT 300 --AmpCnst 0.1 --XMAG 10000 --DStep 1.34 --Box 512 --ResMin 30 --ResMax 5 --dFMin 5000 --dFMax 50000 --FStep 500 --dAst 100 --use_gctf --gctf_exe /public/EM/Gctf/bin/Gctf --angpix 1.34 --ignore_ctffind_params --EPA --gpu 0:1 --only_do_unfinished  
 ++++ 

 ++++ Executing new job on Tue Sep 13 20:39:10 2016
 ++++ with the following command(s): 
`which relion_run_ctffind_mpi` --i MotionCorr/exp002/corrected_micrographs.star --o CtfFind/exp003/ --CS 2 --HT 300 --AmpCnst 0.1 --XMAG 10000 --DStep 1.34 --Box 512 --ResMin 30 --ResMax 5 --dFMin 5000 --dFMax 50000 --FStep 500 --dAst 100 --use_gctf --gctf_exe /public/EM/Gctf/bin/Gctf --angpix 1.34 --ignore_ctffind_params --EPA --gpu 0:1 --only_do_unfinished  
 ++++ 

 ++++ Executing new job on Tue Sep 13 20:42:51 2016
 ++++ with the following command(s): 
`which relion_run_ctffind_mpi` --i MotionCorr/exp002/corrected_micrographs.star --o CtfFind/exp003/ --CS 2 --HT 300 --AmpCnst 0.1 --XMAG 10000 --DStep 1.34 --Box 512 --ResMin 30 --ResMax 5 --dFMin 5000 --dFMax 50000 --FStep 500 --dAst 100 --use_gctf --gctf_exe /public/EM/Gctf/bin/Gctf --angpix 1.34 --ignore_ctffind_params --EPA --gpu 0:1 --only_do_unfinished  
 ++++ 

 ++++ Executing new job on Tue Sep 13 20:47:11 2016
 ++++ with the following command(s): 
`which relion_run_ctffind_mpi` --i MotionCorr/exp002/corrected_micrographs.star --o CtfFind/exp003/ --CS 2 --HT 300 --AmpCnst 0.1 --XMAG 10000 --DStep 1.34 --Box 512 --ResMin 30 --ResMax 5 --dFMin 5000 --dFMax 50000 --FStep 500 --dAst 100 --use_gctf --gctf_exe /public/EM/Gctf/bin/Gctf --angpix 1.34 --ignore_ctffind_params --EPA --gpu 0:1 --only_do_unfinished  
 ++++ 

 ++++ Executing new job on Tue Sep 13 20:50:23 2016
 ++++ with the following command(s): 
`which relion_run_ctffind_mpi` --i MotionCorr/exp002/corrected_micrographs.star --o CtfFind/exp003/ --CS 2 --HT 300 --AmpCnst 0.1 --XMAG 10000 --DStep 1.34 --Box 512 --ResMin 30 --ResMax 5 --dFMin 5000 --dFMax 50000 --FStep 500 --dAst 100 --use_gctf --gctf_exe /public/EM/Gctf/bin/Gctf --angpix 1.34 --ignore_ctffind_params --EPA --gpu 0:1 --only_do_unfinished  
 ++++ 

 ++++ Executing new job on Tue Sep 13 20:53:33 2016
 ++++ with the following command(s): 
`which relion_run_ctffind_mpi` --i MotionCorr/exp002/corrected_micrographs.star --o CtfFind/exp003/ --CS 2 --HT 300 --AmpCnst 0.1 --XMAG 10000 --DStep 1.34 --Box 512 --ResMin 30 --ResMax 5 --dFMin 5000 --dFMax 50000 --FStep 500 --dAst 100 --use_gctf --gctf_exe /public/EM/Gctf/bin/Gctf --angpix 1.34 --ignore_ctffind_params --EPA --gpu 0:1 --only_do_unfinished  
 ++++ 

 ++++ Executing new job on Tue Sep 13 20:57:04 2016
 ++++ with the following command(s): 
`which relion_run_ctffind_mpi` --i MotionCorr/exp002/corrected_micrographs.star --o CtfFind/exp003/ --CS 2 --HT 300 --AmpCnst 0.1 --XMAG 10000 --DStep 1.34 --Box 512 --ResMin 30 --ResMax 5 --dFMin 5000 --dFMax 50000 --FStep 500 --dAst 100 --use_gctf --gctf_exe /public/EM/Gctf/bin/Gctf --angpix 1.34 --ignore_ctffind_params --EPA --gpu 0:1 --only_do_unfinished  
 ++++ 

 ++++ Executing new job on Tue Sep 13 20:59:55 2016
 ++++ with the following command(s): 
`which relion_run_ctffind_mpi` --i MotionCorr/exp002/corrected_micrographs.star --o CtfFind/exp003/ --CS 2 --HT 300 --AmpCnst 0.1 --XMAG 10000 --DStep 1.34 --Box 512 --ResMin 30 --ResMax 5 --dFMin 5000 --dFMax 50000 --FStep 500 --dAst 100 --use_gctf --gctf_exe /public/EM/Gctf/bin/Gctf --angpix 1.34 --ignore_ctffind_params --EPA --gpu 0:1 --only_do_unfinished  
 ++++ 

 ++++ Executing new job on Tue Sep 13 21:02:55 2016
 ++++ with the following command(s): 
`which relion_run_ctffind_mpi` --i MotionCorr/exp002/corrected_micrographs.star --o CtfFind/exp003/ --CS 2 --HT 300 --AmpCnst 0.1 --XMAG 10000 --DStep 1.34 --Box 512 --ResMin 30 --ResMax 5 --dFMin 5000 --dFMax 50000 --FStep 500 --dAst 100 --use_gctf --gctf_exe /public/EM/Gctf/bin/Gctf --angpix 1.34 --ignore_ctffind_params --EPA --gpu 0:1 --only_do_unfinished  
 ++++ 

 ++++ Executing new job on Tue Sep 13 21:06:06 2016
 ++++ with the following command(s): 
`which relion_run_ctffind_mpi` --i MotionCorr/exp002/corrected_micrographs.star --o CtfFind/exp003/ --CS 2 --HT 300 --AmpCnst 0.1 --XMAG 10000 --DStep 1.34 --Box 512 --ResMin 30 --ResMax 5 --dFMin 5000 --dFMax 50000 --FStep 500 --dAst 100 --use_gctf --gctf_exe /public/EM/Gctf/bin/Gctf --angpix 1.34 --ignore_ctffind_params --EPA --gpu 0:1 --only_do_unfinished  
 ++++ 

 ++++ Executing new job on Tue Sep 13 21:08:47 2016
 ++++ with the following command(s): 
`which relion_run_ctffind_mpi` --i MotionCorr/exp002/corrected_micrographs.star --o CtfFind/exp003/ --CS 2 --HT 300 --AmpCnst 0.1 --XMAG 10000 --DStep 1.34 --Box 512 --ResMin 30 --ResMax 5 --dFMin 5000 --dFMax 50000 --FStep 500 --dAst 100 --use_gctf --gctf_exe /public/EM/Gctf/bin/Gctf --angpix 1.34 --ignore_ctffind_params --EPA --gpu 0:1 --only_do_unfinished  
 ++++ 

 ++++ Executing new job on Tue Sep 13 21:11:38 2016
 ++++ with the following command(s): 
`which relion_run_ctffind_mpi` --i MotionCorr/exp002/corrected_micrographs.star --o CtfFind/exp003/ --CS 2 --HT 300 --AmpCnst 0.1 --XMAG 10000 --DStep 1.34 --Box 512 --ResMin 30 --ResMax 5 --dFMin 5000 --dFMax 50000 --FStep 500 --dAst 100 --use_gctf --gctf_exe /public/EM/Gctf/bin/Gctf --angpix 1.34 --ignore_ctffind_params --EPA --gpu 0:1 --only_do_unfinished  
 ++++ 

 ++++ Executing new job on Tue Sep 13 21:14:59 2016
 ++++ with the following command(s): 
`which relion_run_ctffind_mpi` --i MotionCorr/exp002/corrected_micrographs.star --o CtfFind/exp003/ --CS 2 --HT 300 --AmpCnst 0.1 --XMAG 10000 --DStep 1.34 --Box 512 --ResMin 30 --ResMax 5 --dFMin 5000 --dFMax 50000 --FStep 500 --dAst 100 --use_gctf --gctf_exe /public/EM/Gctf/bin/Gctf --angpix 1.34 --ignore_ctffind_params --EPA --gpu 0:1 --only_do_unfinished  
 ++++ 

 ++++ Executing new job on Tue Sep 13 21:17:10 2016
 ++++ with the following command(s): 
`which relion_run_ctffind_mpi` --i MotionCorr/exp002/corrected_micrographs.star --o CtfFind/exp003/ --CS 2 --HT 300 --AmpCnst 0.1 --XMAG 10000 --DStep 1.34 --Box 512 --ResMin 30 --ResMax 5 --dFMin 5000 --dFMax 50000 --FStep 500 --dAst 100 --use_gctf --gctf_exe /public/EM/Gctf/bin/Gctf --angpix 1.34 --ignore_ctffind_params --EPA --gpu 0:1 --only_do_unfinished  
 ++++ 

 ++++ Executing new job on Tue Sep 13 21:19:51 2016
 ++++ with the following command(s): 
`which relion_run_ctffind_mpi` --i MotionCorr/exp002/corrected_micrographs.star --o CtfFind/exp003/ --CS 2 --HT 300 --AmpCnst 0.1 --XMAG 10000 --DStep 1.34 --Box 512 --ResMin 30 --ResMax 5 --dFMin 5000 --dFMax 50000 --FStep 500 --dAst 100 --use_gctf --gctf_exe /public/EM/Gctf/bin/Gctf --angpix 1.34 --ignore_ctffind_params --EPA --gpu 0:1 --only_do_unfinished  
 ++++ 

 ++++ Executing new job on Tue Sep 13 21:23:01 2016
 ++++ with the following command(s): 
`which relion_run_ctffind_mpi` --i MotionCorr/exp002/corrected_micrographs.star --o CtfFind/exp003/ --CS 2 --HT 300 --AmpCnst 0.1 --XMAG 10000 --DStep 1.34 --Box 512 --ResMin 30 --ResMax 5 --dFMin 5000 --dFMax 50000 --FStep 500 --dAst 100 --use_gctf --gctf_exe /public/EM/Gctf/bin/Gctf --angpix 1.34 --ignore_ctffind_params --EPA --gpu 0:1 --only_do_unfinished  
 ++++ 

 ++++ Executing new job on Tue Sep 13 21:25:22 2016
 ++++ with the following command(s): 
`which relion_run_ctffind_mpi` --i MotionCorr/exp002/corrected_micrographs.star --o CtfFind/exp003/ --CS 2 --HT 300 --AmpCnst 0.1 --XMAG 10000 --DStep 1.34 --Box 512 --ResMin 30 --ResMax 5 --dFMin 5000 --dFMax 50000 --FStep 500 --dAst 100 --use_gctf --gctf_exe /public/EM/Gctf/bin/Gctf --angpix 1.34 --ignore_ctffind_params --EPA --gpu 0:1 --only_do_unfinished  
 ++++ 

 ++++ Executing new job on Tue Sep 13 21:28:13 2016
 ++++ with the following command(s): 
`which relion_run_ctffind_mpi` --i MotionCorr/exp002/corrected_micrographs.star --o CtfFind/exp003/ --CS 2 --HT 300 --AmpCnst 0.1 --XMAG 10000 --DStep 1.34 --Box 512 --ResMin 30 --ResMax 5 --dFMin 5000 --dFMax 50000 --FStep 500 --dAst 100 --use_gctf --gctf_exe /public/EM/Gctf/bin/Gctf --angpix 1.34 --ignore_ctffind_params --EPA --gpu 0:1 --only_do_unfinished  
 ++++ 

 ++++ Executing new job on Tue Sep 13 21:31:34 2016
 ++++ with the following command(s): 
`which relion_run_ctffind_mpi` --i MotionCorr/exp002/corrected_micrographs.star --o CtfFind/exp003/ --CS 2 --HT 300 --AmpCnst 0.1 --XMAG 10000 --DStep 1.34 --Box 512 --ResMin 30 --ResMax 5 --dFMin 5000 --dFMax 50000 --FStep 500 --dAst 100 --use_gctf --gctf_exe /public/EM/Gctf/bin/Gctf --angpix 1.34 --ignore_ctffind_params --EPA --gpu 0:1 --only_do_unfinished  
 ++++ 

 ++++ Executing new job on Tue Sep 13 21:34:15 2016
 ++++ with the following command(s): 
`which relion_run_ctffind_mpi` --i MotionCorr/exp002/corrected_micrographs.star --o CtfFind/exp003/ --CS 2 --HT 300 --AmpCnst 0.1 --XMAG 10000 --DStep 1.34 --Box 512 --ResMin 30 --ResMax 5 --dFMin 5000 --dFMax 50000 --FStep 500 --dAst 100 --use_gctf --gctf_exe /public/EM/Gctf/bin/Gctf --angpix 1.34 --ignore_ctffind_params --EPA --gpu 0:1 --only_do_unfinished  
 ++++ 

 ++++ Executing new job on Tue Sep 13 21:36:36 2016
 ++++ with the following command(s): 
`which relion_run_ctffind_mpi` --i MotionCorr/exp002/corrected_micrographs.star --o CtfFind/exp003/ --CS 2 --HT 300 --AmpCnst 0.1 --XMAG 10000 --DStep 1.34 --Box 512 --ResMin 30 --ResMax 5 --dFMin 5000 --dFMax 50000 --FStep 500 --dAst 100 --use_gctf --gctf_exe /public/EM/Gctf/bin/Gctf --angpix 1.34 --ignore_ctffind_params --EPA --gpu 0:1 --only_do_unfinished  
 ++++ 

 ++++ Executing new job on Tue Sep 13 21:39:47 2016
 ++++ with the following command(s): 
`which relion_run_ctffind_mpi` --i MotionCorr/exp002/corrected_micrographs.star --o CtfFind/exp003/ --CS 2 --HT 300 --AmpCnst 0.1 --XMAG 10000 --DStep 1.34 --Box 512 --ResMin 30 --ResMax 5 --dFMin 5000 --dFMax 50000 --FStep 500 --dAst 100 --use_gctf --gctf_exe /public/EM/Gctf/bin/Gctf --angpix 1.34 --ignore_ctffind_params --EPA --gpu 0:1 --only_do_unfinished  
 ++++ 

 ++++ Executing new job on Tue Sep 13 21:42:38 2016
 ++++ with the following command(s): 
`which relion_run_ctffind_mpi` --i MotionCorr/exp002/corrected_micrographs.star --o CtfFind/exp003/ --CS 2 --HT 300 --AmpCnst 0.1 --XMAG 10000 --DStep 1.34 --Box 512 --ResMin 30 --ResMax 5 --dFMin 5000 --dFMax 50000 --FStep 500 --dAst 100 --use_gctf --gctf_exe /public/EM/Gctf/bin/Gctf --angpix 1.34 --ignore_ctffind_params --EPA --gpu 0:1 --only_do_unfinished  
 ++++ 

 ++++ Executing new job on Tue Sep 13 21:44:59 2016
 ++++ with the following command(s): 
`which relion_run_ctffind_mpi` --i MotionCorr/exp002/corrected_micrographs.star --o CtfFind/exp003/ --CS 2 --HT 300 --AmpCnst 0.1 --XMAG 10000 --DStep 1.34 --Box 512 --ResMin 30 --ResMax 5 --dFMin 5000 --dFMax 50000 --FStep 500 --dAst 100 --use_gctf --gctf_exe /public/EM/Gctf/bin/Gctf --angpix 1.34 --ignore_ctffind_params --EPA --gpu 0:1 --only_do_unfinished  
 ++++ 

 ++++ Executing new job on Tue Sep 13 21:48:10 2016
 ++++ with the following command(s): 
`which relion_run_ctffind_mpi` --i MotionCorr/exp002/corrected_micrographs.star --o CtfFind/exp003/ --CS 2 --HT 300 --AmpCnst 0.1 --XMAG 10000 --DStep 1.34 --Box 512 --ResMin 30 --ResMax 5 --dFMin 5000 --dFMax 50000 --FStep 500 --dAst 100 --use_gctf --gctf_exe /public/EM/Gctf/bin/Gctf --angpix 1.34 --ignore_ctffind_params --EPA --gpu 0:1 --only_do_unfinished  
 ++++ 

 ++++ Executing new job on Tue Sep 13 21:51:01 2016
 ++++ with the following command(s): 
`which relion_run_ctffind_mpi` --i MotionCorr/exp002/corrected_micrographs.star --o CtfFind/exp003/ --CS 2 --HT 300 --AmpCnst 0.1 --XMAG 10000 --DStep 1.34 --Box 512 --ResMin 30 --ResMax 5 --dFMin 5000 --dFMax 50000 --FStep 500 --dAst 100 --use_gctf --gctf_exe /public/EM/Gctf/bin/Gctf --angpix 1.34 --ignore_ctffind_params --EPA --gpu 0:1 --only_do_unfinished  
 ++++ 

 ++++ Executing new job on Tue Sep 13 21:53:12 2016
 ++++ with the following command(s): 
`which relion_run_ctffind_mpi` --i MotionCorr/exp002/corrected_micrographs.star --o CtfFind/exp003/ --CS 2 --HT 300 --AmpCnst 0.1 --XMAG 10000 --DStep 1.34 --Box 512 --ResMin 30 --ResMax 5 --dFMin 5000 --dFMax 50000 --FStep 500 --dAst 100 --use_gctf --gctf_exe /public/EM/Gctf/bin/Gctf --angpix 1.34 --ignore_ctffind_params --EPA --gpu 0:1 --only_do_unfinished  
 ++++ 

 ++++ Executing new job on Tue Sep 13 21:56:43 2016
 ++++ with the following command(s): 
`which relion_run_ctffind_mpi` --i MotionCorr/exp002/corrected_micrographs.star --o CtfFind/exp003/ --CS 2 --HT 300 --AmpCnst 0.1 --XMAG 10000 --DStep 1.34 --Box 512 --ResMin 30 --ResMax 5 --dFMin 5000 --dFMax 50000 --FStep 500 --dAst 100 --use_gctf --gctf_exe /public/EM/Gctf/bin/Gctf --angpix 1.34 --ignore_ctffind_params --EPA --gpu 0:1 --only_do_unfinished  
 ++++ 

 ++++ Executing new job on Tue Sep 13 21:59:33 2016
 ++++ with the following command(s): 
`which relion_run_ctffind_mpi` --i MotionCorr/exp002/corrected_micrographs.star --o CtfFind/exp003/ --CS 2 --HT 300 --AmpCnst 0.1 --XMAG 10000 --DStep 1.34 --Box 512 --ResMin 30 --ResMax 5 --dFMin 5000 --dFMax 50000 --FStep 500 --dAst 100 --use_gctf --gctf_exe /public/EM/Gctf/bin/Gctf --angpix 1.34 --ignore_ctffind_params --EPA --gpu 0:1 --only_do_unfinished  
 ++++ 

 ++++ Executing new job on Tue Sep 13 22:02:25 2016
 ++++ with the following command(s): 
`which relion_run_ctffind_mpi` --i MotionCorr/exp002/corrected_micrographs.star --o CtfFind/exp003/ --CS 2 --HT 300 --AmpCnst 0.1 --XMAG 10000 --DStep 1.34 --Box 512 --ResMin 30 --ResMax 5 --dFMin 5000 --dFMax 50000 --FStep 500 --dAst 100 --use_gctf --gctf_exe /public/EM/Gctf/bin/Gctf --angpix 1.34 --ignore_ctffind_params --EPA --gpu 0:1 --only_do_unfinished  
 ++++ 

 ++++ Executing new job on Tue Sep 13 22:05:46 2016
 ++++ with the following command(s): 
`which relion_run_ctffind_mpi` --i MotionCorr/exp002/corrected_micrographs.star --o CtfFind/exp003/ --CS 2 --HT 300 --AmpCnst 0.1 --XMAG 10000 --DStep 1.34 --Box 512 --ResMin 30 --ResMax 5 --dFMin 5000 --dFMax 50000 --FStep 500 --dAst 100 --use_gctf --gctf_exe /public/EM/Gctf/bin/Gctf --angpix 1.34 --ignore_ctffind_params --EPA --gpu 0:1 --only_do_unfinished  
 ++++ 

 ++++ Executing new job on Tue Sep 13 22:07:46 2016
 ++++ with the following command(s): 
`which relion_run_ctffind_mpi` --i MotionCorr/exp002/corrected_micrographs.star --o CtfFind/exp003/ --CS 2 --HT 300 --AmpCnst 0.1 --XMAG 10000 --DStep 1.34 --Box 512 --ResMin 30 --ResMax 5 --dFMin 5000 --dFMax 50000 --FStep 500 --dAst 100 --use_gctf --gctf_exe /public/EM/Gctf/bin/Gctf --angpix 1.34 --ignore_ctffind_params --EPA --gpu 0:1 --only_do_unfinished  
 ++++ 

 ++++ Executing new job on Tue Sep 13 22:10:27 2016
 ++++ with the following command(s): 
`which relion_run_ctffind_mpi` --i MotionCorr/exp002/corrected_micrographs.star --o CtfFind/exp003/ --CS 2 --HT 300 --AmpCnst 0.1 --XMAG 10000 --DStep 1.34 --Box 512 --ResMin 30 --ResMax 5 --dFMin 5000 --dFMax 50000 --FStep 500 --dAst 100 --use_gctf --gctf_exe /public/EM/Gctf/bin/Gctf --angpix 1.34 --ignore_ctffind_params --EPA --gpu 0:1 --only_do_unfinished  
 ++++ 

 ++++ Executing new job on Tue Sep 13 22:13:48 2016
 ++++ with the following command(s): 
`which relion_run_ctffind_mpi` --i MotionCorr/exp002/corrected_micrographs.star --o CtfFind/exp003/ --CS 2 --HT 300 --AmpCnst 0.1 --XMAG 10000 --DStep 1.34 --Box 512 --ResMin 30 --ResMax 5 --dFMin 5000 --dFMax 50000 --FStep 500 --dAst 100 --use_gctf --gctf_exe /public/EM/Gctf/bin/Gctf --angpix 1.34 --ignore_ctffind_params --EPA --gpu 0:1 --only_do_unfinished  
 ++++ 

 ++++ Executing new job on Tue Sep 13 22:16:39 2016
 ++++ with the following command(s): 
`which relion_run_ctffind_mpi` --i MotionCorr/exp002/corrected_micrographs.star --o CtfFind/exp003/ --CS 2 --HT 300 --AmpCnst 0.1 --XMAG 10000 --DStep 1.34 --Box 512 --ResMin 30 --ResMax 5 --dFMin 5000 --dFMax 50000 --FStep 500 --dAst 100 --use_gctf --gctf_exe /public/EM/Gctf/bin/Gctf --angpix 1.34 --ignore_ctffind_params --EPA --gpu 0:1 --only_do_unfinished  
 ++++ 

 ++++ Executing new job on Tue Sep 13 22:18:40 2016
 ++++ with the following command(s): 
`which relion_run_ctffind_mpi` --i MotionCorr/exp002/corrected_micrographs.star --o CtfFind/exp003/ --CS 2 --HT 300 --AmpCnst 0.1 --XMAG 10000 --DStep 1.34 --Box 512 --ResMin 30 --ResMax 5 --dFMin 5000 --dFMax 50000 --FStep 500 --dAst 100 --use_gctf --gctf_exe /public/EM/Gctf/bin/Gctf --angpix 1.34 --ignore_ctffind_params --EPA --gpu 0:1 --only_do_unfinished  
 ++++ 

 ++++ Executing new job on Tue Sep 13 22:22:10 2016
 ++++ with the following command(s): 
`which relion_run_ctffind_mpi` --i MotionCorr/exp002/corrected_micrographs.star --o CtfFind/exp003/ --CS 2 --HT 300 --AmpCnst 0.1 --XMAG 10000 --DStep 1.34 --Box 512 --ResMin 30 --ResMax 5 --dFMin 5000 --dFMax 50000 --FStep 500 --dAst 100 --use_gctf --gctf_exe /public/EM/Gctf/bin/Gctf --angpix 1.34 --ignore_ctffind_params --EPA --gpu 0:1 --only_do_unfinished  
 ++++ 

 ++++ Executing new job on Tue Sep 13 22:25:01 2016
 ++++ with the following command(s): 
`which relion_run_ctffind_mpi` --i MotionCorr/exp002/corrected_micrographs.star --o CtfFind/exp003/ --CS 2 --HT 300 --AmpCnst 0.1 --XMAG 10000 --DStep 1.34 --Box 512 --ResMin 30 --ResMax 5 --dFMin 5000 --dFMax 50000 --FStep 500 --dAst 100 --use_gctf --gctf_exe /public/EM/Gctf/bin/Gctf --angpix 1.34 --ignore_ctffind_params --EPA --gpu 0:1 --only_do_unfinished  
 ++++ 

 ++++ Executing new job on Tue Sep 13 22:27:13 2016
 ++++ with the following command(s): 
`which relion_run_ctffind_mpi` --i MotionCorr/exp002/corrected_micrographs.star --o CtfFind/exp003/ --CS 2 --HT 300 --AmpCnst 0.1 --XMAG 10000 --DStep 1.34 --Box 512 --ResMin 30 --ResMax 5 --dFMin 5000 --dFMax 50000 --FStep 500 --dAst 100 --use_gctf --gctf_exe /public/EM/Gctf/bin/Gctf --angpix 1.34 --ignore_ctffind_params --EPA --gpu 0:1 --only_do_unfinished  
 ++++ 

 ++++ Executing new job on Tue Sep 13 22:30:44 2016
 ++++ with the following command(s): 
`which relion_run_ctffind_mpi` --i MotionCorr/exp002/corrected_micrographs.star --o CtfFind/exp003/ --CS 2 --HT 300 --AmpCnst 0.1 --XMAG 10000 --DStep 1.34 --Box 512 --ResMin 30 --ResMax 5 --dFMin 5000 --dFMax 50000 --FStep 500 --dAst 100 --use_gctf --gctf_exe /public/EM/Gctf/bin/Gctf --angpix 1.34 --ignore_ctffind_params --EPA --gpu 0:1 --only_do_unfinished  
 ++++ 

 ++++ Executing new job on Tue Sep 13 22:33:35 2016
 ++++ with the following command(s): 
`which relion_run_ctffind_mpi` --i MotionCorr/exp002/corrected_micrographs.star --o CtfFind/exp003/ --CS 2 --HT 300 --AmpCnst 0.1 --XMAG 10000 --DStep 1.34 --Box 512 --ResMin 30 --ResMax 5 --dFMin 5000 --dFMax 50000 --FStep 500 --dAst 100 --use_gctf --gctf_exe /public/EM/Gctf/bin/Gctf --angpix 1.34 --ignore_ctffind_params --EPA --gpu 0:1 --only_do_unfinished  
 ++++ 

 ++++ Executing new job on Tue Sep 13 22:36:16 2016
 ++++ with the following command(s): 
`which relion_run_ctffind_mpi` --i MotionCorr/exp002/corrected_micrographs.star --o CtfFind/exp003/ --CS 2 --HT 300 --AmpCnst 0.1 --XMAG 10000 --DStep 1.34 --Box 512 --ResMin 30 --ResMax 5 --dFMin 5000 --dFMax 50000 --FStep 500 --dAst 100 --use_gctf --gctf_exe /public/EM/Gctf/bin/Gctf --angpix 1.34 --ignore_ctffind_params --EPA --gpu 0:1 --only_do_unfinished  
 ++++ 

 ++++ Executing new job on Tue Sep 13 22:39:37 2016
 ++++ with the following command(s): 
`which relion_run_ctffind_mpi` --i MotionCorr/exp002/corrected_micrographs.star --o CtfFind/exp003/ --CS 2 --HT 300 --AmpCnst 0.1 --XMAG 10000 --DStep 1.34 --Box 512 --ResMin 30 --ResMax 5 --dFMin 5000 --dFMax 50000 --FStep 500 --dAst 100 --use_gctf --gctf_exe /public/EM/Gctf/bin/Gctf --angpix 1.34 --ignore_ctffind_params --EPA --gpu 0:1 --only_do_unfinished  
 ++++ 

 ++++ Executing new job on Tue Sep 13 22:42:28 2016
 ++++ with the following command(s): 
`which relion_run_ctffind_mpi` --i MotionCorr/exp002/corrected_micrographs.star --o CtfFind/exp003/ --CS 2 --HT 300 --AmpCnst 0.1 --XMAG 10000 --DStep 1.34 --Box 512 --ResMin 30 --ResMax 5 --dFMin 5000 --dFMax 50000 --FStep 500 --dAst 100 --use_gctf --gctf_exe /public/EM/Gctf/bin/Gctf --angpix 1.34 --ignore_ctffind_params --EPA --gpu 0:1 --only_do_unfinished  
 ++++ 

 ++++ Executing new job on Tue Sep 13 22:44:39 2016
 ++++ with the following command(s): 
`which relion_run_ctffind_mpi` --i MotionCorr/exp002/corrected_micrographs.star --o CtfFind/exp003/ --CS 2 --HT 300 --AmpCnst 0.1 --XMAG 10000 --DStep 1.34 --Box 512 --ResMin 30 --ResMax 5 --dFMin 5000 --dFMax 50000 --FStep 500 --dAst 100 --use_gctf --gctf_exe /public/EM/Gctf/bin/Gctf --angpix 1.34 --ignore_ctffind_params --EPA --gpu 0:1 --only_do_unfinished  
 ++++ 

 ++++ Executing new job on Tue Sep 13 22:48:00 2016
 ++++ with the following command(s): 
`which relion_run_ctffind_mpi` --i MotionCorr/exp002/corrected_micrographs.star --o CtfFind/exp003/ --CS 2 --HT 300 --AmpCnst 0.1 --XMAG 10000 --DStep 1.34 --Box 512 --ResMin 30 --ResMax 5 --dFMin 5000 --dFMax 50000 --FStep 500 --dAst 100 --use_gctf --gctf_exe /public/EM/Gctf/bin/Gctf --angpix 1.34 --ignore_ctffind_params --EPA --gpu 0:1 --only_do_unfinished  
 ++++ 

 ++++ Executing new job on Tue Sep 13 22:50:11 2016
 ++++ with the following command(s): 
`which relion_run_ctffind_mpi` --i MotionCorr/exp002/corrected_micrographs.star --o CtfFind/exp003/ --CS 2 --HT 300 --AmpCnst 0.1 --XMAG 10000 --DStep 1.34 --Box 512 --ResMin 30 --ResMax 5 --dFMin 5000 --dFMax 50000 --FStep 500 --dAst 100 --use_gctf --gctf_exe /public/EM/Gctf/bin/Gctf --angpix 1.34 --ignore_ctffind_params --EPA --gpu 0:1 --only_do_unfinished  
 ++++ 

 ++++ Executing new job on Tue Sep 13 22:52:52 2016
 ++++ with the following command(s): 
`which relion_run_ctffind_mpi` --i MotionCorr/exp002/corrected_micrographs.star --o CtfFind/exp003/ --CS 2 --HT 300 --AmpCnst 0.1 --XMAG 10000 --DStep 1.34 --Box 512 --ResMin 30 --ResMax 5 --dFMin 5000 --dFMax 50000 --FStep 500 --dAst 100 --use_gctf --gctf_exe /public/EM/Gctf/bin/Gctf --angpix 1.34 --ignore_ctffind_params --EPA --gpu 0:1 --only_do_unfinished  
 ++++ 

 ++++ Executing new job on Tue Sep 13 22:56:42 2016
 ++++ with the following command(s): 
`which relion_run_ctffind_mpi` --i MotionCorr/exp002/corrected_micrographs.star --o CtfFind/exp003/ --CS 2 --HT 300 --AmpCnst 0.1 --XMAG 10000 --DStep 1.34 --Box 512 --ResMin 30 --ResMax 5 --dFMin 5000 --dFMax 50000 --FStep 500 --dAst 100 --use_gctf --gctf_exe /public/EM/Gctf/bin/Gctf --angpix 1.34 --ignore_ctffind_params --EPA --gpu 0:1 --only_do_unfinished  
 ++++ 

 ++++ Executing new job on Tue Sep 13 22:59:53 2016
 ++++ with the following command(s): 
`which relion_run_ctffind_mpi` --i MotionCorr/exp002/corrected_micrographs.star --o CtfFind/exp003/ --CS 2 --HT 300 --AmpCnst 0.1 --XMAG 10000 --DStep 1.34 --Box 512 --ResMin 30 --ResMax 5 --dFMin 5000 --dFMax 50000 --FStep 500 --dAst 100 --use_gctf --gctf_exe /public/EM/Gctf/bin/Gctf --angpix 1.34 --ignore_ctffind_params --EPA --gpu 0:1 --only_do_unfinished  
 ++++ 

 ++++ Executing new job on Tue Sep 13 23:03:14 2016
 ++++ with the following command(s): 
`which relion_run_ctffind_mpi` --i MotionCorr/exp002/corrected_micrographs.star --o CtfFind/exp003/ --CS 2 --HT 300 --AmpCnst 0.1 --XMAG 10000 --DStep 1.34 --Box 512 --ResMin 30 --ResMax 5 --dFMin 5000 --dFMax 50000 --FStep 500 --dAst 100 --use_gctf --gctf_exe /public/EM/Gctf/bin/Gctf --angpix 1.34 --ignore_ctffind_params --EPA --gpu 0:1 --only_do_unfinished  
 ++++ 

 ++++ Executing new job on Tue Sep 13 23:07:15 2016
 ++++ with the following command(s): 
`which relion_run_ctffind_mpi` --i MotionCorr/exp002/corrected_micrographs.star --o CtfFind/exp003/ --CS 2 --HT 300 --AmpCnst 0.1 --XMAG 10000 --DStep 1.34 --Box 512 --ResMin 30 --ResMax 5 --dFMin 5000 --dFMax 50000 --FStep 500 --dAst 100 --use_gctf --gctf_exe /public/EM/Gctf/bin/Gctf --angpix 1.34 --ignore_ctffind_params --EPA --gpu 0:1 --only_do_unfinished  
 ++++ 

 ++++ Executing new job on Tue Sep 13 23:10:35 2016
 ++++ with the following command(s): 
`which relion_run_ctffind_mpi` --i MotionCorr/exp002/corrected_micrographs.star --o CtfFind/exp003/ --CS 2 --HT 300 --AmpCnst 0.1 --XMAG 10000 --DStep 1.34 --Box 512 --ResMin 30 --ResMax 5 --dFMin 5000 --dFMax 50000 --FStep 500 --dAst 100 --use_gctf --gctf_exe /public/EM/Gctf/bin/Gctf --angpix 1.34 --ignore_ctffind_params --EPA --gpu 0:1 --only_do_unfinished  
 ++++ 

 ++++ Executing new job on Tue Sep 13 23:14:36 2016
 ++++ with the following command(s): 
`which relion_run_ctffind_mpi` --i MotionCorr/exp002/corrected_micrographs.star --o CtfFind/exp003/ --CS 2 --HT 300 --AmpCnst 0.1 --XMAG 10000 --DStep 1.34 --Box 512 --ResMin 30 --ResMax 5 --dFMin 5000 --dFMax 50000 --FStep 500 --dAst 100 --use_gctf --gctf_exe /public/EM/Gctf/bin/Gctf --angpix 1.34 --ignore_ctffind_params --EPA --gpu 0:1 --only_do_unfinished  
 ++++ 

 ++++ Executing new job on Tue Sep 13 23:18:57 2016
 ++++ with the following command(s): 
`which relion_run_ctffind_mpi` --i MotionCorr/exp002/corrected_micrographs.star --o CtfFind/exp003/ --CS 2 --HT 300 --AmpCnst 0.1 --XMAG 10000 --DStep 1.34 --Box 512 --ResMin 30 --ResMax 5 --dFMin 5000 --dFMax 50000 --FStep 500 --dAst 100 --use_gctf --gctf_exe /public/EM/Gctf/bin/Gctf --angpix 1.34 --ignore_ctffind_params --EPA --gpu 0:1 --only_do_unfinished  
 ++++ 

 ++++ Executing new job on Tue Sep 13 23:22:48 2016
 ++++ with the following command(s): 
`which relion_run_ctffind_mpi` --i MotionCorr/exp002/corrected_micrographs.star --o CtfFind/exp003/ --CS 2 --HT 300 --AmpCnst 0.1 --XMAG 10000 --DStep 1.34 --Box 512 --ResMin 30 --ResMax 5 --dFMin 5000 --dFMax 50000 --FStep 500 --dAst 100 --use_gctf --gctf_exe /public/EM/Gctf/bin/Gctf --angpix 1.34 --ignore_ctffind_params --EPA --gpu 0:1 --only_do_unfinished  
 ++++ 

 ++++ Executing new job on Tue Sep 13 23:26:38 2016
 ++++ with the following command(s): 
`which relion_run_ctffind_mpi` --i MotionCorr/exp002/corrected_micrographs.star --o CtfFind/exp003/ --CS 2 --HT 300 --AmpCnst 0.1 --XMAG 10000 --DStep 1.34 --Box 512 --ResMin 30 --ResMax 5 --dFMin 5000 --dFMax 50000 --FStep 500 --dAst 100 --use_gctf --gctf_exe /public/EM/Gctf/bin/Gctf --angpix 1.34 --ignore_ctffind_params --EPA --gpu 0:1 --only_do_unfinished  
 ++++ 

 ++++ Executing new job on Tue Sep 13 23:30:39 2016
 ++++ with the following command(s): 
`which relion_run_ctffind_mpi` --i MotionCorr/exp002/corrected_micrographs.star --o CtfFind/exp003/ --CS 2 --HT 300 --AmpCnst 0.1 --XMAG 10000 --DStep 1.34 --Box 512 --ResMin 30 --ResMax 5 --dFMin 5000 --dFMax 50000 --FStep 500 --dAst 100 --use_gctf --gctf_exe /public/EM/Gctf/bin/Gctf --angpix 1.34 --ignore_ctffind_params --EPA --gpu 0:1 --only_do_unfinished  
 ++++ 

 ++++ Executing new job on Tue Sep 13 23:33:50 2016
 ++++ with the following command(s): 
`which relion_run_ctffind_mpi` --i MotionCorr/exp002/corrected_micrographs.star --o CtfFind/exp003/ --CS 2 --HT 300 --AmpCnst 0.1 --XMAG 10000 --DStep 1.34 --Box 512 --ResMin 30 --ResMax 5 --dFMin 5000 --dFMax 50000 --FStep 500 --dAst 100 --use_gctf --gctf_exe /public/EM/Gctf/bin/Gctf --angpix 1.34 --ignore_ctffind_params --EPA --gpu 0:1 --only_do_unfinished  
 ++++ 

 ++++ Executing new job on Tue Sep 13 23:37:11 2016
 ++++ with the following command(s): 
`which relion_run_ctffind_mpi` --i MotionCorr/exp002/corrected_micrographs.star --o CtfFind/exp003/ --CS 2 --HT 300 --AmpCnst 0.1 --XMAG 10000 --DStep 1.34 --Box 512 --ResMin 30 --ResMax 5 --dFMin 5000 --dFMax 50000 --FStep 500 --dAst 100 --use_gctf --gctf_exe /public/EM/Gctf/bin/Gctf --angpix 1.34 --ignore_ctffind_params --EPA --gpu 0:1 --only_do_unfinished  
 ++++ 

 ++++ Executing new job on Tue Sep 13 23:41:01 2016
 ++++ with the following command(s): 
`which relion_run_ctffind_mpi` --i MotionCorr/exp002/corrected_micrographs.star --o CtfFind/exp003/ --CS 2 --HT 300 --AmpCnst 0.1 --XMAG 10000 --DStep 1.34 --Box 512 --ResMin 30 --ResMax 5 --dFMin 5000 --dFMax 50000 --FStep 500 --dAst 100 --use_gctf --gctf_exe /public/EM/Gctf/bin/Gctf --angpix 1.34 --ignore_ctffind_params --EPA --gpu 0:1 --only_do_unfinished  
 ++++ 

 ++++ Executing new job on Tue Sep 13 23:44:02 2016
 ++++ with the following command(s): 
`which relion_run_ctffind_mpi` --i MotionCorr/exp002/corrected_micrographs.star --o CtfFind/exp003/ --CS 2 --HT 300 --AmpCnst 0.1 --XMAG 10000 --DStep 1.34 --Box 512 --ResMin 30 --ResMax 5 --dFMin 5000 --dFMax 50000 --FStep 500 --dAst 100 --use_gctf --gctf_exe /public/EM/Gctf/bin/Gctf --angpix 1.34 --ignore_ctffind_params --EPA --gpu 0:1 --only_do_unfinished  
 ++++ 

 ++++ Executing new job on Tue Sep 13 23:47:03 2016
 ++++ with the following command(s): 
`which relion_run_ctffind_mpi` --i MotionCorr/exp002/corrected_micrographs.star --o CtfFind/exp003/ --CS 2 --HT 300 --AmpCnst 0.1 --XMAG 10000 --DStep 1.34 --Box 512 --ResMin 30 --ResMax 5 --dFMin 5000 --dFMax 50000 --FStep 500 --dAst 100 --use_gctf --gctf_exe /public/EM/Gctf/bin/Gctf --angpix 1.34 --ignore_ctffind_params --EPA --gpu 0:1 --only_do_unfinished  
 ++++ 

 ++++ Executing new job on Tue Sep 13 23:50:34 2016
 ++++ with the following command(s): 
`which relion_run_ctffind_mpi` --i MotionCorr/exp002/corrected_micrographs.star --o CtfFind/exp003/ --CS 2 --HT 300 --AmpCnst 0.1 --XMAG 10000 --DStep 1.34 --Box 512 --ResMin 30 --ResMax 5 --dFMin 5000 --dFMax 50000 --FStep 500 --dAst 100 --use_gctf --gctf_exe /public/EM/Gctf/bin/Gctf --angpix 1.34 --ignore_ctffind_params --EPA --gpu 0:1 --only_do_unfinished  
 ++++ 

 ++++ Executing new job on Tue Sep 13 23:52:55 2016
 ++++ with the following command(s): 
`which relion_run_ctffind_mpi` --i MotionCorr/exp002/corrected_micrographs.star --o CtfFind/exp003/ --CS 2 --HT 300 --AmpCnst 0.1 --XMAG 10000 --DStep 1.34 --Box 512 --ResMin 30 --ResMax 5 --dFMin 5000 --dFMax 50000 --FStep 500 --dAst 100 --use_gctf --gctf_exe /public/EM/Gctf/bin/Gctf --angpix 1.34 --ignore_ctffind_params --EPA --gpu 0:1 --only_do_unfinished  
 ++++ 

 ++++ Executing new job on Tue Sep 13 23:55:45 2016
 ++++ with the following command(s): 
`which relion_run_ctffind_mpi` --i MotionCorr/exp002/corrected_micrographs.star --o CtfFind/exp003/ --CS 2 --HT 300 --AmpCnst 0.1 --XMAG 10000 --DStep 1.34 --Box 512 --ResMin 30 --ResMax 5 --dFMin 5000 --dFMax 50000 --FStep 500 --dAst 100 --use_gctf --gctf_exe /public/EM/Gctf/bin/Gctf --angpix 1.34 --ignore_ctffind_params --EPA --gpu 0:1 --only_do_unfinished  
 ++++ 

 ++++ Executing new job on Tue Sep 13 23:59:06 2016
 ++++ with the following command(s): 
`which relion_run_ctffind_mpi` --i MotionCorr/exp002/corrected_micrographs.star --o CtfFind/exp003/ --CS 2 --HT 300 --AmpCnst 0.1 --XMAG 10000 --DStep 1.34 --Box 512 --ResMin 30 --ResMax 5 --dFMin 5000 --dFMax 50000 --FStep 500 --dAst 100 --use_gctf --gctf_exe /public/EM/Gctf/bin/Gctf --angpix 1.34 --ignore_ctffind_params --EPA --gpu 0:1 --only_do_unfinished  
 ++++ 

 ++++ Executing new job on Wed Sep 14 00:01:57 2016
 ++++ with the following command(s): 
`which relion_run_ctffind_mpi` --i MotionCorr/exp002/corrected_micrographs.star --o CtfFind/exp003/ --CS 2 --HT 300 --AmpCnst 0.1 --XMAG 10000 --DStep 1.34 --Box 512 --ResMin 30 --ResMax 5 --dFMin 5000 --dFMax 50000 --FStep 500 --dAst 100 --use_gctf --gctf_exe /public/EM/Gctf/bin/Gctf --angpix 1.34 --ignore_ctffind_params --EPA --gpu 0:1 --only_do_unfinished  
 ++++ 

 ++++ Executing new job on Wed Sep 14 00:04:18 2016
 ++++ with the following command(s): 
`which relion_run_ctffind_mpi` --i MotionCorr/exp002/corrected_micrographs.star --o CtfFind/exp003/ --CS 2 --HT 300 --AmpCnst 0.1 --XMAG 10000 --DStep 1.34 --Box 512 --ResMin 30 --ResMax 5 --dFMin 5000 --dFMax 50000 --FStep 500 --dAst 100 --use_gctf --gctf_exe /public/EM/Gctf/bin/Gctf --angpix 1.34 --ignore_ctffind_params --EPA --gpu 0:1 --only_do_unfinished  
 ++++ 

 ++++ Executing new job on Wed Sep 14 00:07:39 2016
 ++++ with the following command(s): 
`which relion_run_ctffind_mpi` --i MotionCorr/exp002/corrected_micrographs.star --o CtfFind/exp003/ --CS 2 --HT 300 --AmpCnst 0.1 --XMAG 10000 --DStep 1.34 --Box 512 --ResMin 30 --ResMax 5 --dFMin 5000 --dFMax 50000 --FStep 500 --dAst 100 --use_gctf --gctf_exe /public/EM/Gctf/bin/Gctf --angpix 1.34 --ignore_ctffind_params --EPA --gpu 0:1 --only_do_unfinished  
 ++++ 

 ++++ Executing new job on Wed Sep 14 00:10:30 2016
 ++++ with the following command(s): 
`which relion_run_ctffind_mpi` --i MotionCorr/exp002/corrected_micrographs.star --o CtfFind/exp003/ --CS 2 --HT 300 --AmpCnst 0.1 --XMAG 10000 --DStep 1.34 --Box 512 --ResMin 30 --ResMax 5 --dFMin 5000 --dFMax 50000 --FStep 500 --dAst 100 --use_gctf --gctf_exe /public/EM/Gctf/bin/Gctf --angpix 1.34 --ignore_ctffind_params --EPA --gpu 0:1 --only_do_unfinished  
 ++++ 

 ++++ Executing new job on Wed Sep 14 00:13:21 2016
 ++++ with the following command(s): 
`which relion_run_ctffind_mpi` --i MotionCorr/exp002/corrected_micrographs.star --o CtfFind/exp003/ --CS 2 --HT 300 --AmpCnst 0.1 --XMAG 10000 --DStep 1.34 --Box 512 --ResMin 30 --ResMax 5 --dFMin 5000 --dFMax 50000 --FStep 500 --dAst 100 --use_gctf --gctf_exe /public/EM/Gctf/bin/Gctf --angpix 1.34 --ignore_ctffind_params --EPA --gpu 0:1 --only_do_unfinished  
 ++++ 

 ++++ Executing new job on Wed Sep 14 00:16:42 2016
 ++++ with the following command(s): 
`which relion_run_ctffind_mpi` --i MotionCorr/exp002/corrected_micrographs.star --o CtfFind/exp003/ --CS 2 --HT 300 --AmpCnst 0.1 --XMAG 10000 --DStep 1.34 --Box 512 --ResMin 30 --ResMax 5 --dFMin 5000 --dFMax 50000 --FStep 500 --dAst 100 --use_gctf --gctf_exe /public/EM/Gctf/bin/Gctf --angpix 1.34 --ignore_ctffind_params --EPA --gpu 0:1 --only_do_unfinished  
 ++++ 

 ++++ Executing new job on Wed Sep 14 00:19:23 2016
 ++++ with the following command(s): 
`which relion_run_ctffind_mpi` --i MotionCorr/exp002/corrected_micrographs.star --o CtfFind/exp003/ --CS 2 --HT 300 --AmpCnst 0.1 --XMAG 10000 --DStep 1.34 --Box 512 --ResMin 30 --ResMax 5 --dFMin 5000 --dFMax 50000 --FStep 500 --dAst 100 --use_gctf --gctf_exe /public/EM/Gctf/bin/Gctf --angpix 1.34 --ignore_ctffind_params --EPA --gpu 0:1 --only_do_unfinished  
 ++++ 

 ++++ Executing new job on Wed Sep 14 00:21:34 2016
 ++++ with the following command(s): 
`which relion_run_ctffind_mpi` --i MotionCorr/exp002/corrected_micrographs.star --o CtfFind/exp003/ --CS 2 --HT 300 --AmpCnst 0.1 --XMAG 10000 --DStep 1.34 --Box 512 --ResMin 30 --ResMax 5 --dFMin 5000 --dFMax 50000 --FStep 500 --dAst 100 --use_gctf --gctf_exe /public/EM/Gctf/bin/Gctf --angpix 1.34 --ignore_ctffind_params --EPA --gpu 0:1 --only_do_unfinished  
 ++++ 

 ++++ Executing new job on Wed Sep 14 00:24:55 2016
 ++++ with the following command(s): 
`which relion_run_ctffind_mpi` --i MotionCorr/exp002/corrected_micrographs.star --o CtfFind/exp003/ --CS 2 --HT 300 --AmpCnst 0.1 --XMAG 10000 --DStep 1.34 --Box 512 --ResMin 30 --ResMax 5 --dFMin 5000 --dFMax 50000 --FStep 500 --dAst 100 --use_gctf --gctf_exe /public/EM/Gctf/bin/Gctf --angpix 1.34 --ignore_ctffind_params --EPA --gpu 0:1 --only_do_unfinished  
 ++++ 

 ++++ Executing new job on Wed Sep 14 00:27:55 2016
 ++++ with the following command(s): 
`which relion_run_ctffind_mpi` --i MotionCorr/exp002/corrected_micrographs.star --o CtfFind/exp003/ --CS 2 --HT 300 --AmpCnst 0.1 --XMAG 10000 --DStep 1.34 --Box 512 --ResMin 30 --ResMax 5 --dFMin 5000 --dFMax 50000 --FStep 500 --dAst 100 --use_gctf --gctf_exe /public/EM/Gctf/bin/Gctf --angpix 1.34 --ignore_ctffind_params --EPA --gpu 0:1 --only_do_unfinished  
 ++++ 

 ++++ Executing new job on Wed Sep 14 00:30:46 2016
 ++++ with the following command(s): 
`which relion_run_ctffind_mpi` --i MotionCorr/exp002/corrected_micrographs.star --o CtfFind/exp003/ --CS 2 --HT 300 --AmpCnst 0.1 --XMAG 10000 --DStep 1.34 --Box 512 --ResMin 30 --ResMax 5 --dFMin 5000 --dFMax 50000 --FStep 500 --dAst 100 --use_gctf --gctf_exe /public/EM/Gctf/bin/Gctf --angpix 1.34 --ignore_ctffind_params --EPA --gpu 0:1 --only_do_unfinished  
 ++++ 

 ++++ Executing new job on Wed Sep 14 00:34:07 2016
 ++++ with the following command(s): 
`which relion_run_ctffind_mpi` --i MotionCorr/exp002/corrected_micrographs.star --o CtfFind/exp003/ --CS 2 --HT 300 --AmpCnst 0.1 --XMAG 10000 --DStep 1.34 --Box 512 --ResMin 30 --ResMax 5 --dFMin 5000 --dFMax 50000 --FStep 500 --dAst 100 --use_gctf --gctf_exe /public/EM/Gctf/bin/Gctf --angpix 1.34 --ignore_ctffind_params --EPA --gpu 0:1 --only_do_unfinished  
 ++++ 

 ++++ Executing new job on Wed Sep 14 00:37:08 2016
 ++++ with the following command(s): 
`which relion_run_ctffind_mpi` --i MotionCorr/exp002/corrected_micrographs.star --o CtfFind/exp003/ --CS 2 --HT 300 --AmpCnst 0.1 --XMAG 10000 --DStep 1.34 --Box 512 --ResMin 30 --ResMax 5 --dFMin 5000 --dFMax 50000 --FStep 500 --dAst 100 --use_gctf --gctf_exe /public/EM/Gctf/bin/Gctf --angpix 1.34 --ignore_ctffind_params --EPA --gpu 0:1 --only_do_unfinished  
 ++++ 

 ++++ Executing new job on Wed Sep 14 00:40:19 2016
 ++++ with the following command(s): 
`which relion_run_ctffind_mpi` --i MotionCorr/exp002/corrected_micrographs.star --o CtfFind/exp003/ --CS 2 --HT 300 --AmpCnst 0.1 --XMAG 10000 --DStep 1.34 --Box 512 --ResMin 30 --ResMax 5 --dFMin 5000 --dFMax 50000 --FStep 500 --dAst 100 --use_gctf --gctf_exe /public/EM/Gctf/bin/Gctf --angpix 1.34 --ignore_ctffind_params --EPA --gpu 0:1 --only_do_unfinished  
 ++++ 

 ++++ Executing new job on Wed Sep 14 00:44:10 2016
 ++++ with the following command(s): 
`which relion_run_ctffind_mpi` --i MotionCorr/exp002/corrected_micrographs.star --o CtfFind/exp003/ --CS 2 --HT 300 --AmpCnst 0.1 --XMAG 10000 --DStep 1.34 --Box 512 --ResMin 30 --ResMax 5 --dFMin 5000 --dFMax 50000 --FStep 500 --dAst 100 --use_gctf --gctf_exe /public/EM/Gctf/bin/Gctf --angpix 1.34 --ignore_ctffind_params --EPA --gpu 0:1 --only_do_unfinished  
 ++++ 

 ++++ Executing new job on Wed Sep 14 00:47:11 2016
 ++++ with the following command(s): 
`which relion_run_ctffind_mpi` --i MotionCorr/exp002/corrected_micrographs.star --o CtfFind/exp003/ --CS 2 --HT 300 --AmpCnst 0.1 --XMAG 10000 --DStep 1.34 --Box 512 --ResMin 30 --ResMax 5 --dFMin 5000 --dFMax 50000 --FStep 500 --dAst 100 --use_gctf --gctf_exe /public/EM/Gctf/bin/Gctf --angpix 1.34 --ignore_ctffind_params --EPA --gpu 0:1 --only_do_unfinished  
 ++++ 

 ++++ Executing new job on Wed Sep 14 00:51:02 2016
 ++++ with the following command(s): 
`which relion_run_ctffind_mpi` --i MotionCorr/exp002/corrected_micrographs.star --o CtfFind/exp003/ --CS 2 --HT 300 --AmpCnst 0.1 --XMAG 10000 --DStep 1.34 --Box 512 --ResMin 30 --ResMax 5 --dFMin 5000 --dFMax 50000 --FStep 500 --dAst 100 --use_gctf --gctf_exe /public/EM/Gctf/bin/Gctf --angpix 1.34 --ignore_ctffind_params --EPA --gpu 0:1 --only_do_unfinished  
 ++++ 

 ++++ Executing new job on Wed Sep 14 00:53:43 2016
 ++++ with the following command(s): 
`which relion_run_ctffind_mpi` --i MotionCorr/exp002/corrected_micrographs.star --o CtfFind/exp003/ --CS 2 --HT 300 --AmpCnst 0.1 --XMAG 10000 --DStep 1.34 --Box 512 --ResMin 30 --ResMax 5 --dFMin 5000 --dFMax 50000 --FStep 500 --dAst 100 --use_gctf --gctf_exe /public/EM/Gctf/bin/Gctf --angpix 1.34 --ignore_ctffind_params --EPA --gpu 0:1 --only_do_unfinished  
 ++++ 

 ++++ Executing new job on Wed Sep 14 00:56:44 2016
 ++++ with the following command(s): 
`which relion_run_ctffind_mpi` --i MotionCorr/exp002/corrected_micrographs.star --o CtfFind/exp003/ --CS 2 --HT 300 --AmpCnst 0.1 --XMAG 10000 --DStep 1.34 --Box 512 --ResMin 30 --ResMax 5 --dFMin 5000 --dFMax 50000 --FStep 500 --dAst 100 --use_gctf --gctf_exe /public/EM/Gctf/bin/Gctf --angpix 1.34 --ignore_ctffind_params --EPA --gpu 0:1 --only_do_unfinished  
 ++++ 

 ++++ Executing new job on Wed Sep 14 01:00:44 2016
 ++++ with the following command(s): 
`which relion_run_ctffind_mpi` --i MotionCorr/exp002/corrected_micrographs.star --o CtfFind/exp003/ --CS 2 --HT 300 --AmpCnst 0.1 --XMAG 10000 --DStep 1.34 --Box 512 --ResMin 30 --ResMax 5 --dFMin 5000 --dFMax 50000 --FStep 500 --dAst 100 --use_gctf --gctf_exe /public/EM/Gctf/bin/Gctf --angpix 1.34 --ignore_ctffind_params --EPA --gpu 0:1 --only_do_unfinished  
 ++++ 

 ++++ Executing new job on Wed Sep 14 01:04:05 2016
 ++++ with the following command(s): 
`which relion_run_ctffind_mpi` --i MotionCorr/exp002/corrected_micrographs.star --o CtfFind/exp003/ --CS 2 --HT 300 --AmpCnst 0.1 --XMAG 10000 --DStep 1.34 --Box 512 --ResMin 30 --ResMax 5 --dFMin 5000 --dFMax 50000 --FStep 500 --dAst 100 --use_gctf --gctf_exe /public/EM/Gctf/bin/Gctf --angpix 1.34 --ignore_ctffind_params --EPA --gpu 0:1 --only_do_unfinished  
 ++++ 

 ++++ Executing new job on Wed Sep 14 01:08:06 2016
 ++++ with the following command(s): 
`which relion_run_ctffind_mpi` --i MotionCorr/exp002/corrected_micrographs.star --o CtfFind/exp003/ --CS 2 --HT 300 --AmpCnst 0.1 --XMAG 10000 --DStep 1.34 --Box 512 --ResMin 30 --ResMax 5 --dFMin 5000 --dFMax 50000 --FStep 500 --dAst 100 --use_gctf --gctf_exe /public/EM/Gctf/bin/Gctf --angpix 1.34 --ignore_ctffind_params --EPA --gpu 0:1 --only_do_unfinished  
 ++++ 

 ++++ Executing new job on Wed Sep 14 01:11:27 2016
 ++++ with the following command(s): 
`which relion_run_ctffind_mpi` --i MotionCorr/exp002/corrected_micrographs.star --o CtfFind/exp003/ --CS 2 --HT 300 --AmpCnst 0.1 --XMAG 10000 --DStep 1.34 --Box 512 --ResMin 30 --ResMax 5 --dFMin 5000 --dFMax 50000 --FStep 500 --dAst 100 --use_gctf --gctf_exe /public/EM/Gctf/bin/Gctf --angpix 1.34 --ignore_ctffind_params --EPA --gpu 0:1 --only_do_unfinished  
 ++++ 

 ++++ Executing new job on Wed Sep 14 01:15:28 2016
 ++++ with the following command(s): 
`which relion_run_ctffind_mpi` --i MotionCorr/exp002/corrected_micrographs.star --o CtfFind/exp003/ --CS 2 --HT 300 --AmpCnst 0.1 --XMAG 10000 --DStep 1.34 --Box 512 --ResMin 30 --ResMax 5 --dFMin 5000 --dFMax 50000 --FStep 500 --dAst 100 --use_gctf --gctf_exe /public/EM/Gctf/bin/Gctf --angpix 1.34 --ignore_ctffind_params --EPA --gpu 0:1 --only_do_unfinished  
 ++++ 

 ++++ Executing new job on Wed Sep 14 01:18:29 2016
 ++++ with the following command(s): 
`which relion_run_ctffind_mpi` --i MotionCorr/exp002/corrected_micrographs.star --o CtfFind/exp003/ --CS 2 --HT 300 --AmpCnst 0.1 --XMAG 10000 --DStep 1.34 --Box 512 --ResMin 30 --ResMax 5 --dFMin 5000 --dFMax 50000 --FStep 500 --dAst 100 --use_gctf --gctf_exe /public/EM/Gctf/bin/Gctf --angpix 1.34 --ignore_ctffind_params --EPA --gpu 0:1 --only_do_unfinished  
 ++++ 

 ++++ Executing new job on Wed Sep 14 01:22:20 2016
 ++++ with the following command(s): 
`which relion_run_ctffind_mpi` --i MotionCorr/exp002/corrected_micrographs.star --o CtfFind/exp003/ --CS 2 --HT 300 --AmpCnst 0.1 --XMAG 10000 --DStep 1.34 --Box 512 --ResMin 30 --ResMax 5 --dFMin 5000 --dFMax 50000 --FStep 500 --dAst 100 --use_gctf --gctf_exe /public/EM/Gctf/bin/Gctf --angpix 1.34 --ignore_ctffind_params --EPA --gpu 0:1 --only_do_unfinished  
 ++++ 

 ++++ Executing new job on Wed Sep 14 01:25:21 2016
 ++++ with the following command(s): 
`which relion_run_ctffind_mpi` --i MotionCorr/exp002/corrected_micrographs.star --o CtfFind/exp003/ --CS 2 --HT 300 --AmpCnst 0.1 --XMAG 10000 --DStep 1.34 --Box 512 --ResMin 30 --ResMax 5 --dFMin 5000 --dFMax 50000 --FStep 500 --dAst 100 --use_gctf --gctf_exe /public/EM/Gctf/bin/Gctf --angpix 1.34 --ignore_ctffind_params --EPA --gpu 0:1 --only_do_unfinished  
 ++++ 

 ++++ Executing new job on Wed Sep 14 01:29:11 2016
 ++++ with the following command(s): 
`which relion_run_ctffind_mpi` --i MotionCorr/exp002/corrected_micrographs.star --o CtfFind/exp003/ --CS 2 --HT 300 --AmpCnst 0.1 --XMAG 10000 --DStep 1.34 --Box 512 --ResMin 30 --ResMax 5 --dFMin 5000 --dFMax 50000 --FStep 500 --dAst 100 --use_gctf --gctf_exe /public/EM/Gctf/bin/Gctf --angpix 1.34 --ignore_ctffind_params --EPA --gpu 0:1 --only_do_unfinished  
 ++++ 

 ++++ Executing new job on Wed Sep 14 01:32:12 2016
 ++++ with the following command(s): 
`which relion_run_ctffind_mpi` --i MotionCorr/exp002/corrected_micrographs.star --o CtfFind/exp003/ --CS 2 --HT 300 --AmpCnst 0.1 --XMAG 10000 --DStep 1.34 --Box 512 --ResMin 30 --ResMax 5 --dFMin 5000 --dFMax 50000 --FStep 500 --dAst 100 --use_gctf --gctf_exe /public/EM/Gctf/bin/Gctf --angpix 1.34 --ignore_ctffind_params --EPA --gpu 0:1 --only_do_unfinished  
 ++++ 

 ++++ Executing new job on Wed Sep 14 01:36:13 2016
 ++++ with the following command(s): 
`which relion_run_ctffind_mpi` --i MotionCorr/exp002/corrected_micrographs.star --o CtfFind/exp003/ --CS 2 --HT 300 --AmpCnst 0.1 --XMAG 10000 --DStep 1.34 --Box 512 --ResMin 30 --ResMax 5 --dFMin 5000 --dFMax 50000 --FStep 500 --dAst 100 --use_gctf --gctf_exe /public/EM/Gctf/bin/Gctf --angpix 1.34 --ignore_ctffind_params --EPA --gpu 0:1 --only_do_unfinished  
 ++++ 

 ++++ Executing new job on Wed Sep 14 01:39:14 2016
 ++++ with the following command(s): 
`which relion_run_ctffind_mpi` --i MotionCorr/exp002/corrected_micrographs.star --o CtfFind/exp003/ --CS 2 --HT 300 --AmpCnst 0.1 --XMAG 10000 --DStep 1.34 --Box 512 --ResMin 30 --ResMax 5 --dFMin 5000 --dFMax 50000 --FStep 500 --dAst 100 --use_gctf --gctf_exe /public/EM/Gctf/bin/Gctf --angpix 1.34 --ignore_ctffind_params --EPA --gpu 0:1 --only_do_unfinished  
 ++++ 

 ++++ Executing new job on Wed Sep 14 01:43:15 2016
 ++++ with the following command(s): 
`which relion_run_ctffind_mpi` --i MotionCorr/exp002/corrected_micrographs.star --o CtfFind/exp003/ --CS 2 --HT 300 --AmpCnst 0.1 --XMAG 10000 --DStep 1.34 --Box 512 --ResMin 30 --ResMax 5 --dFMin 5000 --dFMax 50000 --FStep 500 --dAst 100 --use_gctf --gctf_exe /public/EM/Gctf/bin/Gctf --angpix 1.34 --ignore_ctffind_params --EPA --gpu 0:1 --only_do_unfinished  
 ++++ 

 ++++ Executing new job on Wed Sep 14 01:46:16 2016
 ++++ with the following command(s): 
`which relion_run_ctffind_mpi` --i MotionCorr/exp002/corrected_micrographs.star --o CtfFind/exp003/ --CS 2 --HT 300 --AmpCnst 0.1 --XMAG 10000 --DStep 1.34 --Box 512 --ResMin 30 --ResMax 5 --dFMin 5000 --dFMax 50000 --FStep 500 --dAst 100 --use_gctf --gctf_exe /public/EM/Gctf/bin/Gctf --angpix 1.34 --ignore_ctffind_params --EPA --gpu 0:1 --only_do_unfinished  
 ++++ 

 ++++ Executing new job on Wed Sep 14 01:50:17 2016
 ++++ with the following command(s): 
`which relion_run_ctffind_mpi` --i MotionCorr/exp002/corrected_micrographs.star --o CtfFind/exp003/ --CS 2 --HT 300 --AmpCnst 0.1 --XMAG 10000 --DStep 1.34 --Box 512 --ResMin 30 --ResMax 5 --dFMin 5000 --dFMax 50000 --FStep 500 --dAst 100 --use_gctf --gctf_exe /public/EM/Gctf/bin/Gctf --angpix 1.34 --ignore_ctffind_params --EPA --gpu 0:1 --only_do_unfinished  
 ++++ 

 ++++ Executing new job on Wed Sep 14 01:53:28 2016
 ++++ with the following command(s): 
`which relion_run_ctffind_mpi` --i MotionCorr/exp002/corrected_micrographs.star --o CtfFind/exp003/ --CS 2 --HT 300 --AmpCnst 0.1 --XMAG 10000 --DStep 1.34 --Box 512 --ResMin 30 --ResMax 5 --dFMin 5000 --dFMax 50000 --FStep 500 --dAst 100 --use_gctf --gctf_exe /public/EM/Gctf/bin/Gctf --angpix 1.34 --ignore_ctffind_params --EPA --gpu 0:1 --only_do_unfinished  
 ++++ 

 ++++ Executing new job on Wed Sep 14 01:57:29 2016
 ++++ with the following command(s): 
`which relion_run_ctffind_mpi` --i MotionCorr/exp002/corrected_micrographs.star --o CtfFind/exp003/ --CS 2 --HT 300 --AmpCnst 0.1 --XMAG 10000 --DStep 1.34 --Box 512 --ResMin 30 --ResMax 5 --dFMin 5000 --dFMax 50000 --FStep 500 --dAst 100 --use_gctf --gctf_exe /public/EM/Gctf/bin/Gctf --angpix 1.34 --ignore_ctffind_params --EPA --gpu 0:1 --only_do_unfinished  
 ++++ 

 ++++ Executing new job on Wed Sep 14 02:00:40 2016
 ++++ with the following command(s): 
`which relion_run_ctffind_mpi` --i MotionCorr/exp002/corrected_micrographs.star --o CtfFind/exp003/ --CS 2 --HT 300 --AmpCnst 0.1 --XMAG 10000 --DStep 1.34 --Box 512 --ResMin 30 --ResMax 5 --dFMin 5000 --dFMax 50000 --FStep 500 --dAst 100 --use_gctf --gctf_exe /public/EM/Gctf/bin/Gctf --angpix 1.34 --ignore_ctffind_params --EPA --gpu 0:1 --only_do_unfinished  
 ++++ 

 ++++ Executing new job on Wed Sep 14 02:04:21 2016
 ++++ with the following command(s): 
`which relion_run_ctffind_mpi` --i MotionCorr/exp002/corrected_micrographs.star --o CtfFind/exp003/ --CS 2 --HT 300 --AmpCnst 0.1 --XMAG 10000 --DStep 1.34 --Box 512 --ResMin 30 --ResMax 5 --dFMin 5000 --dFMax 50000 --FStep 500 --dAst 100 --use_gctf --gctf_exe /public/EM/Gctf/bin/Gctf --angpix 1.34 --ignore_ctffind_params --EPA --gpu 0:1 --only_do_unfinished  
 ++++ 

 ++++ Executing new job on Wed Sep 14 02:07:22 2016
 ++++ with the following command(s): 
`which relion_run_ctffind_mpi` --i MotionCorr/exp002/corrected_micrographs.star --o CtfFind/exp003/ --CS 2 --HT 300 --AmpCnst 0.1 --XMAG 10000 --DStep 1.34 --Box 512 --ResMin 30 --ResMax 5 --dFMin 5000 --dFMax 50000 --FStep 500 --dAst 100 --use_gctf --gctf_exe /public/EM/Gctf/bin/Gctf --angpix 1.34 --ignore_ctffind_params --EPA --gpu 0:1 --only_do_unfinished  
 ++++ 

 ++++ Executing new job on Wed Sep 14 02:11:13 2016
 ++++ with the following command(s): 
`which relion_run_ctffind_mpi` --i MotionCorr/exp002/corrected_micrographs.star --o CtfFind/exp003/ --CS 2 --HT 300 --AmpCnst 0.1 --XMAG 10000 --DStep 1.34 --Box 512 --ResMin 30 --ResMax 5 --dFMin 5000 --dFMax 50000 --FStep 500 --dAst 100 --use_gctf --gctf_exe /public/EM/Gctf/bin/Gctf --angpix 1.34 --ignore_ctffind_params --EPA --gpu 0:1 --only_do_unfinished  
 ++++ 

 ++++ Executing new job on Wed Sep 14 02:13:54 2016
 ++++ with the following command(s): 
`which relion_run_ctffind_mpi` --i MotionCorr/exp002/corrected_micrographs.star --o CtfFind/exp003/ --CS 2 --HT 300 --AmpCnst 0.1 --XMAG 10000 --DStep 1.34 --Box 512 --ResMin 30 --ResMax 5 --dFMin 5000 --dFMax 50000 --FStep 500 --dAst 100 --use_gctf --gctf_exe /public/EM/Gctf/bin/Gctf --angpix 1.34 --ignore_ctffind_params --EPA --gpu 0:1 --only_do_unfinished  
 ++++ 

 ++++ Executing new job on Wed Sep 14 02:16:16 2016
 ++++ with the following command(s): 
`which relion_run_ctffind_mpi` --i MotionCorr/exp002/corrected_micrographs.star --o CtfFind/exp003/ --CS 2 --HT 300 --AmpCnst 0.1 --XMAG 10000 --DStep 1.34 --Box 512 --ResMin 30 --ResMax 5 --dFMin 5000 --dFMax 50000 --FStep 500 --dAst 100 --use_gctf --gctf_exe /public/EM/Gctf/bin/Gctf --angpix 1.34 --ignore_ctffind_params --EPA --gpu 0:1 --only_do_unfinished  
 ++++ 

 ++++ Executing new job on Wed Sep 14 02:20:06 2016
 ++++ with the following command(s): 
`which relion_run_ctffind_mpi` --i MotionCorr/exp002/corrected_micrographs.star --o CtfFind/exp003/ --CS 2 --HT 300 --AmpCnst 0.1 --XMAG 10000 --DStep 1.34 --Box 512 --ResMin 30 --ResMax 5 --dFMin 5000 --dFMax 50000 --FStep 500 --dAst 100 --use_gctf --gctf_exe /public/EM/Gctf/bin/Gctf --angpix 1.34 --ignore_ctffind_params --EPA --gpu 0:1 --only_do_unfinished  
 ++++ 

 ++++ Executing new job on Wed Sep 14 02:23:47 2016
 ++++ with the following command(s): 
`which relion_run_ctffind_mpi` --i MotionCorr/exp002/corrected_micrographs.star --o CtfFind/exp003/ --CS 2 --HT 300 --AmpCnst 0.1 --XMAG 10000 --DStep 1.34 --Box 512 --ResMin 30 --ResMax 5 --dFMin 5000 --dFMax 50000 --FStep 500 --dAst 100 --use_gctf --gctf_exe /public/EM/Gctf/bin/Gctf --angpix 1.34 --ignore_ctffind_params --EPA --gpu 0:1 --only_do_unfinished  
 ++++ 

 ++++ Executing new job on Wed Sep 14 02:28:28 2016
 ++++ with the following command(s): 
`which relion_run_ctffind_mpi` --i MotionCorr/exp002/corrected_micrographs.star --o CtfFind/exp003/ --CS 2 --HT 300 --AmpCnst 0.1 --XMAG 10000 --DStep 1.34 --Box 512 --ResMin 30 --ResMax 5 --dFMin 5000 --dFMax 50000 --FStep 500 --dAst 100 --use_gctf --gctf_exe /public/EM/Gctf/bin/Gctf --angpix 1.34 --ignore_ctffind_params --EPA --gpu 0:1 --only_do_unfinished  
 ++++ 

 ++++ Executing new job on Wed Sep 14 02:32:19 2016
 ++++ with the following command(s): 
`which relion_run_ctffind_mpi` --i MotionCorr/exp002/corrected_micrographs.star --o CtfFind/exp003/ --CS 2 --HT 300 --AmpCnst 0.1 --XMAG 10000 --DStep 1.34 --Box 512 --ResMin 30 --ResMax 5 --dFMin 5000 --dFMax 50000 --FStep 500 --dAst 100 --use_gctf --gctf_exe /public/EM/Gctf/bin/Gctf --angpix 1.34 --ignore_ctffind_params --EPA --gpu 0:1 --only_do_unfinished  
 ++++ 

 ++++ Executing new job on Wed Sep 14 02:37:10 2016
 ++++ with the following command(s): 
`which relion_run_ctffind_mpi` --i MotionCorr/exp002/corrected_micrographs.star --o CtfFind/exp003/ --CS 2 --HT 300 --AmpCnst 0.1 --XMAG 10000 --DStep 1.34 --Box 512 --ResMin 30 --ResMax 5 --dFMin 5000 --dFMax 50000 --FStep 500 --dAst 100 --use_gctf --gctf_exe /public/EM/Gctf/bin/Gctf --angpix 1.34 --ignore_ctffind_params --EPA --gpu 0:1 --only_do_unfinished  
 ++++ 

 ++++ Executing new job on Wed Sep 14 02:41:01 2016
 ++++ with the following command(s): 
`which relion_run_ctffind_mpi` --i MotionCorr/exp002/corrected_micrographs.star --o CtfFind/exp003/ --CS 2 --HT 300 --AmpCnst 0.1 --XMAG 10000 --DStep 1.34 --Box 512 --ResMin 30 --ResMax 5 --dFMin 5000 --dFMax 50000 --FStep 500 --dAst 100 --use_gctf --gctf_exe /public/EM/Gctf/bin/Gctf --angpix 1.34 --ignore_ctffind_params --EPA --gpu 0:1 --only_do_unfinished  
 ++++ 

 ++++ Executing new job on Wed Sep 14 02:46:11 2016
 ++++ with the following command(s): 
`which relion_run_ctffind_mpi` --i MotionCorr/exp002/corrected_micrographs.star --o CtfFind/exp003/ --CS 2 --HT 300 --AmpCnst 0.1 --XMAG 10000 --DStep 1.34 --Box 512 --ResMin 30 --ResMax 5 --dFMin 5000 --dFMax 50000 --FStep 500 --dAst 100 --use_gctf --gctf_exe /public/EM/Gctf/bin/Gctf --angpix 1.34 --ignore_ctffind_params --EPA --gpu 0:1 --only_do_unfinished  
 ++++ 

 ++++ Executing new job on Wed Sep 14 02:50:12 2016
 ++++ with the following command(s): 
`which relion_run_ctffind_mpi` --i MotionCorr/exp002/corrected_micrographs.star --o CtfFind/exp003/ --CS 2 --HT 300 --AmpCnst 0.1 --XMAG 10000 --DStep 1.34 --Box 512 --ResMin 30 --ResMax 5 --dFMin 5000 --dFMax 50000 --FStep 500 --dAst 100 --use_gctf --gctf_exe /public/EM/Gctf/bin/Gctf --angpix 1.34 --ignore_ctffind_params --EPA --gpu 0:1 --only_do_unfinished  
 ++++ 

 ++++ Executing new job on Wed Sep 14 02:55:33 2016
 ++++ with the following command(s): 
`which relion_run_ctffind_mpi` --i MotionCorr/exp002/corrected_micrographs.star --o CtfFind/exp003/ --CS 2 --HT 300 --AmpCnst 0.1 --XMAG 10000 --DStep 1.34 --Box 512 --ResMin 30 --ResMax 5 --dFMin 5000 --dFMax 50000 --FStep 500 --dAst 100 --use_gctf --gctf_exe /public/EM/Gctf/bin/Gctf --angpix 1.34 --ignore_ctffind_params --EPA --gpu 0:1 --only_do_unfinished  
 ++++ 

 ++++ Executing new job on Wed Sep 14 02:59:44 2016
 ++++ with the following command(s): 
`which relion_run_ctffind_mpi` --i MotionCorr/exp002/corrected_micrographs.star --o CtfFind/exp003/ --CS 2 --HT 300 --AmpCnst 0.1 --XMAG 10000 --DStep 1.34 --Box 512 --ResMin 30 --ResMax 5 --dFMin 5000 --dFMax 50000 --FStep 500 --dAst 100 --use_gctf --gctf_exe /public/EM/Gctf/bin/Gctf --angpix 1.34 --ignore_ctffind_params --EPA --gpu 0:1 --only_do_unfinished  
 ++++ 

 ++++ Executing new job on Wed Sep 14 03:04:54 2016
 ++++ with the following command(s): 
`which relion_run_ctffind_mpi` --i MotionCorr/exp002/corrected_micrographs.star --o CtfFind/exp003/ --CS 2 --HT 300 --AmpCnst 0.1 --XMAG 10000 --DStep 1.34 --Box 512 --ResMin 30 --ResMax 5 --dFMin 5000 --dFMax 50000 --FStep 500 --dAst 100 --use_gctf --gctf_exe /public/EM/Gctf/bin/Gctf --angpix 1.34 --ignore_ctffind_params --EPA --gpu 0:1 --only_do_unfinished  
 ++++ 

 ++++ Executing new job on Wed Sep 14 03:09:25 2016
 ++++ with the following command(s): 
`which relion_run_ctffind_mpi` --i MotionCorr/exp002/corrected_micrographs.star --o CtfFind/exp003/ --CS 2 --HT 300 --AmpCnst 0.1 --XMAG 10000 --DStep 1.34 --Box 512 --ResMin 30 --ResMax 5 --dFMin 5000 --dFMax 50000 --FStep 500 --dAst 100 --use_gctf --gctf_exe /public/EM/Gctf/bin/Gctf --angpix 1.34 --ignore_ctffind_params --EPA --gpu 0:1 --only_do_unfinished  
 ++++ 

 ++++ Executing new job on Wed Sep 14 03:14:46 2016
 ++++ with the following command(s): 
`which relion_run_ctffind_mpi` --i MotionCorr/exp002/corrected_micrographs.star --o CtfFind/exp003/ --CS 2 --HT 300 --AmpCnst 0.1 --XMAG 10000 --DStep 1.34 --Box 512 --ResMin 30 --ResMax 5 --dFMin 5000 --dFMax 50000 --FStep 500 --dAst 100 --use_gctf --gctf_exe /public/EM/Gctf/bin/Gctf --angpix 1.34 --ignore_ctffind_params --EPA --gpu 0:1 --only_do_unfinished  
 ++++ 

 ++++ Executing new job on Wed Sep 14 03:18:57 2016
 ++++ with the following command(s): 
`which relion_run_ctffind_mpi` --i MotionCorr/exp002/corrected_micrographs.star --o CtfFind/exp003/ --CS 2 --HT 300 --AmpCnst 0.1 --XMAG 10000 --DStep 1.34 --Box 512 --ResMin 30 --ResMax 5 --dFMin 5000 --dFMax 50000 --FStep 500 --dAst 100 --use_gctf --gctf_exe /public/EM/Gctf/bin/Gctf --angpix 1.34 --ignore_ctffind_params --EPA --gpu 0:1 --only_do_unfinished  
 ++++ 

 ++++ Executing new job on Wed Sep 14 03:24:07 2016
 ++++ with the following command(s): 
`which relion_run_ctffind_mpi` --i MotionCorr/exp002/corrected_micrographs.star --o CtfFind/exp003/ --CS 2 --HT 300 --AmpCnst 0.1 --XMAG 10000 --DStep 1.34 --Box 512 --ResMin 30 --ResMax 5 --dFMin 5000 --dFMax 50000 --FStep 500 --dAst 100 --use_gctf --gctf_exe /public/EM/Gctf/bin/Gctf --angpix 1.34 --ignore_ctffind_params --EPA --gpu 0:1 --only_do_unfinished  
 ++++ 

 ++++ Executing new job on Wed Sep 14 03:27:58 2016
 ++++ with the following command(s): 
`which relion_run_ctffind_mpi` --i MotionCorr/exp002/corrected_micrographs.star --o CtfFind/exp003/ --CS 2 --HT 300 --AmpCnst 0.1 --XMAG 10000 --DStep 1.34 --Box 512 --ResMin 30 --ResMax 5 --dFMin 5000 --dFMax 50000 --FStep 500 --dAst 100 --use_gctf --gctf_exe /public/EM/Gctf/bin/Gctf --angpix 1.34 --ignore_ctffind_params --EPA --gpu 0:1 --only_do_unfinished  
 ++++ 

 ++++ Executing new job on Wed Sep 14 03:33:09 2016
 ++++ with the following command(s): 
`which relion_run_ctffind_mpi` --i MotionCorr/exp002/corrected_micrographs.star --o CtfFind/exp003/ --CS 2 --HT 300 --AmpCnst 0.1 --XMAG 10000 --DStep 1.34 --Box 512 --ResMin 30 --ResMax 5 --dFMin 5000 --dFMax 50000 --FStep 500 --dAst 100 --use_gctf --gctf_exe /public/EM/Gctf/bin/Gctf --angpix 1.34 --ignore_ctffind_params --EPA --gpu 0:1 --only_do_unfinished  
 ++++ 

 ++++ Executing new job on Wed Sep 14 03:37:00 2016
 ++++ with the following command(s): 
`which relion_run_ctffind_mpi` --i MotionCorr/exp002/corrected_micrographs.star --o CtfFind/exp003/ --CS 2 --HT 300 --AmpCnst 0.1 --XMAG 10000 --DStep 1.34 --Box 512 --ResMin 30 --ResMax 5 --dFMin 5000 --dFMax 50000 --FStep 500 --dAst 100 --use_gctf --gctf_exe /public/EM/Gctf/bin/Gctf --angpix 1.34 --ignore_ctffind_params --EPA --gpu 0:1 --only_do_unfinished  
 ++++ 

 ++++ Executing new job on Wed Sep 14 03:41:41 2016
 ++++ with the following command(s): 
`which relion_run_ctffind_mpi` --i MotionCorr/exp002/corrected_micrographs.star --o CtfFind/exp003/ --CS 2 --HT 300 --AmpCnst 0.1 --XMAG 10000 --DStep 1.34 --Box 512 --ResMin 30 --ResMax 5 --dFMin 5000 --dFMax 50000 --FStep 500 --dAst 100 --use_gctf --gctf_exe /public/EM/Gctf/bin/Gctf --angpix 1.34 --ignore_ctffind_params --EPA --gpu 0:1 --only_do_unfinished  
 ++++ 

 ++++ Executing new job on Wed Sep 14 03:45:02 2016
 ++++ with the following command(s): 
`which relion_run_ctffind_mpi` --i MotionCorr/exp002/corrected_micrographs.star --o CtfFind/exp003/ --CS 2 --HT 300 --AmpCnst 0.1 --XMAG 10000 --DStep 1.34 --Box 512 --ResMin 30 --ResMax 5 --dFMin 5000 --dFMax 50000 --FStep 500 --dAst 100 --use_gctf --gctf_exe /public/EM/Gctf/bin/Gctf --angpix 1.34 --ignore_ctffind_params --EPA --gpu 0:1 --only_do_unfinished  
 ++++ 

 ++++ Executing new job on Wed Sep 14 03:49:02 2016
 ++++ with the following command(s): 
`which relion_run_ctffind_mpi` --i MotionCorr/exp002/corrected_micrographs.star --o CtfFind/exp003/ --CS 2 --HT 300 --AmpCnst 0.1 --XMAG 10000 --DStep 1.34 --Box 512 --ResMin 30 --ResMax 5 --dFMin 5000 --dFMax 50000 --FStep 500 --dAst 100 --use_gctf --gctf_exe /public/EM/Gctf/bin/Gctf --angpix 1.34 --ignore_ctffind_params --EPA --gpu 0:1 --only_do_unfinished  
 ++++ 

 ++++ Executing new job on Wed Sep 14 03:52:43 2016
 ++++ with the following command(s): 
`which relion_run_ctffind_mpi` --i MotionCorr/exp002/corrected_micrographs.star --o CtfFind/exp003/ --CS 2 --HT 300 --AmpCnst 0.1 --XMAG 10000 --DStep 1.34 --Box 512 --ResMin 30 --ResMax 5 --dFMin 5000 --dFMax 50000 --FStep 500 --dAst 100 --use_gctf --gctf_exe /public/EM/Gctf/bin/Gctf --angpix 1.34 --ignore_ctffind_params --EPA --gpu 0:1 --only_do_unfinished  
 ++++ 

 ++++ Executing new job on Wed Sep 14 03:56:54 2016
 ++++ with the following command(s): 
`which relion_run_ctffind_mpi` --i MotionCorr/exp002/corrected_micrographs.star --o CtfFind/exp003/ --CS 2 --HT 300 --AmpCnst 0.1 --XMAG 10000 --DStep 1.34 --Box 512 --ResMin 30 --ResMax 5 --dFMin 5000 --dFMax 50000 --FStep 500 --dAst 100 --use_gctf --gctf_exe /public/EM/Gctf/bin/Gctf --angpix 1.34 --ignore_ctffind_params --EPA --gpu 0:1 --only_do_unfinished  
 ++++ 

 ++++ Executing new job on Wed Sep 14 03:59:55 2016
 ++++ with the following command(s): 
`which relion_run_ctffind_mpi` --i MotionCorr/exp002/corrected_micrographs.star --o CtfFind/exp003/ --CS 2 --HT 300 --AmpCnst 0.1 --XMAG 10000 --DStep 1.34 --Box 512 --ResMin 30 --ResMax 5 --dFMin 5000 --dFMax 50000 --FStep 500 --dAst 100 --use_gctf --gctf_exe /public/EM/Gctf/bin/Gctf --angpix 1.34 --ignore_ctffind_params --EPA --gpu 0:1 --only_do_unfinished  
 ++++ 

 ++++ Executing new job on Wed Sep 14 04:01:56 2016
 ++++ with the following command(s): 
`which relion_run_ctffind_mpi` --i MotionCorr/exp002/corrected_micrographs.star --o CtfFind/exp003/ --CS 2 --HT 300 --AmpCnst 0.1 --XMAG 10000 --DStep 1.34 --Box 512 --ResMin 30 --ResMax 5 --dFMin 5000 --dFMax 50000 --FStep 500 --dAst 100 --use_gctf --gctf_exe /public/EM/Gctf/bin/Gctf --angpix 1.34 --ignore_ctffind_params --EPA --gpu 0:1 --only_do_unfinished  
 ++++ 

 ++++ Executing new job on Wed Sep 14 04:05:37 2016
 ++++ with the following command(s): 
`which relion_run_ctffind_mpi` --i MotionCorr/exp002/corrected_micrographs.star --o CtfFind/exp003/ --CS 2 --HT 300 --AmpCnst 0.1 --XMAG 10000 --DStep 1.34 --Box 512 --ResMin 30 --ResMax 5 --dFMin 5000 --dFMax 50000 --FStep 500 --dAst 100 --use_gctf --gctf_exe /public/EM/Gctf/bin/Gctf --angpix 1.34 --ignore_ctffind_params --EPA --gpu 0:1 --only_do_unfinished  
 ++++ 

 ++++ Executing new job on Wed Sep 14 04:08:27 2016
 ++++ with the following command(s): 
`which relion_run_ctffind_mpi` --i MotionCorr/exp002/corrected_micrographs.star --o CtfFind/exp003/ --CS 2 --HT 300 --AmpCnst 0.1 --XMAG 10000 --DStep 1.34 --Box 512 --ResMin 30 --ResMax 5 --dFMin 5000 --dFMax 50000 --FStep 500 --dAst 100 --use_gctf --gctf_exe /public/EM/Gctf/bin/Gctf --angpix 1.34 --ignore_ctffind_params --EPA --gpu 0:1 --only_do_unfinished  
 ++++ 

 ++++ Executing new job on Wed Sep 14 04:11:58 2016
 ++++ with the following command(s): 
`which relion_run_ctffind_mpi` --i MotionCorr/exp002/corrected_micrographs.star --o CtfFind/exp003/ --CS 2 --HT 300 --AmpCnst 0.1 --XMAG 10000 --DStep 1.34 --Box 512 --ResMin 30 --ResMax 5 --dFMin 5000 --dFMax 50000 --FStep 500 --dAst 100 --use_gctf --gctf_exe /public/EM/Gctf/bin/Gctf --angpix 1.34 --ignore_ctffind_params --EPA --gpu 0:1 --only_do_unfinished  
 ++++ 

 ++++ Executing new job on Wed Sep 14 04:14:39 2016
 ++++ with the following command(s): 
`which relion_run_ctffind_mpi` --i MotionCorr/exp002/corrected_micrographs.star --o CtfFind/exp003/ --CS 2 --HT 300 --AmpCnst 0.1 --XMAG 10000 --DStep 1.34 --Box 512 --ResMin 30 --ResMax 5 --dFMin 5000 --dFMax 50000 --FStep 500 --dAst 100 --use_gctf --gctf_exe /public/EM/Gctf/bin/Gctf --angpix 1.34 --ignore_ctffind_params --EPA --gpu 0:1 --only_do_unfinished  
 ++++ 

 ++++ Executing new job on Wed Sep 14 04:17:40 2016
 ++++ with the following command(s): 
`which relion_run_ctffind_mpi` --i MotionCorr/exp002/corrected_micrographs.star --o CtfFind/exp003/ --CS 2 --HT 300 --AmpCnst 0.1 --XMAG 10000 --DStep 1.34 --Box 512 --ResMin 30 --ResMax 5 --dFMin 5000 --dFMax 50000 --FStep 500 --dAst 100 --use_gctf --gctf_exe /public/EM/Gctf/bin/Gctf --angpix 1.34 --ignore_ctffind_params --EPA --gpu 0:1 --only_do_unfinished  
 ++++ 

 ++++ Executing new job on Wed Sep 14 04:21:01 2016
 ++++ with the following command(s): 
`which relion_run_ctffind_mpi` --i MotionCorr/exp002/corrected_micrographs.star --o CtfFind/exp003/ --CS 2 --HT 300 --AmpCnst 0.1 --XMAG 10000 --DStep 1.34 --Box 512 --ResMin 30 --ResMax 5 --dFMin 5000 --dFMax 50000 --FStep 500 --dAst 100 --use_gctf --gctf_exe /public/EM/Gctf/bin/Gctf --angpix 1.34 --ignore_ctffind_params --EPA --gpu 0:1 --only_do_unfinished  
 ++++ 

 ++++ Executing new job on Wed Sep 14 04:23:22 2016
 ++++ with the following command(s): 
`which relion_run_ctffind_mpi` --i MotionCorr/exp002/corrected_micrographs.star --o CtfFind/exp003/ --CS 2 --HT 300 --AmpCnst 0.1 --XMAG 10000 --DStep 1.34 --Box 512 --ResMin 30 --ResMax 5 --dFMin 5000 --dFMax 50000 --FStep 500 --dAst 100 --use_gctf --gctf_exe /public/EM/Gctf/bin/Gctf --angpix 1.34 --ignore_ctffind_params --EPA --gpu 0:1 --only_do_unfinished  
 ++++ 

 ++++ Executing new job on Wed Sep 14 04:26:13 2016
 ++++ with the following command(s): 
`which relion_run_ctffind_mpi` --i MotionCorr/exp002/corrected_micrographs.star --o CtfFind/exp003/ --CS 2 --HT 300 --AmpCnst 0.1 --XMAG 10000 --DStep 1.34 --Box 512 --ResMin 30 --ResMax 5 --dFMin 5000 --dFMax 50000 --FStep 500 --dAst 100 --use_gctf --gctf_exe /public/EM/Gctf/bin/Gctf --angpix 1.34 --ignore_ctffind_params --EPA --gpu 0:1 --only_do_unfinished  
 ++++ 

 ++++ Executing new job on Wed Sep 14 04:29:54 2016
 ++++ with the following command(s): 
`which relion_run_ctffind_mpi` --i MotionCorr/exp002/corrected_micrographs.star --o CtfFind/exp003/ --CS 2 --HT 300 --AmpCnst 0.1 --XMAG 10000 --DStep 1.34 --Box 512 --ResMin 30 --ResMax 5 --dFMin 5000 --dFMax 50000 --FStep 500 --dAst 100 --use_gctf --gctf_exe /public/EM/Gctf/bin/Gctf --angpix 1.34 --ignore_ctffind_params --EPA --gpu 0:1 --only_do_unfinished  
 ++++ 

 ++++ Executing new job on Wed Sep 14 04:32:35 2016
 ++++ with the following command(s): 
`which relion_run_ctffind_mpi` --i MotionCorr/exp002/corrected_micrographs.star --o CtfFind/exp003/ --CS 2 --HT 300 --AmpCnst 0.1 --XMAG 10000 --DStep 1.34 --Box 512 --ResMin 30 --ResMax 5 --dFMin 5000 --dFMax 50000 --FStep 500 --dAst 100 --use_gctf --gctf_exe /public/EM/Gctf/bin/Gctf --angpix 1.34 --ignore_ctffind_params --EPA --gpu 0:1 --only_do_unfinished  
 ++++ 

 ++++ Executing new job on Wed Sep 14 04:35:36 2016
 ++++ with the following command(s): 
`which relion_run_ctffind_mpi` --i MotionCorr/exp002/corrected_micrographs.star --o CtfFind/exp003/ --CS 2 --HT 300 --AmpCnst 0.1 --XMAG 10000 --DStep 1.34 --Box 512 --ResMin 30 --ResMax 5 --dFMin 5000 --dFMax 50000 --FStep 500 --dAst 100 --use_gctf --gctf_exe /public/EM/Gctf/bin/Gctf --angpix 1.34 --ignore_ctffind_params --EPA --gpu 0:1 --only_do_unfinished  
 ++++ 

 ++++ Executing new job on Wed Sep 14 04:39:07 2016
 ++++ with the following command(s): 
`which relion_run_ctffind_mpi` --i MotionCorr/exp002/corrected_micrographs.star --o CtfFind/exp003/ --CS 2 --HT 300 --AmpCnst 0.1 --XMAG 10000 --DStep 1.34 --Box 512 --ResMin 30 --ResMax 5 --dFMin 5000 --dFMax 50000 --FStep 500 --dAst 100 --use_gctf --gctf_exe /public/EM/Gctf/bin/Gctf --angpix 1.34 --ignore_ctffind_params --EPA --gpu 0:1 --only_do_unfinished  
 ++++ 

 ++++ Executing new job on Wed Sep 14 04:41:38 2016
 ++++ with the following command(s): 
`which relion_run_ctffind_mpi` --i MotionCorr/exp002/corrected_micrographs.star --o CtfFind/exp003/ --CS 2 --HT 300 --AmpCnst 0.1 --XMAG 10000 --DStep 1.34 --Box 512 --ResMin 30 --ResMax 5 --dFMin 5000 --dFMax 50000 --FStep 500 --dAst 100 --use_gctf --gctf_exe /public/EM/Gctf/bin/Gctf --angpix 1.34 --ignore_ctffind_params --EPA --gpu 0:1 --only_do_unfinished  
 ++++ 

 ++++ Executing new job on Wed Sep 14 04:44:39 2016
 ++++ with the following command(s): 
`which relion_run_ctffind_mpi` --i MotionCorr/exp002/corrected_micrographs.star --o CtfFind/exp003/ --CS 2 --HT 300 --AmpCnst 0.1 --XMAG 10000 --DStep 1.34 --Box 512 --ResMin 30 --ResMax 5 --dFMin 5000 --dFMax 50000 --FStep 500 --dAst 100 --use_gctf --gctf_exe /public/EM/Gctf/bin/Gctf --angpix 1.34 --ignore_ctffind_params --EPA --gpu 0:1 --only_do_unfinished  
 ++++ 

 ++++ Executing new job on Wed Sep 14 04:48:20 2016
 ++++ with the following command(s): 
`which relion_run_ctffind_mpi` --i MotionCorr/exp002/corrected_micrographs.star --o CtfFind/exp003/ --CS 2 --HT 300 --AmpCnst 0.1 --XMAG 10000 --DStep 1.34 --Box 512 --ResMin 30 --ResMax 5 --dFMin 5000 --dFMax 50000 --FStep 500 --dAst 100 --use_gctf --gctf_exe /public/EM/Gctf/bin/Gctf --angpix 1.34 --ignore_ctffind_params --EPA --gpu 0:1 --only_do_unfinished  
 ++++ 

 ++++ Executing new job on Wed Sep 14 04:51:01 2016
 ++++ with the following command(s): 
`which relion_run_ctffind_mpi` --i MotionCorr/exp002/corrected_micrographs.star --o CtfFind/exp003/ --CS 2 --HT 300 --AmpCnst 0.1 --XMAG 10000 --DStep 1.34 --Box 512 --ResMin 30 --ResMax 5 --dFMin 5000 --dFMax 50000 --FStep 500 --dAst 100 --use_gctf --gctf_exe /public/EM/Gctf/bin/Gctf --angpix 1.34 --ignore_ctffind_params --EPA --gpu 0:1 --only_do_unfinished  
 ++++ 

 ++++ Executing new job on Wed Sep 14 04:54:02 2016
 ++++ with the following command(s): 
`which relion_run_ctffind_mpi` --i MotionCorr/exp002/corrected_micrographs.star --o CtfFind/exp003/ --CS 2 --HT 300 --AmpCnst 0.1 --XMAG 10000 --DStep 1.34 --Box 512 --ResMin 30 --ResMax 5 --dFMin 5000 --dFMax 50000 --FStep 500 --dAst 100 --use_gctf --gctf_exe /public/EM/Gctf/bin/Gctf --angpix 1.34 --ignore_ctffind_params --EPA --gpu 0:1 --only_do_unfinished  
 ++++ 

 ++++ Executing new job on Wed Sep 14 04:57:43 2016
 ++++ with the following command(s): 
`which relion_run_ctffind_mpi` --i MotionCorr/exp002/corrected_micrographs.star --o CtfFind/exp003/ --CS 2 --HT 300 --AmpCnst 0.1 --XMAG 10000 --DStep 1.34 --Box 512 --ResMin 30 --ResMax 5 --dFMin 5000 --dFMax 50000 --FStep 500 --dAst 100 --use_gctf --gctf_exe /public/EM/Gctf/bin/Gctf --angpix 1.34 --ignore_ctffind_params --EPA --gpu 0:1 --only_do_unfinished  
 ++++ 

 ++++ Executing new job on Wed Sep 14 05:00:33 2016
 ++++ with the following command(s): 
`which relion_run_ctffind_mpi` --i MotionCorr/exp002/corrected_micrographs.star --o CtfFind/exp003/ --CS 2 --HT 300 --AmpCnst 0.1 --XMAG 10000 --DStep 1.34 --Box 512 --ResMin 30 --ResMax 5 --dFMin 5000 --dFMax 50000 --FStep 500 --dAst 100 --use_gctf --gctf_exe /public/EM/Gctf/bin/Gctf --angpix 1.34 --ignore_ctffind_params --EPA --gpu 0:1 --only_do_unfinished  
 ++++ 

 ++++ Executing new job on Wed Sep 14 05:03:34 2016
 ++++ with the following command(s): 
`which relion_run_ctffind_mpi` --i MotionCorr/exp002/corrected_micrographs.star --o CtfFind/exp003/ --CS 2 --HT 300 --AmpCnst 0.1 --XMAG 10000 --DStep 1.34 --Box 512 --ResMin 30 --ResMax 5 --dFMin 5000 --dFMax 50000 --FStep 500 --dAst 100 --use_gctf --gctf_exe /public/EM/Gctf/bin/Gctf --angpix 1.34 --ignore_ctffind_params --EPA --gpu 0:1 --only_do_unfinished  
 ++++ 

 ++++ Executing new job on Wed Sep 14 05:07:15 2016
 ++++ with the following command(s): 
`which relion_run_ctffind_mpi` --i MotionCorr/exp002/corrected_micrographs.star --o CtfFind/exp003/ --CS 2 --HT 300 --AmpCnst 0.1 --XMAG 10000 --DStep 1.34 --Box 512 --ResMin 30 --ResMax 5 --dFMin 5000 --dFMax 50000 --FStep 500 --dAst 100 --use_gctf --gctf_exe /public/EM/Gctf/bin/Gctf --angpix 1.34 --ignore_ctffind_params --EPA --gpu 0:1 --only_do_unfinished  
 ++++ 

 ++++ Executing new job on Wed Sep 14 05:10:06 2016
 ++++ with the following command(s): 
`which relion_run_ctffind_mpi` --i MotionCorr/exp002/corrected_micrographs.star --o CtfFind/exp003/ --CS 2 --HT 300 --AmpCnst 0.1 --XMAG 10000 --DStep 1.34 --Box 512 --ResMin 30 --ResMax 5 --dFMin 5000 --dFMax 50000 --FStep 500 --dAst 100 --use_gctf --gctf_exe /public/EM/Gctf/bin/Gctf --angpix 1.34 --ignore_ctffind_params --EPA --gpu 0:1 --only_do_unfinished  
 ++++ 

 ++++ Executing new job on Wed Sep 14 05:13:07 2016
 ++++ with the following command(s): 
`which relion_run_ctffind_mpi` --i MotionCorr/exp002/corrected_micrographs.star --o CtfFind/exp003/ --CS 2 --HT 300 --AmpCnst 0.1 --XMAG 10000 --DStep 1.34 --Box 512 --ResMin 30 --ResMax 5 --dFMin 5000 --dFMax 50000 --FStep 500 --dAst 100 --use_gctf --gctf_exe /public/EM/Gctf/bin/Gctf --angpix 1.34 --ignore_ctffind_params --EPA --gpu 0:1 --only_do_unfinished  
 ++++ 

 ++++ Executing new job on Wed Sep 14 05:16:48 2016
 ++++ with the following command(s): 
`which relion_run_ctffind_mpi` --i MotionCorr/exp002/corrected_micrographs.star --o CtfFind/exp003/ --CS 2 --HT 300 --AmpCnst 0.1 --XMAG 10000 --DStep 1.34 --Box 512 --ResMin 30 --ResMax 5 --dFMin 5000 --dFMax 50000 --FStep 500 --dAst 100 --use_gctf --gctf_exe /public/EM/Gctf/bin/Gctf --angpix 1.34 --ignore_ctffind_params --EPA --gpu 0:1 --only_do_unfinished  
 ++++ 

 ++++ Executing new job on Wed Sep 14 05:19:39 2016
 ++++ with the following command(s): 
`which relion_run_ctffind_mpi` --i MotionCorr/exp002/corrected_micrographs.star --o CtfFind/exp003/ --CS 2 --HT 300 --AmpCnst 0.1 --XMAG 10000 --DStep 1.34 --Box 512 --ResMin 30 --ResMax 5 --dFMin 5000 --dFMax 50000 --FStep 500 --dAst 100 --use_gctf --gctf_exe /public/EM/Gctf/bin/Gctf --angpix 1.34 --ignore_ctffind_params --EPA --gpu 0:1 --only_do_unfinished  
 ++++ 

 ++++ Executing new job on Wed Sep 14 05:22:40 2016
 ++++ with the following command(s): 
`which relion_run_ctffind_mpi` --i MotionCorr/exp002/corrected_micrographs.star --o CtfFind/exp003/ --CS 2 --HT 300 --AmpCnst 0.1 --XMAG 10000 --DStep 1.34 --Box 512 --ResMin 30 --ResMax 5 --dFMin 5000 --dFMax 50000 --FStep 500 --dAst 100 --use_gctf --gctf_exe /public/EM/Gctf/bin/Gctf --angpix 1.34 --ignore_ctffind_params --EPA --gpu 0:1 --only_do_unfinished  
 ++++ 

 ++++ Executing new job on Wed Sep 14 05:26:21 2016
 ++++ with the following command(s): 
`which relion_run_ctffind_mpi` --i MotionCorr/exp002/corrected_micrographs.star --o CtfFind/exp003/ --CS 2 --HT 300 --AmpCnst 0.1 --XMAG 10000 --DStep 1.34 --Box 512 --ResMin 30 --ResMax 5 --dFMin 5000 --dFMax 50000 --FStep 500 --dAst 100 --use_gctf --gctf_exe /public/EM/Gctf/bin/Gctf --angpix 1.34 --ignore_ctffind_params --EPA --gpu 0:1 --only_do_unfinished  
 ++++ 

 ++++ Executing new job on Wed Sep 14 05:29:12 2016
 ++++ with the following command(s): 
`which relion_run_ctffind_mpi` --i MotionCorr/exp002/corrected_micrographs.star --o CtfFind/exp003/ --CS 2 --HT 300 --AmpCnst 0.1 --XMAG 10000 --DStep 1.34 --Box 512 --ResMin 30 --ResMax 5 --dFMin 5000 --dFMax 50000 --FStep 500 --dAst 100 --use_gctf --gctf_exe /public/EM/Gctf/bin/Gctf --angpix 1.34 --ignore_ctffind_params --EPA --gpu 0:1 --only_do_unfinished  
 ++++ 

 ++++ Executing new job on Wed Sep 14 05:32:13 2016
 ++++ with the following command(s): 
`which relion_run_ctffind_mpi` --i MotionCorr/exp002/corrected_micrographs.star --o CtfFind/exp003/ --CS 2 --HT 300 --AmpCnst 0.1 --XMAG 10000 --DStep 1.34 --Box 512 --ResMin 30 --ResMax 5 --dFMin 5000 --dFMax 50000 --FStep 500 --dAst 100 --use_gctf --gctf_exe /public/EM/Gctf/bin/Gctf --angpix 1.34 --ignore_ctffind_params --EPA --gpu 0:1 --only_do_unfinished  
 ++++ 

 ++++ Executing new job on Wed Sep 14 05:35:54 2016
 ++++ with the following command(s): 
`which relion_run_ctffind_mpi` --i MotionCorr/exp002/corrected_micrographs.star --o CtfFind/exp003/ --CS 2 --HT 300 --AmpCnst 0.1 --XMAG 10000 --DStep 1.34 --Box 512 --ResMin 30 --ResMax 5 --dFMin 5000 --dFMax 50000 --FStep 500 --dAst 100 --use_gctf --gctf_exe /public/EM/Gctf/bin/Gctf --angpix 1.34 --ignore_ctffind_params --EPA --gpu 0:1 --only_do_unfinished  
 ++++ 

 ++++ Executing new job on Wed Sep 14 05:38:45 2016
 ++++ with the following command(s): 
`which relion_run_ctffind_mpi` --i MotionCorr/exp002/corrected_micrographs.star --o CtfFind/exp003/ --CS 2 --HT 300 --AmpCnst 0.1 --XMAG 10000 --DStep 1.34 --Box 512 --ResMin 30 --ResMax 5 --dFMin 5000 --dFMax 50000 --FStep 500 --dAst 100 --use_gctf --gctf_exe /public/EM/Gctf/bin/Gctf --angpix 1.34 --ignore_ctffind_params --EPA --gpu 0:1 --only_do_unfinished  
 ++++ 

 ++++ Executing new job on Wed Sep 14 05:41:46 2016
 ++++ with the following command(s): 
`which relion_run_ctffind_mpi` --i MotionCorr/exp002/corrected_micrographs.star --o CtfFind/exp003/ --CS 2 --HT 300 --AmpCnst 0.1 --XMAG 10000 --DStep 1.34 --Box 512 --ResMin 30 --ResMax 5 --dFMin 5000 --dFMax 50000 --FStep 500 --dAst 100 --use_gctf --gctf_exe /public/EM/Gctf/bin/Gctf --angpix 1.34 --ignore_ctffind_params --EPA --gpu 0:1 --only_do_unfinished  
 ++++ 

 ++++ Executing new job on Wed Sep 14 05:45:37 2016
 ++++ with the following command(s): 
`which relion_run_ctffind_mpi` --i MotionCorr/exp002/corrected_micrographs.star --o CtfFind/exp003/ --CS 2 --HT 300 --AmpCnst 0.1 --XMAG 10000 --DStep 1.34 --Box 512 --ResMin 30 --ResMax 5 --dFMin 5000 --dFMax 50000 --FStep 500 --dAst 100 --use_gctf --gctf_exe /public/EM/Gctf/bin/Gctf --angpix 1.34 --ignore_ctffind_params --EPA --gpu 0:1 --only_do_unfinished  
 ++++ 

 ++++ Executing new job on Wed Sep 14 05:48:27 2016
 ++++ with the following command(s): 
`which relion_run_ctffind_mpi` --i MotionCorr/exp002/corrected_micrographs.star --o CtfFind/exp003/ --CS 2 --HT 300 --AmpCnst 0.1 --XMAG 10000 --DStep 1.34 --Box 512 --ResMin 30 --ResMax 5 --dFMin 5000 --dFMax 50000 --FStep 500 --dAst 100 --use_gctf --gctf_exe /public/EM/Gctf/bin/Gctf --angpix 1.34 --ignore_ctffind_params --EPA --gpu 0:1 --only_do_unfinished  
 ++++ 

 ++++ Executing new job on Wed Sep 14 05:50:48 2016
 ++++ with the following command(s): 
`which relion_run_ctffind_mpi` --i MotionCorr/exp002/corrected_micrographs.star --o CtfFind/exp003/ --CS 2 --HT 300 --AmpCnst 0.1 --XMAG 10000 --DStep 1.34 --Box 512 --ResMin 30 --ResMax 5 --dFMin 5000 --dFMax 50000 --FStep 500 --dAst 100 --use_gctf --gctf_exe /public/EM/Gctf/bin/Gctf --angpix 1.34 --ignore_ctffind_params --EPA --gpu 0:1 --only_do_unfinished  
 ++++ 

 ++++ Executing new job on Wed Sep 14 05:54:19 2016
 ++++ with the following command(s): 
`which relion_run_ctffind_mpi` --i MotionCorr/exp002/corrected_micrographs.star --o CtfFind/exp003/ --CS 2 --HT 300 --AmpCnst 0.1 --XMAG 10000 --DStep 1.34 --Box 512 --ResMin 30 --ResMax 5 --dFMin 5000 --dFMax 50000 --FStep 500 --dAst 100 --use_gctf --gctf_exe /public/EM/Gctf/bin/Gctf --angpix 1.34 --ignore_ctffind_params --EPA --gpu 0:1 --only_do_unfinished  
 ++++ 

 ++++ Executing new job on Wed Sep 14 05:57:10 2016
 ++++ with the following command(s): 
`which relion_run_ctffind_mpi` --i MotionCorr/exp002/corrected_micrographs.star --o CtfFind/exp003/ --CS 2 --HT 300 --AmpCnst 0.1 --XMAG 10000 --DStep 1.34 --Box 512 --ResMin 30 --ResMax 5 --dFMin 5000 --dFMax 50000 --FStep 500 --dAst 100 --use_gctf --gctf_exe /public/EM/Gctf/bin/Gctf --angpix 1.34 --ignore_ctffind_params --EPA --gpu 0:1 --only_do_unfinished  
 ++++ 

 ++++ Executing new job on Wed Sep 14 06:00:11 2016
 ++++ with the following command(s): 
`which relion_run_ctffind_mpi` --i MotionCorr/exp002/corrected_micrographs.star --o CtfFind/exp003/ --CS 2 --HT 300 --AmpCnst 0.1 --XMAG 10000 --DStep 1.34 --Box 512 --ResMin 30 --ResMax 5 --dFMin 5000 --dFMax 50000 --FStep 500 --dAst 100 --use_gctf --gctf_exe /public/EM/Gctf/bin/Gctf --angpix 1.34 --ignore_ctffind_params --EPA --gpu 0:1 --only_do_unfinished  
 ++++ 

 ++++ Executing new job on Wed Sep 14 06:04:02 2016
 ++++ with the following command(s): 
`which relion_run_ctffind_mpi` --i MotionCorr/exp002/corrected_micrographs.star --o CtfFind/exp003/ --CS 2 --HT 300 --AmpCnst 0.1 --XMAG 10000 --DStep 1.34 --Box 512 --ResMin 30 --ResMax 5 --dFMin 5000 --dFMax 50000 --FStep 500 --dAst 100 --use_gctf --gctf_exe /public/EM/Gctf/bin/Gctf --angpix 1.34 --ignore_ctffind_params --EPA --gpu 0:1 --only_do_unfinished  
 ++++ 

 ++++ Executing new job on Wed Sep 14 06:06:53 2016
 ++++ with the following command(s): 
`which relion_run_ctffind_mpi` --i MotionCorr/exp002/corrected_micrographs.star --o CtfFind/exp003/ --CS 2 --HT 300 --AmpCnst 0.1 --XMAG 10000 --DStep 1.34 --Box 512 --ResMin 30 --ResMax 5 --dFMin 5000 --dFMax 50000 --FStep 500 --dAst 100 --use_gctf --gctf_exe /public/EM/Gctf/bin/Gctf --angpix 1.34 --ignore_ctffind_params --EPA --gpu 0:1 --only_do_unfinished  
 ++++ 

 ++++ Executing new job on Wed Sep 14 06:09:24 2016
 ++++ with the following command(s): 
`which relion_run_ctffind_mpi` --i MotionCorr/exp002/corrected_micrographs.star --o CtfFind/exp003/ --CS 2 --HT 300 --AmpCnst 0.1 --XMAG 10000 --DStep 1.34 --Box 512 --ResMin 30 --ResMax 5 --dFMin 5000 --dFMax 50000 --FStep 500 --dAst 100 --use_gctf --gctf_exe /public/EM/Gctf/bin/Gctf --angpix 1.34 --ignore_ctffind_params --EPA --gpu 0:1 --only_do_unfinished  
 ++++ 

 ++++ Executing new job on Wed Sep 14 06:12:45 2016
 ++++ with the following command(s): 
`which relion_run_ctffind_mpi` --i MotionCorr/exp002/corrected_micrographs.star --o CtfFind/exp003/ --CS 2 --HT 300 --AmpCnst 0.1 --XMAG 10000 --DStep 1.34 --Box 512 --ResMin 30 --ResMax 5 --dFMin 5000 --dFMax 50000 --FStep 500 --dAst 100 --use_gctf --gctf_exe /public/EM/Gctf/bin/Gctf --angpix 1.34 --ignore_ctffind_params --EPA --gpu 0:1 --only_do_unfinished  
 ++++ 

 ++++ Executing new job on Wed Sep 14 06:15:35 2016
 ++++ with the following command(s): 
`which relion_run_ctffind_mpi` --i MotionCorr/exp002/corrected_micrographs.star --o CtfFind/exp003/ --CS 2 --HT 300 --AmpCnst 0.1 --XMAG 10000 --DStep 1.34 --Box 512 --ResMin 30 --ResMax 5 --dFMin 5000 --dFMax 50000 --FStep 500 --dAst 100 --use_gctf --gctf_exe /public/EM/Gctf/bin/Gctf --angpix 1.34 --ignore_ctffind_params --EPA --gpu 0:1 --only_do_unfinished  
 ++++ 

 ++++ Executing new job on Wed Sep 14 06:18:37 2016
 ++++ with the following command(s): 
`which relion_run_ctffind_mpi` --i MotionCorr/exp002/corrected_micrographs.star --o CtfFind/exp003/ --CS 2 --HT 300 --AmpCnst 0.1 --XMAG 10000 --DStep 1.34 --Box 512 --ResMin 30 --ResMax 5 --dFMin 5000 --dFMax 50000 --FStep 500 --dAst 100 --use_gctf --gctf_exe /public/EM/Gctf/bin/Gctf --angpix 1.34 --ignore_ctffind_params --EPA --gpu 0:1 --only_do_unfinished  
 ++++ 

 ++++ Executing new job on Wed Sep 14 06:22:17 2016
 ++++ with the following command(s): 
`which relion_run_ctffind_mpi` --i MotionCorr/exp002/corrected_micrographs.star --o CtfFind/exp003/ --CS 2 --HT 300 --AmpCnst 0.1 --XMAG 10000 --DStep 1.34 --Box 512 --ResMin 30 --ResMax 5 --dFMin 5000 --dFMax 50000 --FStep 500 --dAst 100 --use_gctf --gctf_exe /public/EM/Gctf/bin/Gctf --angpix 1.34 --ignore_ctffind_params --EPA --gpu 0:1 --only_do_unfinished  
 ++++ 

 ++++ Executing new job on Wed Sep 14 06:24:28 2016
 ++++ with the following command(s): 
`which relion_run_ctffind_mpi` --i MotionCorr/exp002/corrected_micrographs.star --o CtfFind/exp003/ --CS 2 --HT 300 --AmpCnst 0.1 --XMAG 10000 --DStep 1.34 --Box 512 --ResMin 30 --ResMax 5 --dFMin 5000 --dFMax 50000 --FStep 500 --dAst 100 --use_gctf --gctf_exe /public/EM/Gctf/bin/Gctf --angpix 1.34 --ignore_ctffind_params --EPA --gpu 0:1 --only_do_unfinished  
 ++++ 

 ++++ Executing new job on Wed Sep 14 06:27:29 2016
 ++++ with the following command(s): 
`which relion_run_ctffind_mpi` --i MotionCorr/exp002/corrected_micrographs.star --o CtfFind/exp003/ --CS 2 --HT 300 --AmpCnst 0.1 --XMAG 10000 --DStep 1.34 --Box 512 --ResMin 30 --ResMax 5 --dFMin 5000 --dFMax 50000 --FStep 500 --dAst 100 --use_gctf --gctf_exe /public/EM/Gctf/bin/Gctf --angpix 1.34 --ignore_ctffind_params --EPA --gpu 0:1 --only_do_unfinished  
 ++++ 

 ++++ Executing new job on Wed Sep 14 06:31:10 2016
 ++++ with the following command(s): 
`which relion_run_ctffind_mpi` --i MotionCorr/exp002/corrected_micrographs.star --o CtfFind/exp003/ --CS 2 --HT 300 --AmpCnst 0.1 --XMAG 10000 --DStep 1.34 --Box 512 --ResMin 30 --ResMax 5 --dFMin 5000 --dFMax 50000 --FStep 500 --dAst 100 --use_gctf --gctf_exe /public/EM/Gctf/bin/Gctf --angpix 1.34 --ignore_ctffind_params --EPA --gpu 0:1 --only_do_unfinished  
 ++++ 

 ++++ Executing new job on Wed Sep 14 06:34:01 2016
 ++++ with the following command(s): 
`which relion_run_ctffind_mpi` --i MotionCorr/exp002/corrected_micrographs.star --o CtfFind/exp003/ --CS 2 --HT 300 --AmpCnst 0.1 --XMAG 10000 --DStep 1.34 --Box 512 --ResMin 30 --ResMax 5 --dFMin 5000 --dFMax 50000 --FStep 500 --dAst 100 --use_gctf --gctf_exe /public/EM/Gctf/bin/Gctf --angpix 1.34 --ignore_ctffind_params --EPA --gpu 0:1 --only_do_unfinished  
 ++++ 

 ++++ Executing new job on Wed Sep 14 06:37:02 2016
 ++++ with the following command(s): 
`which relion_run_ctffind_mpi` --i MotionCorr/exp002/corrected_micrographs.star --o CtfFind/exp003/ --CS 2 --HT 300 --AmpCnst 0.1 --XMAG 10000 --DStep 1.34 --Box 512 --ResMin 30 --ResMax 5 --dFMin 5000 --dFMax 50000 --FStep 500 --dAst 100 --use_gctf --gctf_exe /public/EM/Gctf/bin/Gctf --angpix 1.34 --ignore_ctffind_params --EPA --gpu 0:1 --only_do_unfinished  
 ++++ 

 ++++ Executing new job on Wed Sep 14 06:40:43 2016
 ++++ with the following command(s): 
`which relion_run_ctffind_mpi` --i MotionCorr/exp002/corrected_micrographs.star --o CtfFind/exp003/ --CS 2 --HT 300 --AmpCnst 0.1 --XMAG 10000 --DStep 1.34 --Box 512 --ResMin 30 --ResMax 5 --dFMin 5000 --dFMax 50000 --FStep 500 --dAst 100 --use_gctf --gctf_exe /public/EM/Gctf/bin/Gctf --angpix 1.34 --ignore_ctffind_params --EPA --gpu 0:1 --only_do_unfinished  
 ++++ 

 ++++ Executing new job on Wed Sep 14 06:43:24 2016
 ++++ with the following command(s): 
`which relion_run_ctffind_mpi` --i MotionCorr/exp002/corrected_micrographs.star --o CtfFind/exp003/ --CS 2 --HT 300 --AmpCnst 0.1 --XMAG 10000 --DStep 1.34 --Box 512 --ResMin 30 --ResMax 5 --dFMin 5000 --dFMax 50000 --FStep 500 --dAst 100 --use_gctf --gctf_exe /public/EM/Gctf/bin/Gctf --angpix 1.34 --ignore_ctffind_params --EPA --gpu 0:1 --only_do_unfinished  
 ++++ 

 ++++ Executing new job on Wed Sep 14 06:46:35 2016
 ++++ with the following command(s): 
`which relion_run_ctffind_mpi` --i MotionCorr/exp002/corrected_micrographs.star --o CtfFind/exp003/ --CS 2 --HT 300 --AmpCnst 0.1 --XMAG 10000 --DStep 1.34 --Box 512 --ResMin 30 --ResMax 5 --dFMin 5000 --dFMax 50000 --FStep 500 --dAst 100 --use_gctf --gctf_exe /public/EM/Gctf/bin/Gctf --angpix 1.34 --ignore_ctffind_params --EPA --gpu 0:1 --only_do_unfinished  
 ++++ 

 ++++ Executing new job on Wed Sep 14 06:50:15 2016
 ++++ with the following command(s): 
`which relion_run_ctffind_mpi` --i MotionCorr/exp002/corrected_micrographs.star --o CtfFind/exp003/ --CS 2 --HT 300 --AmpCnst 0.1 --XMAG 10000 --DStep 1.34 --Box 512 --ResMin 30 --ResMax 5 --dFMin 5000 --dFMax 50000 --FStep 500 --dAst 100 --use_gctf --gctf_exe /public/EM/Gctf/bin/Gctf --angpix 1.34 --ignore_ctffind_params --EPA --gpu 0:1 --only_do_unfinished  
 ++++ 

 ++++ Executing new job on Wed Sep 14 06:53:06 2016
 ++++ with the following command(s): 
`which relion_run_ctffind_mpi` --i MotionCorr/exp002/corrected_micrographs.star --o CtfFind/exp003/ --CS 2 --HT 300 --AmpCnst 0.1 --XMAG 10000 --DStep 1.34 --Box 512 --ResMin 30 --ResMax 5 --dFMin 5000 --dFMax 50000 --FStep 500 --dAst 100 --use_gctf --gctf_exe /public/EM/Gctf/bin/Gctf --angpix 1.34 --ignore_ctffind_params --EPA --gpu 0:1 --only_do_unfinished  
 ++++ 

 ++++ Executing new job on Wed Sep 14 06:55:37 2016
 ++++ with the following command(s): 
`which relion_run_ctffind_mpi` --i MotionCorr/exp002/corrected_micrographs.star --o CtfFind/exp003/ --CS 2 --HT 300 --AmpCnst 0.1 --XMAG 10000 --DStep 1.34 --Box 512 --ResMin 30 --ResMax 5 --dFMin 5000 --dFMax 50000 --FStep 500 --dAst 100 --use_gctf --gctf_exe /public/EM/Gctf/bin/Gctf --angpix 1.34 --ignore_ctffind_params --EPA --gpu 0:1 --only_do_unfinished  
 ++++ 

 ++++ Executing new job on Wed Sep 14 06:59:08 2016
 ++++ with the following command(s): 
`which relion_run_ctffind_mpi` --i MotionCorr/exp002/corrected_micrographs.star --o CtfFind/exp003/ --CS 2 --HT 300 --AmpCnst 0.1 --XMAG 10000 --DStep 1.34 --Box 512 --ResMin 30 --ResMax 5 --dFMin 5000 --dFMax 50000 --FStep 500 --dAst 100 --use_gctf --gctf_exe /public/EM/Gctf/bin/Gctf --angpix 1.34 --ignore_ctffind_params --EPA --gpu 0:1 --only_do_unfinished  
 ++++ 

 ++++ Executing new job on Wed Sep 14 07:01:59 2016
 ++++ with the following command(s): 
`which relion_run_ctffind_mpi` --i MotionCorr/exp002/corrected_micrographs.star --o CtfFind/exp003/ --CS 2 --HT 300 --AmpCnst 0.1 --XMAG 10000 --DStep 1.34 --Box 512 --ResMin 30 --ResMax 5 --dFMin 5000 --dFMax 50000 --FStep 500 --dAst 100 --use_gctf --gctf_exe /public/EM/Gctf/bin/Gctf --angpix 1.34 --ignore_ctffind_params --EPA --gpu 0:1 --only_do_unfinished  
 ++++ 

 ++++ Executing new job on Wed Sep 14 07:05:00 2016
 ++++ with the following command(s): 
`which relion_run_ctffind_mpi` --i MotionCorr/exp002/corrected_micrographs.star --o CtfFind/exp003/ --CS 2 --HT 300 --AmpCnst 0.1 --XMAG 10000 --DStep 1.34 --Box 512 --ResMin 30 --ResMax 5 --dFMin 5000 --dFMax 50000 --FStep 500 --dAst 100 --use_gctf --gctf_exe /public/EM/Gctf/bin/Gctf --angpix 1.34 --ignore_ctffind_params --EPA --gpu 0:1 --only_do_unfinished  
 ++++ 

 ++++ Executing new job on Wed Sep 14 07:08:51 2016
 ++++ with the following command(s): 
`which relion_run_ctffind_mpi` --i MotionCorr/exp002/corrected_micrographs.star --o CtfFind/exp003/ --CS 2 --HT 300 --AmpCnst 0.1 --XMAG 10000 --DStep 1.34 --Box 512 --ResMin 30 --ResMax 5 --dFMin 5000 --dFMax 50000 --FStep 500 --dAst 100 --use_gctf --gctf_exe /public/EM/Gctf/bin/Gctf --angpix 1.34 --ignore_ctffind_params --EPA --gpu 0:1 --only_do_unfinished  
 ++++ 

 ++++ Executing new job on Wed Sep 14 07:11:42 2016
 ++++ with the following command(s): 
`which relion_run_ctffind_mpi` --i MotionCorr/exp002/corrected_micrographs.star --o CtfFind/exp003/ --CS 2 --HT 300 --AmpCnst 0.1 --XMAG 10000 --DStep 1.34 --Box 512 --ResMin 30 --ResMax 5 --dFMin 5000 --dFMax 50000 --FStep 500 --dAst 100 --use_gctf --gctf_exe /public/EM/Gctf/bin/Gctf --angpix 1.34 --ignore_ctffind_params --EPA --gpu 0:1 --only_do_unfinished  
 ++++ 

 ++++ Executing new job on Wed Sep 14 07:14:43 2016
 ++++ with the following command(s): 
`which relion_run_ctffind_mpi` --i MotionCorr/exp002/corrected_micrographs.star --o CtfFind/exp003/ --CS 2 --HT 300 --AmpCnst 0.1 --XMAG 10000 --DStep 1.34 --Box 512 --ResMin 30 --ResMax 5 --dFMin 5000 --dFMax 50000 --FStep 500 --dAst 100 --use_gctf --gctf_exe /public/EM/Gctf/bin/Gctf --angpix 1.34 --ignore_ctffind_params --EPA --gpu 0:1 --only_do_unfinished  
 ++++ 

 ++++ Executing new job on Wed Sep 14 07:18:24 2016
 ++++ with the following command(s): 
`which relion_run_ctffind_mpi` --i MotionCorr/exp002/corrected_micrographs.star --o CtfFind/exp003/ --CS 2 --HT 300 --AmpCnst 0.1 --XMAG 10000 --DStep 1.34 --Box 512 --ResMin 30 --ResMax 5 --dFMin 5000 --dFMax 50000 --FStep 500 --dAst 100 --use_gctf --gctf_exe /public/EM/Gctf/bin/Gctf --angpix 1.34 --ignore_ctffind_params --EPA --gpu 0:1 --only_do_unfinished  
 ++++ 

 ++++ Executing new job on Wed Sep 14 07:21:05 2016
 ++++ with the following command(s): 
`which relion_run_ctffind_mpi` --i MotionCorr/exp002/corrected_micrographs.star --o CtfFind/exp003/ --CS 2 --HT 300 --AmpCnst 0.1 --XMAG 10000 --DStep 1.34 --Box 512 --ResMin 30 --ResMax 5 --dFMin 5000 --dFMax 50000 --FStep 500 --dAst 100 --use_gctf --gctf_exe /public/EM/Gctf/bin/Gctf --angpix 1.34 --ignore_ctffind_params --EPA --gpu 0:1 --only_do_unfinished  
 ++++ 

 ++++ Executing new job on Wed Sep 14 07:24:06 2016
 ++++ with the following command(s): 
`which relion_run_ctffind_mpi` --i MotionCorr/exp002/corrected_micrographs.star --o CtfFind/exp003/ --CS 2 --HT 300 --AmpCnst 0.1 --XMAG 10000 --DStep 1.34 --Box 512 --ResMin 30 --ResMax 5 --dFMin 5000 --dFMax 50000 --FStep 500 --dAst 100 --use_gctf --gctf_exe /public/EM/Gctf/bin/Gctf --angpix 1.34 --ignore_ctffind_params --EPA --gpu 0:1 --only_do_unfinished  
 ++++ 

 ++++ Executing new job on Wed Sep 14 07:27:37 2016
 ++++ with the following command(s): 
`which relion_run_ctffind_mpi` --i MotionCorr/exp002/corrected_micrographs.star --o CtfFind/exp003/ --CS 2 --HT 300 --AmpCnst 0.1 --XMAG 10000 --DStep 1.34 --Box 512 --ResMin 30 --ResMax 5 --dFMin 5000 --dFMax 50000 --FStep 500 --dAst 100 --use_gctf --gctf_exe /public/EM/Gctf/bin/Gctf --angpix 1.34 --ignore_ctffind_params --EPA --gpu 0:1 --only_do_unfinished  
 ++++ 

 ++++ Executing new job on Wed Sep 14 07:30:28 2016
 ++++ with the following command(s): 
`which relion_run_ctffind_mpi` --i MotionCorr/exp002/corrected_micrographs.star --o CtfFind/exp003/ --CS 2 --HT 300 --AmpCnst 0.1 --XMAG 10000 --DStep 1.34 --Box 512 --ResMin 30 --ResMax 5 --dFMin 5000 --dFMax 50000 --FStep 500 --dAst 100 --use_gctf --gctf_exe /public/EM/Gctf/bin/Gctf --angpix 1.34 --ignore_ctffind_params --EPA --gpu 0:1 --only_do_unfinished  
 ++++ 

 ++++ Executing new job on Wed Sep 14 07:33:19 2016
 ++++ with the following command(s): 
`which relion_run_ctffind_mpi` --i MotionCorr/exp002/corrected_micrographs.star --o CtfFind/exp003/ --CS 2 --HT 300 --AmpCnst 0.1 --XMAG 10000 --DStep 1.34 --Box 512 --ResMin 30 --ResMax 5 --dFMin 5000 --dFMax 50000 --FStep 500 --dAst 100 --use_gctf --gctf_exe /public/EM/Gctf/bin/Gctf --angpix 1.34 --ignore_ctffind_params --EPA --gpu 0:1 --only_do_unfinished  
 ++++ 

 ++++ Executing new job on Wed Sep 14 07:37:00 2016
 ++++ with the following command(s): 
`which relion_run_ctffind_mpi` --i MotionCorr/exp002/corrected_micrographs.star --o CtfFind/exp003/ --CS 2 --HT 300 --AmpCnst 0.1 --XMAG 10000 --DStep 1.34 --Box 512 --ResMin 30 --ResMax 5 --dFMin 5000 --dFMax 50000 --FStep 500 --dAst 100 --use_gctf --gctf_exe /public/EM/Gctf/bin/Gctf --angpix 1.34 --ignore_ctffind_params --EPA --gpu 0:1 --only_do_unfinished  
 ++++ 

 ++++ Executing new job on Wed Sep 14 07:39:51 2016
 ++++ with the following command(s): 
`which relion_run_ctffind_mpi` --i MotionCorr/exp002/corrected_micrographs.star --o CtfFind/exp003/ --CS 2 --HT 300 --AmpCnst 0.1 --XMAG 10000 --DStep 1.34 --Box 512 --ResMin 30 --ResMax 5 --dFMin 5000 --dFMax 50000 --FStep 500 --dAst 100 --use_gctf --gctf_exe /public/EM/Gctf/bin/Gctf --angpix 1.34 --ignore_ctffind_params --EPA --gpu 0:1 --only_do_unfinished  
 ++++ 

 ++++ Executing new job on Wed Sep 14 07:42:42 2016
 ++++ with the following command(s): 
`which relion_run_ctffind_mpi` --i MotionCorr/exp002/corrected_micrographs.star --o CtfFind/exp003/ --CS 2 --HT 300 --AmpCnst 0.1 --XMAG 10000 --DStep 1.34 --Box 512 --ResMin 30 --ResMax 5 --dFMin 5000 --dFMax 50000 --FStep 500 --dAst 100 --use_gctf --gctf_exe /public/EM/Gctf/bin/Gctf --angpix 1.34 --ignore_ctffind_params --EPA --gpu 0:1 --only_do_unfinished  
 ++++ 

 ++++ Executing new job on Wed Sep 14 07:46:23 2016
 ++++ with the following command(s): 
`which relion_run_ctffind_mpi` --i MotionCorr/exp002/corrected_micrographs.star --o CtfFind/exp003/ --CS 2 --HT 300 --AmpCnst 0.1 --XMAG 10000 --DStep 1.34 --Box 512 --ResMin 30 --ResMax 5 --dFMin 5000 --dFMax 50000 --FStep 500 --dAst 100 --use_gctf --gctf_exe /public/EM/Gctf/bin/Gctf --angpix 1.34 --ignore_ctffind_params --EPA --gpu 0:1 --only_do_unfinished  
 ++++ 

 ++++ Executing new job on Wed Sep 14 07:50:24 2016
 ++++ with the following command(s): 
`which relion_run_ctffind_mpi` --i MotionCorr/exp002/corrected_micrographs.star --o CtfFind/exp003/ --CS 2 --HT 300 --AmpCnst 0.1 --XMAG 10000 --DStep 1.34 --Box 512 --ResMin 30 --ResMax 5 --dFMin 5000 --dFMax 50000 --FStep 500 --dAst 100 --use_gctf --gctf_exe /public/EM/Gctf/bin/Gctf --angpix 1.34 --ignore_ctffind_params --EPA --gpu 0:1 --only_do_unfinished  
 ++++ 

 ++++ Executing new job on Wed Sep 14 07:54:54 2016
 ++++ with the following command(s): 
`which relion_run_ctffind_mpi` --i MotionCorr/exp002/corrected_micrographs.star --o CtfFind/exp003/ --CS 2 --HT 300 --AmpCnst 0.1 --XMAG 10000 --DStep 1.34 --Box 512 --ResMin 30 --ResMax 5 --dFMin 5000 --dFMax 50000 --FStep 500 --dAst 100 --use_gctf --gctf_exe /public/EM/Gctf/bin/Gctf --angpix 1.34 --ignore_ctffind_params --EPA --gpu 0:1 --only_do_unfinished  
 ++++ 

 ++++ Executing new job on Wed Sep 14 07:58:35 2016
 ++++ with the following command(s): 
`which relion_run_ctffind_mpi` --i MotionCorr/exp002/corrected_micrographs.star --o CtfFind/exp003/ --CS 2 --HT 300 --AmpCnst 0.1 --XMAG 10000 --DStep 1.34 --Box 512 --ResMin 30 --ResMax 5 --dFMin 5000 --dFMax 50000 --FStep 500 --dAst 100 --use_gctf --gctf_exe /public/EM/Gctf/bin/Gctf --angpix 1.34 --ignore_ctffind_params --EPA --gpu 0:1 --only_do_unfinished  
 ++++ 

 ++++ Executing new job on Wed Sep 14 08:02:06 2016
 ++++ with the following command(s): 
`which relion_run_ctffind_mpi` --i MotionCorr/exp002/corrected_micrographs.star --o CtfFind/exp003/ --CS 2 --HT 300 --AmpCnst 0.1 --XMAG 10000 --DStep 1.34 --Box 512 --ResMin 30 --ResMax 5 --dFMin 5000 --dFMax 50000 --FStep 500 --dAst 100 --use_gctf --gctf_exe /public/EM/Gctf/bin/Gctf --angpix 1.34 --ignore_ctffind_params --EPA --gpu 0:1 --only_do_unfinished  
 ++++ 

 ++++ Executing new job on Wed Sep 14 08:06:37 2016
 ++++ with the following command(s): 
`which relion_run_ctffind_mpi` --i MotionCorr/exp002/corrected_micrographs.star --o CtfFind/exp003/ --CS 2 --HT 300 --AmpCnst 0.1 --XMAG 10000 --DStep 1.34 --Box 512 --ResMin 30 --ResMax 5 --dFMin 5000 --dFMax 50000 --FStep 500 --dAst 100 --use_gctf --gctf_exe /public/EM/Gctf/bin/Gctf --angpix 1.34 --ignore_ctffind_params --EPA --gpu 0:1 --only_do_unfinished  
 ++++ 

 ++++ Executing new job on Wed Sep 14 08:10:17 2016
 ++++ with the following command(s): 
`which relion_run_ctffind_mpi` --i MotionCorr/exp002/corrected_micrographs.star --o CtfFind/exp003/ --CS 2 --HT 300 --AmpCnst 0.1 --XMAG 10000 --DStep 1.34 --Box 512 --ResMin 30 --ResMax 5 --dFMin 5000 --dFMax 50000 --FStep 500 --dAst 100 --use_gctf --gctf_exe /public/EM/Gctf/bin/Gctf --angpix 1.34 --ignore_ctffind_params --EPA --gpu 0:1 --only_do_unfinished  
 ++++ 

 ++++ Executing new job on Wed Sep 14 08:14:08 2016
 ++++ with the following command(s): 
`which relion_run_ctffind_mpi` --i MotionCorr/exp002/corrected_micrographs.star --o CtfFind/exp003/ --CS 2 --HT 300 --AmpCnst 0.1 --XMAG 10000 --DStep 1.34 --Box 512 --ResMin 30 --ResMax 5 --dFMin 5000 --dFMax 50000 --FStep 500 --dAst 100 --use_gctf --gctf_exe /public/EM/Gctf/bin/Gctf --angpix 1.34 --ignore_ctffind_params --EPA --gpu 0:1 --only_do_unfinished  
 ++++ 

 ++++ Executing new job on Wed Sep 14 08:18:39 2016
 ++++ with the following command(s): 
`which relion_run_ctffind_mpi` --i MotionCorr/exp002/corrected_micrographs.star --o CtfFind/exp003/ --CS 2 --HT 300 --AmpCnst 0.1 --XMAG 10000 --DStep 1.34 --Box 512 --ResMin 30 --ResMax 5 --dFMin 5000 --dFMax 50000 --FStep 500 --dAst 100 --use_gctf --gctf_exe /public/EM/Gctf/bin/Gctf --angpix 1.34 --ignore_ctffind_params --EPA --gpu 0:1 --only_do_unfinished  
 ++++ 

 ++++ Executing new job on Wed Sep 14 08:22:10 2016
 ++++ with the following command(s): 
`which relion_run_ctffind_mpi` --i MotionCorr/exp002/corrected_micrographs.star --o CtfFind/exp003/ --CS 2 --HT 300 --AmpCnst 0.1 --XMAG 10000 --DStep 1.34 --Box 512 --ResMin 30 --ResMax 5 --dFMin 5000 --dFMax 50000 --FStep 500 --dAst 100 --use_gctf --gctf_exe /public/EM/Gctf/bin/Gctf --angpix 1.34 --ignore_ctffind_params --EPA --gpu 0:1 --only_do_unfinished  
 ++++ 

 ++++ Executing new job on Wed Sep 14 08:25:41 2016
 ++++ with the following command(s): 
`which relion_run_ctffind_mpi` --i MotionCorr/exp002/corrected_micrographs.star --o CtfFind/exp003/ --CS 2 --HT 300 --AmpCnst 0.1 --XMAG 10000 --DStep 1.34 --Box 512 --ResMin 30 --ResMax 5 --dFMin 5000 --dFMax 50000 --FStep 500 --dAst 100 --use_gctf --gctf_exe /public/EM/Gctf/bin/Gctf --angpix 1.34 --ignore_ctffind_params --EPA --gpu 0:1 --only_do_unfinished  
 ++++ 

 ++++ Executing new job on Wed Sep 14 08:30:02 2016
 ++++ with the following command(s): 
`which relion_run_ctffind_mpi` --i MotionCorr/exp002/corrected_micrographs.star --o CtfFind/exp003/ --CS 2 --HT 300 --AmpCnst 0.1 --XMAG 10000 --DStep 1.34 --Box 512 --ResMin 30 --ResMax 5 --dFMin 5000 --dFMax 50000 --FStep 500 --dAst 100 --use_gctf --gctf_exe /public/EM/Gctf/bin/Gctf --angpix 1.34 --ignore_ctffind_params --EPA --gpu 0:1 --only_do_unfinished  
 ++++ 

 ++++ Executing new job on Wed Sep 14 08:33:53 2016
 ++++ with the following command(s): 
`which relion_run_ctffind_mpi` --i MotionCorr/exp002/corrected_micrographs.star --o CtfFind/exp003/ --CS 2 --HT 300 --AmpCnst 0.1 --XMAG 10000 --DStep 1.34 --Box 512 --ResMin 30 --ResMax 5 --dFMin 5000 --dFMax 50000 --FStep 500 --dAst 100 --use_gctf --gctf_exe /public/EM/Gctf/bin/Gctf --angpix 1.34 --ignore_ctffind_params --EPA --gpu 0:1 --only_do_unfinished  
 ++++ 

 ++++ Executing new job on Wed Sep 14 08:36:33 2016
 ++++ with the following command(s): 
`which relion_run_ctffind_mpi` --i MotionCorr/exp002/corrected_micrographs.star --o CtfFind/exp003/ --CS 2 --HT 300 --AmpCnst 0.1 --XMAG 10000 --DStep 1.34 --Box 512 --ResMin 30 --ResMax 5 --dFMin 5000 --dFMax 50000 --FStep 500 --dAst 100 --use_gctf --gctf_exe /public/EM/Gctf/bin/Gctf --angpix 1.34 --ignore_ctffind_params --EPA --gpu 0:1 --only_do_unfinished  
 ++++ 

 ++++ Executing new job on Wed Sep 14 08:38:24 2016
 ++++ with the following command(s): 
`which relion_run_ctffind_mpi` --i MotionCorr/exp002/corrected_micrographs.star --o CtfFind/exp003/ --CS 2 --HT 300 --AmpCnst 0.1 --XMAG 10000 --DStep 1.34 --Box 512 --ResMin 30 --ResMax 5 --dFMin 5000 --dFMax 50000 --FStep 500 --dAst 100 --use_gctf --gctf_exe /public/EM/Gctf/bin/Gctf --angpix 1.34 --ignore_ctffind_params --EPA --gpu 0:1 --only_do_unfinished  
 ++++ 

 ++++ Executing new job on Wed Sep 14 08:39:25 2016
 ++++ with the following command(s): 
`which relion_run_ctffind_mpi` --i MotionCorr/exp002/corrected_micrographs.star --o CtfFind/exp003/ --CS 2 --HT 300 --AmpCnst 0.1 --XMAG 10000 --DStep 1.34 --Box 512 --ResMin 30 --ResMax 5 --dFMin 5000 --dFMax 50000 --FStep 500 --dAst 100 --use_gctf --gctf_exe /public/EM/Gctf/bin/Gctf --angpix 1.34 --ignore_ctffind_params --EPA --gpu 0:1 --only_do_unfinished  
 ++++ 

 ++++ Executing new job on Wed Sep 14 08:40:26 2016
 ++++ with the following command(s): 
`which relion_run_ctffind_mpi` --i MotionCorr/exp002/corrected_micrographs.star --o CtfFind/exp003/ --CS 2 --HT 300 --AmpCnst 0.1 --XMAG 10000 --DStep 1.34 --Box 512 --ResMin 30 --ResMax 5 --dFMin 5000 --dFMax 50000 --FStep 500 --dAst 100 --use_gctf --gctf_exe /public/EM/Gctf/bin/Gctf --angpix 1.34 --ignore_ctffind_params --EPA --gpu 0:1 --only_do_unfinished  
 ++++ 

 ++++ Executing new job on Wed Sep 14 08:41:27 2016
 ++++ with the following command(s): 
`which relion_run_ctffind_mpi` --i MotionCorr/exp002/corrected_micrographs.star --o CtfFind/exp003/ --CS 2 --HT 300 --AmpCnst 0.1 --XMAG 10000 --DStep 1.34 --Box 512 --ResMin 30 --ResMax 5 --dFMin 5000 --dFMax 50000 --FStep 500 --dAst 100 --use_gctf --gctf_exe /public/EM/Gctf/bin/Gctf --angpix 1.34 --ignore_ctffind_params --EPA --gpu 0:1 --only_do_unfinished  
 ++++ 
