# Supplementary material for: A pipeline approach to single-particle processing in RELION
Source: Acta Crystallogr D Struct Biol. 2017 Apr 20;73(Pt 6):496–502. doi: 10.1107/S2059798316019276 (PMC5458491; doi:10.1107/S2059798316019276)
Supplement: Supplementary file 1 [file d-73-00496-sup1.zip › export1/export1/CtfFind/exp003/run.job]

job_type == 2
is_continue == true
Input micrographs STAR file: == MotionCorr/exp002/corrected_micrographs.star
Spherical aberration (mm): == 2
Voltage (kV): == 300
Amplitude contrast: == 0.1
Magnified pixel size (Angstrom): == 1.34
FFT box size (pix): == 512
Minimum resolution (A): == 30
Maximum resolution (A): == 5
Minimum defocus value (A): == 5000
Maximum defocus value (A): == 50000
Defocus step size (A): == 500
Amount of astigmatism (A): == 100
CTFFIND executable: == "/public/EM/ctffind/ctffind.exe  --omp-num-threads 1 --old-school-input"
Estimate CTF on window size (pix)  == -1
Is this a CTFFIND 4.1+ executable? == No
Estimate Thon rings from movies? == No
Movie rootname plus extension == _movie.mrcs
Nr of movie frames to average: == 4
Estimate phase shifts? == No
Phase shift search (deg) - Min: == 0
Phase shift search (deg) - Max: == 180
Phase shift search (deg) - Step: == 10
Use Gctf instead of CTFFIND? == Yes
Gctf executable: == /public/EM/Gctf/bin/Gctf
Ignore CTFFIND parameters? == Yes
Perform equi-phase averaging? == Yes
Other Gctf options: == 
Which GPUs to use:  == 0:1
Number of MPI procs: == 2
Submit to queue? == No
Queue name:  == openmpi
Queue submit command: == qsub
Standard submission script: == /public/EM/RELION/relion/bin/qsub.csh
Additional arguments: == 
