# Supplementary material for: A pipeline approach to single-particle processing in RELION
Source: Acta Crystallogr D Struct Biol. 2017 Apr 20;73(Pt 6):496–502. doi: 10.1107/S2059798316019276 (PMC5458491; doi:10.1107/S2059798316019276)
Supplement: Supplementary file 1 [file d-73-00496-sup1.zip › export1/export1/Class2D/exp007/run.job]

job_type == 8
is_continue == false
Continue from here:  == 
Input images STAR file: == Extract/exp005/particles.star
Number of classes: == 50
Do CTF-correction? == Yes
Have data been phase-flipped? == No
Ignore CTFs until first peak? == No
Number of iterations: == 25
Regularisation parameter T: == 2
Mask diameter (A): == 360
Mask individual particles with zeros? == Yes
Limit resolution E-step to (A):  == 20
Perform image alignment? == Yes
In-plane angular sampling: == 5
Offset search range (pix): == 5
Offset search step (pix): == 1
Classify 2D helical segments? == No
Do bimodal angular searches? == Yes
Angular search range - psi (deg): == 6
Tube diameter (A):  == 200
Combine iterations through disc? == No
Use parallel disc I/O? == Yes
Number of pooled particles: == 30
Pre-read all particles into RAM? == Yes
Copy particles to scratch directory: == 
Use GPU acceleration? == Yes
Which GPUs to use: == 0:1
Number of MPI procs: == 3
Number of threads: == 5
Submit to queue? == No
Queue name:  == openmpi
Queue submit command: == qsub
Standard submission script: == /public/EM/RELION/relion/bin/qsub.csh
Additional arguments: == --dont_check_norm --subset_iter 5 --subset_frac 0.1
