# Supplementary material for: A pipeline approach to single-particle processing in RELION
Source: Acta Crystallogr D Struct Biol. 2017 Apr 20;73(Pt 6):496–502. doi: 10.1107/S2059798316019276 (PMC5458491; doi:10.1107/S2059798316019276)
Supplement: Supplementary file 1 [file d-73-00496-sup1.zip › export1/export1/MotionCorr/exp002/note.txt]

 ++++ Executing new job on Tue Sep 13 14:00:00 2016
 ++++ with the following command(s): 
`which relion_run_motioncorr_mpi` --i Import/exp001/movies.star --o MotionCorr/exp002/ --first_frame_sum 1 --last_frame_sum 0 --bin_factor 1 --motioncorr_exe /public/EM/MOTIONCOR2/MotionCor2 --bfactor 300 --use_motioncor2 --angpix 1.34 --patch_x 5 --patch_y 5 --gpu 0:1 --dose_weighting --voltage 300 --dose_per_frame 1.25 --preexposure 0 
 ++++ 

 ++++ Executing new job on Tue Sep 13 14:01:50 2016
 ++++ with the following command(s): 
`which relion_run_motioncorr_mpi` --i Import/exp001/movies.star --o MotionCorr/exp002/ --first_frame_sum 1 --last_frame_sum 0 --bin_factor 1 --motioncorr_exe /public/EM/MOTIONCOR2/MotionCor2 --bfactor 300 --use_motioncor2 --angpix 1.34 --patch_x 5 --patch_y 5 --gpu 0:1 --dose_weighting --voltage 300 --dose_per_frame 1.25 --preexposure 0 --only_do_unfinished  
 ++++ 

 ++++ Executing new job on Tue Sep 13 14:04:21 2016
 ++++ with the following command(s): 
`which relion_run_motioncorr_mpi` --i Import/exp001/movies.star --o MotionCorr/exp002/ --first_frame_sum 1 --last_frame_sum 0 --bin_factor 1 --motioncorr_exe /public/EM/MOTIONCOR2/MotionCor2 --bfactor 300 --use_motioncor2 --angpix 1.34 --patch_x 5 --patch_y 5 --gpu 0:1 --dose_weighting --voltage 300 --dose_per_frame 1.25 --preexposure 0 --only_do_unfinished  
 ++++ 

 ++++ Executing new job on Tue Sep 13 14:06:31 2016
 ++++ with the following command(s): 
`which relion_run_motioncorr_mpi` --i Import/exp001/movies.star --o MotionCorr/exp002/ --first_frame_sum 1 --last_frame_sum 0 --bin_factor 1 --motioncorr_exe /public/EM/MOTIONCOR2/MotionCor2 --bfactor 300 --use_motioncor2 --angpix 1.34 --patch_x 5 --patch_y 5 --gpu 0:1 --dose_weighting --voltage 300 --dose_per_frame 1.25 --preexposure 0 --only_do_unfinished  
 ++++ 

 ++++ Executing new job on Tue Sep 13 14:09:02 2016
 ++++ with the following command(s): 
`which relion_run_motioncorr_mpi` --i Import/exp001/movies.star --o MotionCorr/exp002/ --first_frame_sum 1 --last_frame_sum 0 --bin_factor 1 --motioncorr_exe /public/EM/MOTIONCOR2/MotionCor2 --bfactor 300 --use_motioncor2 --angpix 1.34 --patch_x 5 --patch_y 5 --gpu 0:1 --dose_weighting --voltage 300 --dose_per_frame 1.25 --preexposure 0 --only_do_unfinished  
 ++++ 

 ++++ Executing new job on Tue Sep 13 14:10:32 2016
 ++++ with the following command(s): 
`which relion_run_motioncorr_mpi` --i Import/exp001/movies.star --o MotionCorr/exp002/ --first_frame_sum 1 --last_frame_sum 0 --bin_factor 1 --motioncorr_exe /public/EM/MOTIONCOR2/MotionCor2 --bfactor 300 --use_motioncor2 --angpix 1.34 --patch_x 5 --patch_y 5 --gpu 0:1 --dose_weighting --voltage 300 --dose_per_frame 1.25 --preexposure 0 --only_do_unfinished  
 ++++ 

 ++++ Executing new job on Tue Sep 13 14:12:23 2016
 ++++ with the following command(s): 
`which relion_run_motioncorr_mpi` --i Import/exp001/movies.star --o MotionCorr/exp002/ --first_frame_sum 1 --last_frame_sum 0 --bin_factor 1 --motioncorr_exe /public/EM/MOTIONCOR2/MotionCor2 --bfactor 300 --use_motioncor2 --angpix 1.34 --patch_x 5 --patch_y 5 --gpu 0:1 --dose_weighting --voltage 300 --dose_per_frame 1.25 --preexposure 0 --only_do_unfinished  
 ++++ 

 ++++ Executing new job on Tue Sep 13 14:14:53 2016
 ++++ with the following command(s): 
`which relion_run_motioncorr_mpi` --i Import/exp001/movies.star --o MotionCorr/exp002/ --first_frame_sum 1 --last_frame_sum 0 --bin_factor 1 --motioncorr_exe /public/EM/MOTIONCOR2/MotionCor2 --bfactor 300 --use_motioncor2 --angpix 1.34 --patch_x 5 --patch_y 5 --gpu 0:1 --dose_weighting --voltage 300 --dose_per_frame 1.25 --preexposure 0 --only_do_unfinished  
 ++++ 

 ++++ Executing new job on Tue Sep 13 14:17:04 2016
 ++++ with the following command(s): 
`which relion_run_motioncorr_mpi` --i Import/exp001/movies.star --o MotionCorr/exp002/ --first_frame_sum 1 --last_frame_sum 0 --bin_factor 1 --motioncorr_exe /public/EM/MOTIONCOR2/MotionCor2 --bfactor 300 --use_motioncor2 --angpix 1.34 --patch_x 5 --patch_y 5 --gpu 0:1 --dose_weighting --voltage 300 --dose_per_frame 1.25 --preexposure 0 --only_do_unfinished  
 ++++ 

 ++++ Executing new job on Tue Sep 13 14:19:44 2016
 ++++ with the following command(s): 
`which relion_run_motioncorr_mpi` --i Import/exp001/movies.star --o MotionCorr/exp002/ --first_frame_sum 1 --last_frame_sum 0 --bin_factor 1 --motioncorr_exe /public/EM/MOTIONCOR2/MotionCor2 --bfactor 300 --use_motioncor2 --angpix 1.34 --patch_x 5 --patch_y 5 --gpu 0:1 --dose_weighting --voltage 300 --dose_per_frame 1.25 --preexposure 0 --only_do_unfinished  
 ++++ 

 ++++ Executing new job on Tue Sep 13 14:22:15 2016
 ++++ with the following command(s): 
`which relion_run_motioncorr_mpi` --i Import/exp001/movies.star --o MotionCorr/exp002/ --first_frame_sum 1 --last_frame_sum 0 --bin_factor 1 --motioncorr_exe /public/EM/MOTIONCOR2/MotionCor2 --bfactor 300 --use_motioncor2 --angpix 1.34 --patch_x 5 --patch_y 5 --gpu 0:1 --dose_weighting --voltage 300 --dose_per_frame 1.25 --preexposure 0 --only_do_unfinished  
 ++++ 

 ++++ Executing new job on Tue Sep 13 14:24:46 2016
 ++++ with the following command(s): 
`which relion_run_motioncorr_mpi` --i Import/exp001/movies.star --o MotionCorr/exp002/ --first_frame_sum 1 --last_frame_sum 0 --bin_factor 1 --motioncorr_exe /public/EM/MOTIONCOR2/MotionCor2 --bfactor 300 --use_motioncor2 --angpix 1.34 --patch_x 5 --patch_y 5 --gpu 0:1 --dose_weighting --voltage 300 --dose_per_frame 1.25 --preexposure 0 --only_do_unfinished  
 ++++ 

 ++++ Executing new job on Tue Sep 13 14:27:16 2016
 ++++ with the following command(s): 
`which relion_run_motioncorr_mpi` --i Import/exp001/movies.star --o MotionCorr/exp002/ --first_frame_sum 1 --last_frame_sum 0 --bin_factor 1 --motioncorr_exe /public/EM/MOTIONCOR2/MotionCor2 --bfactor 300 --use_motioncor2 --angpix 1.34 --patch_x 5 --patch_y 5 --gpu 0:1 --dose_weighting --voltage 300 --dose_per_frame 1.25 --preexposure 0 --only_do_unfinished  
 ++++ 

 ++++ Executing new job on Tue Sep 13 14:29:47 2016
 ++++ with the following command(s): 
`which relion_run_motioncorr_mpi` --i Import/exp001/movies.star --o MotionCorr/exp002/ --first_frame_sum 1 --last_frame_sum 0 --bin_factor 1 --motioncorr_exe /public/EM/MOTIONCOR2/MotionCor2 --bfactor 300 --use_motioncor2 --angpix 1.34 --patch_x 5 --patch_y 5 --gpu 0:1 --dose_weighting --voltage 300 --dose_per_frame 1.25 --preexposure 0 --only_do_unfinished  
 ++++ 

 ++++ Executing new job on Tue Sep 13 14:33:38 2016
 ++++ with the following command(s): 
`which relion_run_motioncorr_mpi` --i Import/exp001/movies.star --o MotionCorr/exp002/ --first_frame_sum 1 --last_frame_sum 0 --bin_factor 1 --motioncorr_exe /public/EM/MOTIONCOR2/MotionCor2 --bfactor 300 --use_motioncor2 --angpix 1.34 --patch_x 5 --patch_y 5 --gpu 0:1 --dose_weighting --voltage 300 --dose_per_frame 1.25 --preexposure 0 --only_do_unfinished  
 ++++ 

 ++++ Executing new job on Tue Sep 13 14:37:08 2016
 ++++ with the following command(s): 
`which relion_run_motioncorr_mpi` --i Import/exp001/movies.star --o MotionCorr/exp002/ --first_frame_sum 1 --last_frame_sum 0 --bin_factor 1 --motioncorr_exe /public/EM/MOTIONCOR2/MotionCor2 --bfactor 300 --use_motioncor2 --angpix 1.34 --patch_x 5 --patch_y 5 --gpu 0:1 --dose_weighting --voltage 300 --dose_per_frame 1.25 --preexposure 0 --only_do_unfinished  
 ++++ 

 ++++ Executing new job on Tue Sep 13 14:39:59 2016
 ++++ with the following command(s): 
`which relion_run_motioncorr_mpi` --i Import/exp001/movies.star --o MotionCorr/exp002/ --first_frame_sum 1 --last_frame_sum 0 --bin_factor 1 --motioncorr_exe /public/EM/MOTIONCOR2/MotionCor2 --bfactor 300 --use_motioncor2 --angpix 1.34 --patch_x 5 --patch_y 5 --gpu 0:1 --dose_weighting --voltage 300 --dose_per_frame 1.25 --preexposure 0 --only_do_unfinished  
 ++++ 

 ++++ Executing new job on Tue Sep 13 14:42:50 2016
 ++++ with the following command(s): 
`which relion_run_motioncorr_mpi` --i Import/exp001/movies.star --o MotionCorr/exp002/ --first_frame_sum 1 --last_frame_sum 0 --bin_factor 1 --motioncorr_exe /public/EM/MOTIONCOR2/MotionCor2 --bfactor 300 --use_motioncor2 --angpix 1.34 --patch_x 5 --patch_y 5 --gpu 0:1 --dose_weighting --voltage 300 --dose_per_frame 1.25 --preexposure 0 --only_do_unfinished  
 ++++ 

 ++++ Executing new job on Tue Sep 13 14:45:51 2016
 ++++ with the following command(s): 
`which relion_run_motioncorr_mpi` --i Import/exp001/movies.star --o MotionCorr/exp002/ --first_frame_sum 1 --last_frame_sum 0 --bin_factor 1 --motioncorr_exe /public/EM/MOTIONCOR2/MotionCor2 --bfactor 300 --use_motioncor2 --angpix 1.34 --patch_x 5 --patch_y 5 --gpu 0:1 --dose_weighting --voltage 300 --dose_per_frame 1.25 --preexposure 0 --only_do_unfinished  
 ++++ 

 ++++ Executing new job on Tue Sep 13 14:48:51 2016
 ++++ with the following command(s): 
`which relion_run_motioncorr_mpi` --i Import/exp001/movies.star --o MotionCorr/exp002/ --first_frame_sum 1 --last_frame_sum 0 --bin_factor 1 --motioncorr_exe /public/EM/MOTIONCOR2/MotionCor2 --bfactor 300 --use_motioncor2 --angpix 1.34 --patch_x 5 --patch_y 5 --gpu 0:1 --dose_weighting --voltage 300 --dose_per_frame 1.25 --preexposure 0 --only_do_unfinished  
 ++++ 

 ++++ Executing new job on Tue Sep 13 14:51:32 2016
 ++++ with the following command(s): 
`which relion_run_motioncorr_mpi` --i Import/exp001/movies.star --o MotionCorr/exp002/ --first_frame_sum 1 --last_frame_sum 0 --bin_factor 1 --motioncorr_exe /public/EM/MOTIONCOR2/MotionCor2 --bfactor 300 --use_motioncor2 --angpix 1.34 --patch_x 5 --patch_y 5 --gpu 0:1 --dose_weighting --voltage 300 --dose_per_frame 1.25 --preexposure 0 --only_do_unfinished  
 ++++ 

 ++++ Executing new job on Tue Sep 13 14:54:32 2016
 ++++ with the following command(s): 
`which relion_run_motioncorr_mpi` --i Import/exp001/movies.star --o MotionCorr/exp002/ --first_frame_sum 1 --last_frame_sum 0 --bin_factor 1 --motioncorr_exe /public/EM/MOTIONCOR2/MotionCor2 --bfactor 300 --use_motioncor2 --angpix 1.34 --patch_x 5 --patch_y 5 --gpu 0:1 --dose_weighting --voltage 300 --dose_per_frame 1.25 --preexposure 0 --only_do_unfinished  
 ++++ 

 ++++ Executing new job on Tue Sep 13 14:57:03 2016
 ++++ with the following command(s): 
`which relion_run_motioncorr_mpi` --i Import/exp001/movies.star --o MotionCorr/exp002/ --first_frame_sum 1 --last_frame_sum 0 --bin_factor 1 --motioncorr_exe /public/EM/MOTIONCOR2/MotionCor2 --bfactor 300 --use_motioncor2 --angpix 1.34 --patch_x 5 --patch_y 5 --gpu 0:1 --dose_weighting --voltage 300 --dose_per_frame 1.25 --preexposure 0 --only_do_unfinished  
 ++++ 

 ++++ Executing new job on Tue Sep 13 14:59:34 2016
 ++++ with the following command(s): 
`which relion_run_motioncorr_mpi` --i Import/exp001/movies.star --o MotionCorr/exp002/ --first_frame_sum 1 --last_frame_sum 0 --bin_factor 1 --motioncorr_exe /public/EM/MOTIONCOR2/MotionCor2 --bfactor 300 --use_motioncor2 --angpix 1.34 --patch_x 5 --patch_y 5 --gpu 0:1 --dose_weighting --voltage 300 --dose_per_frame 1.25 --preexposure 0 --only_do_unfinished  
 ++++ 

 ++++ Executing new job on Tue Sep 13 15:01:44 2016
 ++++ with the following command(s): 
`which relion_run_motioncorr_mpi` --i Import/exp001/movies.star --o MotionCorr/exp002/ --first_frame_sum 1 --last_frame_sum 0 --bin_factor 1 --motioncorr_exe /public/EM/MOTIONCOR2/MotionCor2 --bfactor 300 --use_motioncor2 --angpix 1.34 --patch_x 5 --patch_y 5 --gpu 0:1 --dose_weighting --voltage 300 --dose_per_frame 1.25 --preexposure 0 --only_do_unfinished  
 ++++ 

 ++++ Executing new job on Tue Sep 13 15:03:55 2016
 ++++ with the following command(s): 
`which relion_run_motioncorr_mpi` --i Import/exp001/movies.star --o MotionCorr/exp002/ --first_frame_sum 1 --last_frame_sum 0 --bin_factor 1 --motioncorr_exe /public/EM/MOTIONCOR2/MotionCor2 --bfactor 300 --use_motioncor2 --angpix 1.34 --patch_x 5 --patch_y 5 --gpu 0:1 --dose_weighting --voltage 300 --dose_per_frame 1.25 --preexposure 0 --only_do_unfinished  
 ++++ 

 ++++ Executing new job on Tue Sep 13 15:06:46 2016
 ++++ with the following command(s): 
`which relion_run_motioncorr_mpi` --i Import/exp001/movies.star --o MotionCorr/exp002/ --first_frame_sum 1 --last_frame_sum 0 --bin_factor 1 --motioncorr_exe /public/EM/MOTIONCOR2/MotionCor2 --bfactor 300 --use_motioncor2 --angpix 1.34 --patch_x 5 --patch_y 5 --gpu 0:1 --dose_weighting --voltage 300 --dose_per_frame 1.25 --preexposure 0 --only_do_unfinished  
 ++++ 

 ++++ Executing new job on Tue Sep 13 15:08:26 2016
 ++++ with the following command(s): 
`which relion_run_motioncorr_mpi` --i Import/exp001/movies.star --o MotionCorr/exp002/ --first_frame_sum 1 --last_frame_sum 0 --bin_factor 1 --motioncorr_exe /public/EM/MOTIONCOR2/MotionCor2 --bfactor 300 --use_motioncor2 --angpix 1.34 --patch_x 5 --patch_y 5 --gpu 0:1 --dose_weighting --voltage 300 --dose_per_frame 1.25 --preexposure 0 --only_do_unfinished  
 ++++ 

 ++++ Executing new job on Tue Sep 13 15:11:27 2016
 ++++ with the following command(s): 
`which relion_run_motioncorr_mpi` --i Import/exp001/movies.star --o MotionCorr/exp002/ --first_frame_sum 1 --last_frame_sum 0 --bin_factor 1 --motioncorr_exe /public/EM/MOTIONCOR2/MotionCor2 --bfactor 300 --use_motioncor2 --angpix 1.34 --patch_x 5 --patch_y 5 --gpu 0:1 --dose_weighting --voltage 300 --dose_per_frame 1.25 --preexposure 0 --only_do_unfinished  
 ++++ 

 ++++ Executing new job on Tue Sep 13 15:14:37 2016
 ++++ with the following command(s): 
`which relion_run_motioncorr_mpi` --i Import/exp001/movies.star --o MotionCorr/exp002/ --first_frame_sum 1 --last_frame_sum 0 --bin_factor 1 --motioncorr_exe /public/EM/MOTIONCOR2/MotionCor2 --bfactor 300 --use_motioncor2 --angpix 1.34 --patch_x 5 --patch_y 5 --gpu 0:1 --dose_weighting --voltage 300 --dose_per_frame 1.25 --preexposure 0 --only_do_unfinished  
 ++++ 

 ++++ Executing new job on Tue Sep 13 15:17:08 2016
 ++++ with the following command(s): 
`which relion_run_motioncorr_mpi` --i Import/exp001/movies.star --o MotionCorr/exp002/ --first_frame_sum 1 --last_frame_sum 0 --bin_factor 1 --motioncorr_exe /public/EM/MOTIONCOR2/MotionCor2 --bfactor 300 --use_motioncor2 --angpix 1.34 --patch_x 5 --patch_y 5 --gpu 0:1 --dose_weighting --voltage 300 --dose_per_frame 1.25 --preexposure 0 --only_do_unfinished  
 ++++ 

 ++++ Executing new job on Tue Sep 13 15:19:49 2016
 ++++ with the following command(s): 
`which relion_run_motioncorr_mpi` --i Import/exp001/movies.star --o MotionCorr/exp002/ --first_frame_sum 1 --last_frame_sum 0 --bin_factor 1 --motioncorr_exe /public/EM/MOTIONCOR2/MotionCor2 --bfactor 300 --use_motioncor2 --angpix 1.34 --patch_x 5 --patch_y 5 --gpu 0:1 --dose_weighting --voltage 300 --dose_per_frame 1.25 --preexposure 0 --only_do_unfinished  
 ++++ 

 ++++ Executing new job on Tue Sep 13 15:22:19 2016
 ++++ with the following command(s): 
`which relion_run_motioncorr_mpi` --i Import/exp001/movies.star --o MotionCorr/exp002/ --first_frame_sum 1 --last_frame_sum 0 --bin_factor 1 --motioncorr_exe /public/EM/MOTIONCOR2/MotionCor2 --bfactor 300 --use_motioncor2 --angpix 1.34 --patch_x 5 --patch_y 5 --gpu 0:1 --dose_weighting --voltage 300 --dose_per_frame 1.25 --preexposure 0 --only_do_unfinished  
 ++++ 

 ++++ Executing new job on Tue Sep 13 15:25:30 2016
 ++++ with the following command(s): 
`which relion_run_motioncorr_mpi` --i Import/exp001/movies.star --o MotionCorr/exp002/ --first_frame_sum 1 --last_frame_sum 0 --bin_factor 1 --motioncorr_exe /public/EM/MOTIONCOR2/MotionCor2 --bfactor 300 --use_motioncor2 --angpix 1.34 --patch_x 5 --patch_y 5 --gpu 0:1 --dose_weighting --voltage 300 --dose_per_frame 1.25 --preexposure 0 --only_do_unfinished  
 ++++ 

 ++++ Executing new job on Tue Sep 13 15:28:00 2016
 ++++ with the following command(s): 
`which relion_run_motioncorr_mpi` --i Import/exp001/movies.star --o MotionCorr/exp002/ --first_frame_sum 1 --last_frame_sum 0 --bin_factor 1 --motioncorr_exe /public/EM/MOTIONCOR2/MotionCor2 --bfactor 300 --use_motioncor2 --angpix 1.34 --patch_x 5 --patch_y 5 --gpu 0:1 --dose_weighting --voltage 300 --dose_per_frame 1.25 --preexposure 0 --only_do_unfinished  
 ++++ 

 ++++ Executing new job on Tue Sep 13 15:30:51 2016
 ++++ with the following command(s): 
`which relion_run_motioncorr_mpi` --i Import/exp001/movies.star --o MotionCorr/exp002/ --first_frame_sum 1 --last_frame_sum 0 --bin_factor 1 --motioncorr_exe /public/EM/MOTIONCOR2/MotionCor2 --bfactor 300 --use_motioncor2 --angpix 1.34 --patch_x 5 --patch_y 5 --gpu 0:1 --dose_weighting --voltage 300 --dose_per_frame 1.25 --preexposure 0 --only_do_unfinished  
 ++++ 

 ++++ Executing new job on Tue Sep 13 15:34:12 2016
 ++++ with the following command(s): 
`which relion_run_motioncorr_mpi` --i Import/exp001/movies.star --o MotionCorr/exp002/ --first_frame_sum 1 --last_frame_sum 0 --bin_factor 1 --motioncorr_exe /public/EM/MOTIONCOR2/MotionCor2 --bfactor 300 --use_motioncor2 --angpix 1.34 --patch_x 5 --patch_y 5 --gpu 0:1 --dose_weighting --voltage 300 --dose_per_frame 1.25 --preexposure 0 --only_do_unfinished  
 ++++ 

 ++++ Executing new job on Tue Sep 13 15:41:32 2016
 ++++ with the following command(s): 
`which relion_run_motioncorr_mpi` --i Import/exp001/movies.star --o MotionCorr/exp002/ --first_frame_sum 1 --last_frame_sum 0 --bin_factor 1 --motioncorr_exe /public/EM/MOTIONCOR2/MotionCor2 --bfactor 300 --use_motioncor2 --angpix 1.34 --patch_x 5 --patch_y 5 --gpu 0:1 --dose_weighting --voltage 300 --dose_per_frame 1.25 --preexposure 0 --only_do_unfinished  
 ++++ 

 ++++ Executing new job on Tue Sep 13 15:48:33 2016
 ++++ with the following command(s): 
`which relion_run_motioncorr_mpi` --i Import/exp001/movies.star --o MotionCorr/exp002/ --first_frame_sum 1 --last_frame_sum 0 --bin_factor 1 --motioncorr_exe /public/EM/MOTIONCOR2/MotionCor2 --bfactor 300 --use_motioncor2 --angpix 1.34 --patch_x 5 --patch_y 5 --gpu 0:1 --dose_weighting --voltage 300 --dose_per_frame 1.25 --preexposure 0 --only_do_unfinished  
 ++++ 

 ++++ Executing new job on Tue Sep 13 15:54:04 2016
 ++++ with the following command(s): 
`which relion_run_motioncorr_mpi` --i Import/exp001/movies.star --o MotionCorr/exp002/ --first_frame_sum 1 --last_frame_sum 0 --bin_factor 1 --motioncorr_exe /public/EM/MOTIONCOR2/MotionCor2 --bfactor 300 --use_motioncor2 --angpix 1.34 --patch_x 5 --patch_y 5 --gpu 0:1 --dose_weighting --voltage 300 --dose_per_frame 1.25 --preexposure 0 --only_do_unfinished  
 ++++ 

 ++++ Executing new job on Tue Sep 13 16:56:45 2016
 ++++ with the following command(s): 
`which relion_run_motioncorr_mpi` --i Import/exp001/movies.star --o MotionCorr/exp002/ --first_frame_sum 1 --last_frame_sum 0 --bin_factor 1 --motioncorr_exe /public/EM/MOTIONCOR2/MotionCor2 --bfactor 300 --use_motioncor2 --angpix 1.34 --patch_x 5 --patch_y 5 --gpu 0:1 --dose_weighting --voltage 300 --dose_per_frame 1.25 --preexposure 0 --only_do_unfinished  
 ++++ 

 ++++ Executing new job on Tue Sep 13 17:47:47 2016
 ++++ with the following command(s): 
`which relion_run_motioncorr_mpi` --i Import/exp001/movies.star --o MotionCorr/exp002/ --first_frame_sum 1 --last_frame_sum 0 --bin_factor 1 --motioncorr_exe /public/EM/MOTIONCOR2/MotionCor2 --bfactor 300 --use_motioncor2 --angpix 1.34 --patch_x 5 --patch_y 5 --gpu 0:1 --dose_weighting --voltage 300 --dose_per_frame 1.25 --preexposure 0 --only_do_unfinished  
 ++++ 

 ++++ Executing new job on Tue Sep 13 18:05:38 2016
 ++++ with the following command(s): 
`which relion_run_motioncorr_mpi` --i Import/exp001/movies.star --o MotionCorr/exp002/ --first_frame_sum 1 --last_frame_sum 0 --bin_factor 1 --motioncorr_exe /public/EM/MOTIONCOR2/MotionCor2 --bfactor 300 --use_motioncor2 --angpix 1.34 --patch_x 5 --patch_y 5 --gpu 0:1 --dose_weighting --voltage 300 --dose_per_frame 1.25 --preexposure 0 --only_do_unfinished  
 ++++ 

 ++++ Executing new job on Tue Sep 13 18:13:29 2016
 ++++ with the following command(s): 
`which relion_run_motioncorr_mpi` --i Import/exp001/movies.star --o MotionCorr/exp002/ --first_frame_sum 1 --last_frame_sum 0 --bin_factor 1 --motioncorr_exe /public/EM/MOTIONCOR2/MotionCor2 --bfactor 300 --use_motioncor2 --angpix 1.34 --patch_x 5 --patch_y 5 --gpu 0:1 --dose_weighting --voltage 300 --dose_per_frame 1.25 --preexposure 0 --only_do_unfinished  
 ++++ 

 ++++ Executing new job on Tue Sep 13 18:17:40 2016
 ++++ with the following command(s): 
`which relion_run_motioncorr_mpi` --i Import/exp001/movies.star --o MotionCorr/exp002/ --first_frame_sum 1 --last_frame_sum 0 --bin_factor 1 --motioncorr_exe /public/EM/MOTIONCOR2/MotionCor2 --bfactor 300 --use_motioncor2 --angpix 1.34 --patch_x 5 --patch_y 5 --gpu 0:1 --dose_weighting --voltage 300 --dose_per_frame 1.25 --preexposure 0 --only_do_unfinished  
 ++++ 

 ++++ Executing new job on Tue Sep 13 18:20:50 2016
 ++++ with the following command(s): 
`which relion_run_motioncorr_mpi` --i Import/exp001/movies.star --o MotionCorr/exp002/ --first_frame_sum 1 --last_frame_sum 0 --bin_factor 1 --motioncorr_exe /public/EM/MOTIONCOR2/MotionCor2 --bfactor 300 --use_motioncor2 --angpix 1.34 --patch_x 5 --patch_y 5 --gpu 0:1 --dose_weighting --voltage 300 --dose_per_frame 1.25 --preexposure 0 --only_do_unfinished  
 ++++ 

 ++++ Executing new job on Tue Sep 13 18:23:21 2016
 ++++ with the following command(s): 
`which relion_run_motioncorr_mpi` --i Import/exp001/movies.star --o MotionCorr/exp002/ --first_frame_sum 1 --last_frame_sum 0 --bin_factor 1 --motioncorr_exe /public/EM/MOTIONCOR2/MotionCor2 --bfactor 300 --use_motioncor2 --angpix 1.34 --patch_x 5 --patch_y 5 --gpu 0:1 --dose_weighting --voltage 300 --dose_per_frame 1.25 --preexposure 0 --only_do_unfinished  
 ++++ 

 ++++ Executing new job on Tue Sep 13 18:25:52 2016
 ++++ with the following command(s): 
`which relion_run_motioncorr_mpi` --i Import/exp001/movies.star --o MotionCorr/exp002/ --first_frame_sum 1 --last_frame_sum 0 --bin_factor 1 --motioncorr_exe /public/EM/MOTIONCOR2/MotionCor2 --bfactor 300 --use_motioncor2 --angpix 1.34 --patch_x 5 --patch_y 5 --gpu 0:1 --dose_weighting --voltage 300 --dose_per_frame 1.25 --preexposure 0 --only_do_unfinished  
 ++++ 

 ++++ Executing new job on Tue Sep 13 18:28:22 2016
 ++++ with the following command(s): 
`which relion_run_motioncorr_mpi` --i Import/exp001/movies.star --o MotionCorr/exp002/ --first_frame_sum 1 --last_frame_sum 0 --bin_factor 1 --motioncorr_exe /public/EM/MOTIONCOR2/MotionCor2 --bfactor 300 --use_motioncor2 --angpix 1.34 --patch_x 5 --patch_y 5 --gpu 0:1 --dose_weighting --voltage 300 --dose_per_frame 1.25 --preexposure 0 --only_do_unfinished  
 ++++ 

 ++++ Executing new job on Tue Sep 13 18:31:03 2016
 ++++ with the following command(s): 
`which relion_run_motioncorr_mpi` --i Import/exp001/movies.star --o MotionCorr/exp002/ --first_frame_sum 1 --last_frame_sum 0 --bin_factor 1 --motioncorr_exe /public/EM/MOTIONCOR2/MotionCor2 --bfactor 300 --use_motioncor2 --angpix 1.34 --patch_x 5 --patch_y 5 --gpu 0:1 --dose_weighting --voltage 300 --dose_per_frame 1.25 --preexposure 0 --only_do_unfinished  
 ++++ 

 ++++ Executing new job on Tue Sep 13 18:33:54 2016
 ++++ with the following command(s): 
`which relion_run_motioncorr_mpi` --i Import/exp001/movies.star --o MotionCorr/exp002/ --first_frame_sum 1 --last_frame_sum 0 --bin_factor 1 --motioncorr_exe /public/EM/MOTIONCOR2/MotionCor2 --bfactor 300 --use_motioncor2 --angpix 1.34 --patch_x 5 --patch_y 5 --gpu 0:1 --dose_weighting --voltage 300 --dose_per_frame 1.25 --preexposure 0 --only_do_unfinished  
 ++++ 

 ++++ Executing new job on Tue Sep 13 18:36:46 2016
 ++++ with the following command(s): 
`which relion_run_motioncorr_mpi` --i Import/exp001/movies.star --o MotionCorr/exp002/ --first_frame_sum 1 --last_frame_sum 0 --bin_factor 1 --motioncorr_exe /public/EM/MOTIONCOR2/MotionCor2 --bfactor 300 --use_motioncor2 --angpix 1.34 --patch_x 5 --patch_y 5 --gpu 0:1 --dose_weighting --voltage 300 --dose_per_frame 1.25 --preexposure 0 --only_do_unfinished  
 ++++ 

 ++++ Executing new job on Tue Sep 13 18:39:46 2016
 ++++ with the following command(s): 
`which relion_run_motioncorr_mpi` --i Import/exp001/movies.star --o MotionCorr/exp002/ --first_frame_sum 1 --last_frame_sum 0 --bin_factor 1 --motioncorr_exe /public/EM/MOTIONCOR2/MotionCor2 --bfactor 300 --use_motioncor2 --angpix 1.34 --patch_x 5 --patch_y 5 --gpu 0:1 --dose_weighting --voltage 300 --dose_per_frame 1.25 --preexposure 0 --only_do_unfinished  
 ++++ 

 ++++ Executing new job on Tue Sep 13 18:42:57 2016
 ++++ with the following command(s): 
`which relion_run_motioncorr_mpi` --i Import/exp001/movies.star --o MotionCorr/exp002/ --first_frame_sum 1 --last_frame_sum 0 --bin_factor 1 --motioncorr_exe /public/EM/MOTIONCOR2/MotionCor2 --bfactor 300 --use_motioncor2 --angpix 1.34 --patch_x 5 --patch_y 5 --gpu 0:1 --dose_weighting --voltage 300 --dose_per_frame 1.25 --preexposure 0 --only_do_unfinished  
 ++++ 

 ++++ Executing new job on Tue Sep 13 18:46:08 2016
 ++++ with the following command(s): 
`which relion_run_motioncorr_mpi` --i Import/exp001/movies.star --o MotionCorr/exp002/ --first_frame_sum 1 --last_frame_sum 0 --bin_factor 1 --motioncorr_exe /public/EM/MOTIONCOR2/MotionCor2 --bfactor 300 --use_motioncor2 --angpix 1.34 --patch_x 5 --patch_y 5 --gpu 0:1 --dose_weighting --voltage 300 --dose_per_frame 1.25 --preexposure 0 --only_do_unfinished  
 ++++ 

 ++++ Executing new job on Tue Sep 13 18:50:59 2016
 ++++ with the following command(s): 
`which relion_run_motioncorr_mpi` --i Import/exp001/movies.star --o MotionCorr/exp002/ --first_frame_sum 1 --last_frame_sum 0 --bin_factor 1 --motioncorr_exe /public/EM/MOTIONCOR2/MotionCor2 --bfactor 300 --use_motioncor2 --angpix 1.34 --patch_x 5 --patch_y 5 --gpu 0:1 --dose_weighting --voltage 300 --dose_per_frame 1.25 --preexposure 0 --only_do_unfinished  
 ++++ 

 ++++ Executing new job on Tue Sep 13 18:55:40 2016
 ++++ with the following command(s): 
`which relion_run_motioncorr_mpi` --i Import/exp001/movies.star --o MotionCorr/exp002/ --first_frame_sum 1 --last_frame_sum 0 --bin_factor 1 --motioncorr_exe /public/EM/MOTIONCOR2/MotionCor2 --bfactor 300 --use_motioncor2 --angpix 1.34 --patch_x 5 --patch_y 5 --gpu 0:1 --dose_weighting --voltage 300 --dose_per_frame 1.25 --preexposure 0 --only_do_unfinished  
 ++++ 

 ++++ Executing new job on Tue Sep 13 18:59:00 2016
 ++++ with the following command(s): 
`which relion_run_motioncorr_mpi` --i Import/exp001/movies.star --o MotionCorr/exp002/ --first_frame_sum 1 --last_frame_sum 0 --bin_factor 1 --motioncorr_exe /public/EM/MOTIONCOR2/MotionCor2 --bfactor 300 --use_motioncor2 --angpix 1.34 --patch_x 5 --patch_y 5 --gpu 0:1 --dose_weighting --voltage 300 --dose_per_frame 1.25 --preexposure 0 --only_do_unfinished  
 ++++ 

 ++++ Executing new job on Tue Sep 13 19:02:51 2016
 ++++ with the following command(s): 
`which relion_run_motioncorr_mpi` --i Import/exp001/movies.star --o MotionCorr/exp002/ --first_frame_sum 1 --last_frame_sum 0 --bin_factor 1 --motioncorr_exe /public/EM/MOTIONCOR2/MotionCor2 --bfactor 300 --use_motioncor2 --angpix 1.34 --patch_x 5 --patch_y 5 --gpu 0:1 --dose_weighting --voltage 300 --dose_per_frame 1.25 --preexposure 0 --only_do_unfinished  
 ++++ 

 ++++ Executing new job on Tue Sep 13 19:05:42 2016
 ++++ with the following command(s): 
`which relion_run_motioncorr_mpi` --i Import/exp001/movies.star --o MotionCorr/exp002/ --first_frame_sum 1 --last_frame_sum 0 --bin_factor 1 --motioncorr_exe /public/EM/MOTIONCOR2/MotionCor2 --bfactor 300 --use_motioncor2 --angpix 1.34 --patch_x 5 --patch_y 5 --gpu 0:1 --dose_weighting --voltage 300 --dose_per_frame 1.25 --preexposure 0 --only_do_unfinished  
 ++++ 

 ++++ Executing new job on Tue Sep 13 19:08:23 2016
 ++++ with the following command(s): 
`which relion_run_motioncorr_mpi` --i Import/exp001/movies.star --o MotionCorr/exp002/ --first_frame_sum 1 --last_frame_sum 0 --bin_factor 1 --motioncorr_exe /public/EM/MOTIONCOR2/MotionCor2 --bfactor 300 --use_motioncor2 --angpix 1.34 --patch_x 5 --patch_y 5 --gpu 0:1 --dose_weighting --voltage 300 --dose_per_frame 1.25 --preexposure 0 --only_do_unfinished  
 ++++ 

 ++++ Executing new job on Tue Sep 13 19:11:54 2016
 ++++ with the following command(s): 
`which relion_run_motioncorr_mpi` --i Import/exp001/movies.star --o MotionCorr/exp002/ --first_frame_sum 1 --last_frame_sum 0 --bin_factor 1 --motioncorr_exe /public/EM/MOTIONCOR2/MotionCor2 --bfactor 300 --use_motioncor2 --angpix 1.34 --patch_x 5 --patch_y 5 --gpu 0:1 --dose_weighting --voltage 300 --dose_per_frame 1.25 --preexposure 0 --only_do_unfinished  
 ++++ 

 ++++ Executing new job on Tue Sep 13 19:15:15 2016
 ++++ with the following command(s): 
`which relion_run_motioncorr_mpi` --i Import/exp001/movies.star --o MotionCorr/exp002/ --first_frame_sum 1 --last_frame_sum 0 --bin_factor 1 --motioncorr_exe /public/EM/MOTIONCOR2/MotionCor2 --bfactor 300 --use_motioncor2 --angpix 1.34 --patch_x 5 --patch_y 5 --gpu 0:1 --dose_weighting --voltage 300 --dose_per_frame 1.25 --preexposure 0 --only_do_unfinished  
 ++++ 

 ++++ Executing new job on Tue Sep 13 19:18:05 2016
 ++++ with the following command(s): 
`which relion_run_motioncorr_mpi` --i Import/exp001/movies.star --o MotionCorr/exp002/ --first_frame_sum 1 --last_frame_sum 0 --bin_factor 1 --motioncorr_exe /public/EM/MOTIONCOR2/MotionCor2 --bfactor 300 --use_motioncor2 --angpix 1.34 --patch_x 5 --patch_y 5 --gpu 0:1 --dose_weighting --voltage 300 --dose_per_frame 1.25 --preexposure 0 --only_do_unfinished  
 ++++ 

 ++++ Executing new job on Tue Sep 13 19:21:36 2016
 ++++ with the following command(s): 
`which relion_run_motioncorr_mpi` --i Import/exp001/movies.star --o MotionCorr/exp002/ --first_frame_sum 1 --last_frame_sum 0 --bin_factor 1 --motioncorr_exe /public/EM/MOTIONCOR2/MotionCor2 --bfactor 300 --use_motioncor2 --angpix 1.34 --patch_x 5 --patch_y 5 --gpu 0:1 --dose_weighting --voltage 300 --dose_per_frame 1.25 --preexposure 0 --only_do_unfinished  
 ++++ 

 ++++ Executing new job on Tue Sep 13 19:24:07 2016
 ++++ with the following command(s): 
`which relion_run_motioncorr_mpi` --i Import/exp001/movies.star --o MotionCorr/exp002/ --first_frame_sum 1 --last_frame_sum 0 --bin_factor 1 --motioncorr_exe /public/EM/MOTIONCOR2/MotionCor2 --bfactor 300 --use_motioncor2 --angpix 1.34 --patch_x 5 --patch_y 5 --gpu 0:1 --dose_weighting --voltage 300 --dose_per_frame 1.25 --preexposure 0 --only_do_unfinished  
 ++++ 

 ++++ Executing new job on Tue Sep 13 19:26:48 2016
 ++++ with the following command(s): 
`which relion_run_motioncorr_mpi` --i Import/exp001/movies.star --o MotionCorr/exp002/ --first_frame_sum 1 --last_frame_sum 0 --bin_factor 1 --motioncorr_exe /public/EM/MOTIONCOR2/MotionCor2 --bfactor 300 --use_motioncor2 --angpix 1.34 --patch_x 5 --patch_y 5 --gpu 0:1 --dose_weighting --voltage 300 --dose_per_frame 1.25 --preexposure 0 --only_do_unfinished  
 ++++ 

 ++++ Executing new job on Tue Sep 13 19:29:59 2016
 ++++ with the following command(s): 
`which relion_run_motioncorr_mpi` --i Import/exp001/movies.star --o MotionCorr/exp002/ --first_frame_sum 1 --last_frame_sum 0 --bin_factor 1 --motioncorr_exe /public/EM/MOTIONCOR2/MotionCor2 --bfactor 300 --use_motioncor2 --angpix 1.34 --patch_x 5 --patch_y 5 --gpu 0:1 --dose_weighting --voltage 300 --dose_per_frame 1.25 --preexposure 0 --only_do_unfinished  
 ++++ 

 ++++ Executing new job on Tue Sep 13 19:33:00 2016
 ++++ with the following command(s): 
`which relion_run_motioncorr_mpi` --i Import/exp001/movies.star --o MotionCorr/exp002/ --first_frame_sum 1 --last_frame_sum 0 --bin_factor 1 --motioncorr_exe /public/EM/MOTIONCOR2/MotionCor2 --bfactor 300 --use_motioncor2 --angpix 1.34 --patch_x 5 --patch_y 5 --gpu 0:1 --dose_weighting --voltage 300 --dose_per_frame 1.25 --preexposure 0 --only_do_unfinished  
 ++++ 

 ++++ Executing new job on Tue Sep 13 19:36:41 2016
 ++++ with the following command(s): 
`which relion_run_motioncorr_mpi` --i Import/exp001/movies.star --o MotionCorr/exp002/ --first_frame_sum 1 --last_frame_sum 0 --bin_factor 1 --motioncorr_exe /public/EM/MOTIONCOR2/MotionCor2 --bfactor 300 --use_motioncor2 --angpix 1.34 --patch_x 5 --patch_y 5 --gpu 0:1 --dose_weighting --voltage 300 --dose_per_frame 1.25 --preexposure 0 --only_do_unfinished  
 ++++ 

 ++++ Executing new job on Tue Sep 13 19:39:42 2016
 ++++ with the following command(s): 
`which relion_run_motioncorr_mpi` --i Import/exp001/movies.star --o MotionCorr/exp002/ --first_frame_sum 1 --last_frame_sum 0 --bin_factor 1 --motioncorr_exe /public/EM/MOTIONCOR2/MotionCor2 --bfactor 300 --use_motioncor2 --angpix 1.34 --patch_x 5 --patch_y 5 --gpu 0:1 --dose_weighting --voltage 300 --dose_per_frame 1.25 --preexposure 0 --only_do_unfinished  
 ++++ 

 ++++ Executing new job on Tue Sep 13 19:43:13 2016
 ++++ with the following command(s): 
`which relion_run_motioncorr_mpi` --i Import/exp001/movies.star --o MotionCorr/exp002/ --first_frame_sum 1 --last_frame_sum 0 --bin_factor 1 --motioncorr_exe /public/EM/MOTIONCOR2/MotionCor2 --bfactor 300 --use_motioncor2 --angpix 1.34 --patch_x 5 --patch_y 5 --gpu 0:1 --dose_weighting --voltage 300 --dose_per_frame 1.25 --preexposure 0 --only_do_unfinished  
 ++++ 

 ++++ Executing new job on Tue Sep 13 19:46:14 2016
 ++++ with the following command(s): 
`which relion_run_motioncorr_mpi` --i Import/exp001/movies.star --o MotionCorr/exp002/ --first_frame_sum 1 --last_frame_sum 0 --bin_factor 1 --motioncorr_exe /public/EM/MOTIONCOR2/MotionCor2 --bfactor 300 --use_motioncor2 --angpix 1.34 --patch_x 5 --patch_y 5 --gpu 0:1 --dose_weighting --voltage 300 --dose_per_frame 1.25 --preexposure 0 --only_do_unfinished  
 ++++ 

 ++++ Executing new job on Tue Sep 13 19:48:55 2016
 ++++ with the following command(s): 
`which relion_run_motioncorr_mpi` --i Import/exp001/movies.star --o MotionCorr/exp002/ --first_frame_sum 1 --last_frame_sum 0 --bin_factor 1 --motioncorr_exe /public/EM/MOTIONCOR2/MotionCor2 --bfactor 300 --use_motioncor2 --angpix 1.34 --patch_x 5 --patch_y 5 --gpu 0:1 --dose_weighting --voltage 300 --dose_per_frame 1.25 --preexposure 0 --only_do_unfinished  
 ++++ 

 ++++ Executing new job on Tue Sep 13 19:52:46 2016
 ++++ with the following command(s): 
`which relion_run_motioncorr_mpi` --i Import/exp001/movies.star --o MotionCorr/exp002/ --first_frame_sum 1 --last_frame_sum 0 --bin_factor 1 --motioncorr_exe /public/EM/MOTIONCOR2/MotionCor2 --bfactor 300 --use_motioncor2 --angpix 1.34 --patch_x 5 --patch_y 5 --gpu 0:1 --dose_weighting --voltage 300 --dose_per_frame 1.25 --preexposure 0 --only_do_unfinished  
 ++++ 

 ++++ Executing new job on Tue Sep 13 19:55:57 2016
 ++++ with the following command(s): 
`which relion_run_motioncorr_mpi` --i Import/exp001/movies.star --o MotionCorr/exp002/ --first_frame_sum 1 --last_frame_sum 0 --bin_factor 1 --motioncorr_exe /public/EM/MOTIONCOR2/MotionCor2 --bfactor 300 --use_motioncor2 --angpix 1.34 --patch_x 5 --patch_y 5 --gpu 0:1 --dose_weighting --voltage 300 --dose_per_frame 1.25 --preexposure 0 --only_do_unfinished  
 ++++ 

 ++++ Executing new job on Tue Sep 13 19:59:18 2016
 ++++ with the following command(s): 
`which relion_run_motioncorr_mpi` --i Import/exp001/movies.star --o MotionCorr/exp002/ --first_frame_sum 1 --last_frame_sum 0 --bin_factor 1 --motioncorr_exe /public/EM/MOTIONCOR2/MotionCor2 --bfactor 300 --use_motioncor2 --angpix 1.34 --patch_x 5 --patch_y 5 --gpu 0:1 --dose_weighting --voltage 300 --dose_per_frame 1.25 --preexposure 0 --only_do_unfinished  
 ++++ 

 ++++ Executing new job on Tue Sep 13 20:01:49 2016
 ++++ with the following command(s): 
`which relion_run_motioncorr_mpi` --i Import/exp001/movies.star --o MotionCorr/exp002/ --first_frame_sum 1 --last_frame_sum 0 --bin_factor 1 --motioncorr_exe /public/EM/MOTIONCOR2/MotionCor2 --bfactor 300 --use_motioncor2 --angpix 1.34 --patch_x 5 --patch_y 5 --gpu 0:1 --dose_weighting --voltage 300 --dose_per_frame 1.25 --preexposure 0 --only_do_unfinished  
 ++++ 

 ++++ Executing new job on Tue Sep 13 20:04:00 2016
 ++++ with the following command(s): 
`which relion_run_motioncorr_mpi` --i Import/exp001/movies.star --o MotionCorr/exp002/ --first_frame_sum 1 --last_frame_sum 0 --bin_factor 1 --motioncorr_exe /public/EM/MOTIONCOR2/MotionCor2 --bfactor 300 --use_motioncor2 --angpix 1.34 --patch_x 5 --patch_y 5 --gpu 0:1 --dose_weighting --voltage 300 --dose_per_frame 1.25 --preexposure 0 --only_do_unfinished  
 ++++ 

 ++++ Executing new job on Tue Sep 13 20:07:11 2016
 ++++ with the following command(s): 
`which relion_run_motioncorr_mpi` --i Import/exp001/movies.star --o MotionCorr/exp002/ --first_frame_sum 1 --last_frame_sum 0 --bin_factor 1 --motioncorr_exe /public/EM/MOTIONCOR2/MotionCor2 --bfactor 300 --use_motioncor2 --angpix 1.34 --patch_x 5 --patch_y 5 --gpu 0:1 --dose_weighting --voltage 300 --dose_per_frame 1.25 --preexposure 0 --only_do_unfinished  
 ++++ 

 ++++ Executing new job on Tue Sep 13 20:10:52 2016
 ++++ with the following command(s): 
`which relion_run_motioncorr_mpi` --i Import/exp001/movies.star --o MotionCorr/exp002/ --first_frame_sum 1 --last_frame_sum 0 --bin_factor 1 --motioncorr_exe /public/EM/MOTIONCOR2/MotionCor2 --bfactor 300 --use_motioncor2 --angpix 1.34 --patch_x 5 --patch_y 5 --gpu 0:1 --dose_weighting --voltage 300 --dose_per_frame 1.25 --preexposure 0 --only_do_unfinished  
 ++++ 

 ++++ Executing new job on Tue Sep 13 20:13:43 2016
 ++++ with the following command(s): 
`which relion_run_motioncorr_mpi` --i Import/exp001/movies.star --o MotionCorr/exp002/ --first_frame_sum 1 --last_frame_sum 0 --bin_factor 1 --motioncorr_exe /public/EM/MOTIONCOR2/MotionCor2 --bfactor 300 --use_motioncor2 --angpix 1.34 --patch_x 5 --patch_y 5 --gpu 0:1 --dose_weighting --voltage 300 --dose_per_frame 1.25 --preexposure 0 --only_do_unfinished  
 ++++ 

 ++++ Executing new job on Tue Sep 13 20:16:34 2016
 ++++ with the following command(s): 
`which relion_run_motioncorr_mpi` --i Import/exp001/movies.star --o MotionCorr/exp002/ --first_frame_sum 1 --last_frame_sum 0 --bin_factor 1 --motioncorr_exe /public/EM/MOTIONCOR2/MotionCor2 --bfactor 300 --use_motioncor2 --angpix 1.34 --patch_x 5 --patch_y 5 --gpu 0:1 --dose_weighting --voltage 300 --dose_per_frame 1.25 --preexposure 0 --only_do_unfinished  
 ++++ 

 ++++ Executing new job on Tue Sep 13 20:20:15 2016
 ++++ with the following command(s): 
`which relion_run_motioncorr_mpi` --i Import/exp001/movies.star --o MotionCorr/exp002/ --first_frame_sum 1 --last_frame_sum 0 --bin_factor 1 --motioncorr_exe /public/EM/MOTIONCOR2/MotionCor2 --bfactor 300 --use_motioncor2 --angpix 1.34 --patch_x 5 --patch_y 5 --gpu 0:1 --dose_weighting --voltage 300 --dose_per_frame 1.25 --preexposure 0 --only_do_unfinished  
 ++++ 

 ++++ Executing new job on Tue Sep 13 20:23:06 2016
 ++++ with the following command(s): 
`which relion_run_motioncorr_mpi` --i Import/exp001/movies.star --o MotionCorr/exp002/ --first_frame_sum 1 --last_frame_sum 0 --bin_factor 1 --motioncorr_exe /public/EM/MOTIONCOR2/MotionCor2 --bfactor 300 --use_motioncor2 --angpix 1.34 --patch_x 5 --patch_y 5 --gpu 0:1 --dose_weighting --voltage 300 --dose_per_frame 1.25 --preexposure 0 --only_do_unfinished  
 ++++ 

 ++++ Executing new job on Tue Sep 13 20:26:37 2016
 ++++ with the following command(s): 
`which relion_run_motioncorr_mpi` --i Import/exp001/movies.star --o MotionCorr/exp002/ --first_frame_sum 1 --last_frame_sum 0 --bin_factor 1 --motioncorr_exe /public/EM/MOTIONCOR2/MotionCor2 --bfactor 300 --use_motioncor2 --angpix 1.34 --patch_x 5 --patch_y 5 --gpu 0:1 --dose_weighting --voltage 300 --dose_per_frame 1.25 --preexposure 0 --only_do_unfinished  
 ++++ 

 ++++ Executing new job on Tue Sep 13 20:29:58 2016
 ++++ with the following command(s): 
`which relion_run_motioncorr_mpi` --i Import/exp001/movies.star --o MotionCorr/exp002/ --first_frame_sum 1 --last_frame_sum 0 --bin_factor 1 --motioncorr_exe /public/EM/MOTIONCOR2/MotionCor2 --bfactor 300 --use_motioncor2 --angpix 1.34 --patch_x 5 --patch_y 5 --gpu 0:1 --dose_weighting --voltage 300 --dose_per_frame 1.25 --preexposure 0 --only_do_unfinished  
 ++++ 

 ++++ Executing new job on Tue Sep 13 20:33:49 2016
 ++++ with the following command(s): 
`which relion_run_motioncorr_mpi` --i Import/exp001/movies.star --o MotionCorr/exp002/ --first_frame_sum 1 --last_frame_sum 0 --bin_factor 1 --motioncorr_exe /public/EM/MOTIONCOR2/MotionCor2 --bfactor 300 --use_motioncor2 --angpix 1.34 --patch_x 5 --patch_y 5 --gpu 0:1 --dose_weighting --voltage 300 --dose_per_frame 1.25 --preexposure 0 --only_do_unfinished  
 ++++ 

 ++++ Executing new job on Tue Sep 13 20:37:10 2016
 ++++ with the following command(s): 
`which relion_run_motioncorr_mpi` --i Import/exp001/movies.star --o MotionCorr/exp002/ --first_frame_sum 1 --last_frame_sum 0 --bin_factor 1 --motioncorr_exe /public/EM/MOTIONCOR2/MotionCor2 --bfactor 300 --use_motioncor2 --angpix 1.34 --patch_x 5 --patch_y 5 --gpu 0:1 --dose_weighting --voltage 300 --dose_per_frame 1.25 --preexposure 0 --only_do_unfinished  
 ++++ 

 ++++ Executing new job on Tue Sep 13 20:40:50 2016
 ++++ with the following command(s): 
`which relion_run_motioncorr_mpi` --i Import/exp001/movies.star --o MotionCorr/exp002/ --first_frame_sum 1 --last_frame_sum 0 --bin_factor 1 --motioncorr_exe /public/EM/MOTIONCOR2/MotionCor2 --bfactor 300 --use_motioncor2 --angpix 1.34 --patch_x 5 --patch_y 5 --gpu 0:1 --dose_weighting --voltage 300 --dose_per_frame 1.25 --preexposure 0 --only_do_unfinished  
 ++++ 

 ++++ Executing new job on Tue Sep 13 20:45:11 2016
 ++++ with the following command(s): 
`which relion_run_motioncorr_mpi` --i Import/exp001/movies.star --o MotionCorr/exp002/ --first_frame_sum 1 --last_frame_sum 0 --bin_factor 1 --motioncorr_exe /public/EM/MOTIONCOR2/MotionCor2 --bfactor 300 --use_motioncor2 --angpix 1.34 --patch_x 5 --patch_y 5 --gpu 0:1 --dose_weighting --voltage 300 --dose_per_frame 1.25 --preexposure 0 --only_do_unfinished  
 ++++ 

 ++++ Executing new job on Tue Sep 13 20:48:42 2016
 ++++ with the following command(s): 
`which relion_run_motioncorr_mpi` --i Import/exp001/movies.star --o MotionCorr/exp002/ --first_frame_sum 1 --last_frame_sum 0 --bin_factor 1 --motioncorr_exe /public/EM/MOTIONCOR2/MotionCor2 --bfactor 300 --use_motioncor2 --angpix 1.34 --patch_x 5 --patch_y 5 --gpu 0:1 --dose_weighting --voltage 300 --dose_per_frame 1.25 --preexposure 0 --only_do_unfinished  
 ++++ 

 ++++ Executing new job on Tue Sep 13 20:52:03 2016
 ++++ with the following command(s): 
`which relion_run_motioncorr_mpi` --i Import/exp001/movies.star --o MotionCorr/exp002/ --first_frame_sum 1 --last_frame_sum 0 --bin_factor 1 --motioncorr_exe /public/EM/MOTIONCOR2/MotionCor2 --bfactor 300 --use_motioncor2 --angpix 1.34 --patch_x 5 --patch_y 5 --gpu 0:1 --dose_weighting --voltage 300 --dose_per_frame 1.25 --preexposure 0 --only_do_unfinished  
 ++++ 

 ++++ Executing new job on Tue Sep 13 20:55:44 2016
 ++++ with the following command(s): 
`which relion_run_motioncorr_mpi` --i Import/exp001/movies.star --o MotionCorr/exp002/ --first_frame_sum 1 --last_frame_sum 0 --bin_factor 1 --motioncorr_exe /public/EM/MOTIONCOR2/MotionCor2 --bfactor 300 --use_motioncor2 --angpix 1.34 --patch_x 5 --patch_y 5 --gpu 0:1 --dose_weighting --voltage 300 --dose_per_frame 1.25 --preexposure 0 --only_do_unfinished  
 ++++ 

 ++++ Executing new job on Tue Sep 13 20:58:34 2016
 ++++ with the following command(s): 
`which relion_run_motioncorr_mpi` --i Import/exp001/movies.star --o MotionCorr/exp002/ --first_frame_sum 1 --last_frame_sum 0 --bin_factor 1 --motioncorr_exe /public/EM/MOTIONCOR2/MotionCor2 --bfactor 300 --use_motioncor2 --angpix 1.34 --patch_x 5 --patch_y 5 --gpu 0:1 --dose_weighting --voltage 300 --dose_per_frame 1.25 --preexposure 0 --only_do_unfinished  
 ++++ 

 ++++ Executing new job on Tue Sep 13 21:01:35 2016
 ++++ with the following command(s): 
`which relion_run_motioncorr_mpi` --i Import/exp001/movies.star --o MotionCorr/exp002/ --first_frame_sum 1 --last_frame_sum 0 --bin_factor 1 --motioncorr_exe /public/EM/MOTIONCOR2/MotionCor2 --bfactor 300 --use_motioncor2 --angpix 1.34 --patch_x 5 --patch_y 5 --gpu 0:1 --dose_weighting --voltage 300 --dose_per_frame 1.25 --preexposure 0 --only_do_unfinished  
 ++++ 

 ++++ Executing new job on Tue Sep 13 21:04:56 2016
 ++++ with the following command(s): 
`which relion_run_motioncorr_mpi` --i Import/exp001/movies.star --o MotionCorr/exp002/ --first_frame_sum 1 --last_frame_sum 0 --bin_factor 1 --motioncorr_exe /public/EM/MOTIONCOR2/MotionCor2 --bfactor 300 --use_motioncor2 --angpix 1.34 --patch_x 5 --patch_y 5 --gpu 0:1 --dose_weighting --voltage 300 --dose_per_frame 1.25 --preexposure 0 --only_do_unfinished  
 ++++ 

 ++++ Executing new job on Tue Sep 13 21:07:37 2016
 ++++ with the following command(s): 
`which relion_run_motioncorr_mpi` --i Import/exp001/movies.star --o MotionCorr/exp002/ --first_frame_sum 1 --last_frame_sum 0 --bin_factor 1 --motioncorr_exe /public/EM/MOTIONCOR2/MotionCor2 --bfactor 300 --use_motioncor2 --angpix 1.34 --patch_x 5 --patch_y 5 --gpu 0:1 --dose_weighting --voltage 300 --dose_per_frame 1.25 --preexposure 0 --only_do_unfinished  
 ++++ 

 ++++ Executing new job on Tue Sep 13 21:10:28 2016
 ++++ with the following command(s): 
`which relion_run_motioncorr_mpi` --i Import/exp001/movies.star --o MotionCorr/exp002/ --first_frame_sum 1 --last_frame_sum 0 --bin_factor 1 --motioncorr_exe /public/EM/MOTIONCOR2/MotionCor2 --bfactor 300 --use_motioncor2 --angpix 1.34 --patch_x 5 --patch_y 5 --gpu 0:1 --dose_weighting --voltage 300 --dose_per_frame 1.25 --preexposure 0 --only_do_unfinished  
 ++++ 

 ++++ Executing new job on Tue Sep 13 21:13:49 2016
 ++++ with the following command(s): 
`which relion_run_motioncorr_mpi` --i Import/exp001/movies.star --o MotionCorr/exp002/ --first_frame_sum 1 --last_frame_sum 0 --bin_factor 1 --motioncorr_exe /public/EM/MOTIONCOR2/MotionCor2 --bfactor 300 --use_motioncor2 --angpix 1.34 --patch_x 5 --patch_y 5 --gpu 0:1 --dose_weighting --voltage 300 --dose_per_frame 1.25 --preexposure 0 --only_do_unfinished  
 ++++ 

 ++++ Executing new job on Tue Sep 13 21:16:30 2016
 ++++ with the following command(s): 
`which relion_run_motioncorr_mpi` --i Import/exp001/movies.star --o MotionCorr/exp002/ --first_frame_sum 1 --last_frame_sum 0 --bin_factor 1 --motioncorr_exe /public/EM/MOTIONCOR2/MotionCor2 --bfactor 300 --use_motioncor2 --angpix 1.34 --patch_x 5 --patch_y 5 --gpu 0:1 --dose_weighting --voltage 300 --dose_per_frame 1.25 --preexposure 0 --only_do_unfinished  
 ++++ 

 ++++ Executing new job on Tue Sep 13 21:18:40 2016
 ++++ with the following command(s): 
`which relion_run_motioncorr_mpi` --i Import/exp001/movies.star --o MotionCorr/exp002/ --first_frame_sum 1 --last_frame_sum 0 --bin_factor 1 --motioncorr_exe /public/EM/MOTIONCOR2/MotionCor2 --bfactor 300 --use_motioncor2 --angpix 1.34 --patch_x 5 --patch_y 5 --gpu 0:1 --dose_weighting --voltage 300 --dose_per_frame 1.25 --preexposure 0 --only_do_unfinished  
 ++++ 

 ++++ Executing new job on Tue Sep 13 21:22:01 2016
 ++++ with the following command(s): 
`which relion_run_motioncorr_mpi` --i Import/exp001/movies.star --o MotionCorr/exp002/ --first_frame_sum 1 --last_frame_sum 0 --bin_factor 1 --motioncorr_exe /public/EM/MOTIONCOR2/MotionCor2 --bfactor 300 --use_motioncor2 --angpix 1.34 --patch_x 5 --patch_y 5 --gpu 0:1 --dose_weighting --voltage 300 --dose_per_frame 1.25 --preexposure 0 --only_do_unfinished  
 ++++ 

 ++++ Executing new job on Tue Sep 13 21:24:42 2016
 ++++ with the following command(s): 
`which relion_run_motioncorr_mpi` --i Import/exp001/movies.star --o MotionCorr/exp002/ --first_frame_sum 1 --last_frame_sum 0 --bin_factor 1 --motioncorr_exe /public/EM/MOTIONCOR2/MotionCor2 --bfactor 300 --use_motioncor2 --angpix 1.34 --patch_x 5 --patch_y 5 --gpu 0:1 --dose_weighting --voltage 300 --dose_per_frame 1.25 --preexposure 0 --only_do_unfinished  
 ++++ 

 ++++ Executing new job on Tue Sep 13 21:27:03 2016
 ++++ with the following command(s): 
`which relion_run_motioncorr_mpi` --i Import/exp001/movies.star --o MotionCorr/exp002/ --first_frame_sum 1 --last_frame_sum 0 --bin_factor 1 --motioncorr_exe /public/EM/MOTIONCOR2/MotionCor2 --bfactor 300 --use_motioncor2 --angpix 1.34 --patch_x 5 --patch_y 5 --gpu 0:1 --dose_weighting --voltage 300 --dose_per_frame 1.25 --preexposure 0 --only_do_unfinished  
 ++++ 

 ++++ Executing new job on Tue Sep 13 21:30:24 2016
 ++++ with the following command(s): 
`which relion_run_motioncorr_mpi` --i Import/exp001/movies.star --o MotionCorr/exp002/ --first_frame_sum 1 --last_frame_sum 0 --bin_factor 1 --motioncorr_exe /public/EM/MOTIONCOR2/MotionCor2 --bfactor 300 --use_motioncor2 --angpix 1.34 --patch_x 5 --patch_y 5 --gpu 0:1 --dose_weighting --voltage 300 --dose_per_frame 1.25 --preexposure 0 --only_do_unfinished  
 ++++ 

 ++++ Executing new job on Tue Sep 13 21:33:05 2016
 ++++ with the following command(s): 
`which relion_run_motioncorr_mpi` --i Import/exp001/movies.star --o MotionCorr/exp002/ --first_frame_sum 1 --last_frame_sum 0 --bin_factor 1 --motioncorr_exe /public/EM/MOTIONCOR2/MotionCor2 --bfactor 300 --use_motioncor2 --angpix 1.34 --patch_x 5 --patch_y 5 --gpu 0:1 --dose_weighting --voltage 300 --dose_per_frame 1.25 --preexposure 0 --only_do_unfinished  
 ++++ 

 ++++ Executing new job on Tue Sep 13 21:35:56 2016
 ++++ with the following command(s): 
`which relion_run_motioncorr_mpi` --i Import/exp001/movies.star --o MotionCorr/exp002/ --first_frame_sum 1 --last_frame_sum 0 --bin_factor 1 --motioncorr_exe /public/EM/MOTIONCOR2/MotionCor2 --bfactor 300 --use_motioncor2 --angpix 1.34 --patch_x 5 --patch_y 5 --gpu 0:1 --dose_weighting --voltage 300 --dose_per_frame 1.25 --preexposure 0 --only_do_unfinished  
 ++++ 

 ++++ Executing new job on Tue Sep 13 21:38:47 2016
 ++++ with the following command(s): 
`which relion_run_motioncorr_mpi` --i Import/exp001/movies.star --o MotionCorr/exp002/ --first_frame_sum 1 --last_frame_sum 0 --bin_factor 1 --motioncorr_exe /public/EM/MOTIONCOR2/MotionCor2 --bfactor 300 --use_motioncor2 --angpix 1.34 --patch_x 5 --patch_y 5 --gpu 0:1 --dose_weighting --voltage 300 --dose_per_frame 1.25 --preexposure 0 --only_do_unfinished  
 ++++ 

 ++++ Executing new job on Tue Sep 13 21:41:28 2016
 ++++ with the following command(s): 
`which relion_run_motioncorr_mpi` --i Import/exp001/movies.star --o MotionCorr/exp002/ --first_frame_sum 1 --last_frame_sum 0 --bin_factor 1 --motioncorr_exe /public/EM/MOTIONCOR2/MotionCor2 --bfactor 300 --use_motioncor2 --angpix 1.34 --patch_x 5 --patch_y 5 --gpu 0:1 --dose_weighting --voltage 300 --dose_per_frame 1.25 --preexposure 0 --only_do_unfinished  
 ++++ 

 ++++ Executing new job on Tue Sep 13 21:44:19 2016
 ++++ with the following command(s): 
`which relion_run_motioncorr_mpi` --i Import/exp001/movies.star --o MotionCorr/exp002/ --first_frame_sum 1 --last_frame_sum 0 --bin_factor 1 --motioncorr_exe /public/EM/MOTIONCOR2/MotionCor2 --bfactor 300 --use_motioncor2 --angpix 1.34 --patch_x 5 --patch_y 5 --gpu 0:1 --dose_weighting --voltage 300 --dose_per_frame 1.25 --preexposure 0 --only_do_unfinished  
 ++++ 

 ++++ Executing new job on Tue Sep 13 21:47:00 2016
 ++++ with the following command(s): 
`which relion_run_motioncorr_mpi` --i Import/exp001/movies.star --o MotionCorr/exp002/ --first_frame_sum 1 --last_frame_sum 0 --bin_factor 1 --motioncorr_exe /public/EM/MOTIONCOR2/MotionCor2 --bfactor 300 --use_motioncor2 --angpix 1.34 --patch_x 5 --patch_y 5 --gpu 0:1 --dose_weighting --voltage 300 --dose_per_frame 1.25 --preexposure 0 --only_do_unfinished  
 ++++ 

 ++++ Executing new job on Tue Sep 13 21:49:50 2016
 ++++ with the following command(s): 
`which relion_run_motioncorr_mpi` --i Import/exp001/movies.star --o MotionCorr/exp002/ --first_frame_sum 1 --last_frame_sum 0 --bin_factor 1 --motioncorr_exe /public/EM/MOTIONCOR2/MotionCor2 --bfactor 300 --use_motioncor2 --angpix 1.34 --patch_x 5 --patch_y 5 --gpu 0:1 --dose_weighting --voltage 300 --dose_per_frame 1.25 --preexposure 0 --only_do_unfinished  
 ++++ 

 ++++ Executing new job on Tue Sep 13 21:52:31 2016
 ++++ with the following command(s): 
`which relion_run_motioncorr_mpi` --i Import/exp001/movies.star --o MotionCorr/exp002/ --first_frame_sum 1 --last_frame_sum 0 --bin_factor 1 --motioncorr_exe /public/EM/MOTIONCOR2/MotionCor2 --bfactor 300 --use_motioncor2 --angpix 1.34 --patch_x 5 --patch_y 5 --gpu 0:1 --dose_weighting --voltage 300 --dose_per_frame 1.25 --preexposure 0 --only_do_unfinished  
 ++++ 

 ++++ Executing new job on Tue Sep 13 21:55:32 2016
 ++++ with the following command(s): 
`which relion_run_motioncorr_mpi` --i Import/exp001/movies.star --o MotionCorr/exp002/ --first_frame_sum 1 --last_frame_sum 0 --bin_factor 1 --motioncorr_exe /public/EM/MOTIONCOR2/MotionCor2 --bfactor 300 --use_motioncor2 --angpix 1.34 --patch_x 5 --patch_y 5 --gpu 0:1 --dose_weighting --voltage 300 --dose_per_frame 1.25 --preexposure 0 --only_do_unfinished  
 ++++ 

 ++++ Executing new job on Tue Sep 13 21:58:23 2016
 ++++ with the following command(s): 
`which relion_run_motioncorr_mpi` --i Import/exp001/movies.star --o MotionCorr/exp002/ --first_frame_sum 1 --last_frame_sum 0 --bin_factor 1 --motioncorr_exe /public/EM/MOTIONCOR2/MotionCor2 --bfactor 300 --use_motioncor2 --angpix 1.34 --patch_x 5 --patch_y 5 --gpu 0:1 --dose_weighting --voltage 300 --dose_per_frame 1.25 --preexposure 0 --only_do_unfinished  
 ++++ 

 ++++ Executing new job on Tue Sep 13 22:01:14 2016
 ++++ with the following command(s): 
`which relion_run_motioncorr_mpi` --i Import/exp001/movies.star --o MotionCorr/exp002/ --first_frame_sum 1 --last_frame_sum 0 --bin_factor 1 --motioncorr_exe /public/EM/MOTIONCOR2/MotionCor2 --bfactor 300 --use_motioncor2 --angpix 1.34 --patch_x 5 --patch_y 5 --gpu 0:1 --dose_weighting --voltage 300 --dose_per_frame 1.25 --preexposure 0 --only_do_unfinished  
 ++++ 

 ++++ Executing new job on Tue Sep 13 22:04:35 2016
 ++++ with the following command(s): 
`which relion_run_motioncorr_mpi` --i Import/exp001/movies.star --o MotionCorr/exp002/ --first_frame_sum 1 --last_frame_sum 0 --bin_factor 1 --motioncorr_exe /public/EM/MOTIONCOR2/MotionCor2 --bfactor 300 --use_motioncor2 --angpix 1.34 --patch_x 5 --patch_y 5 --gpu 0:1 --dose_weighting --voltage 300 --dose_per_frame 1.25 --preexposure 0 --only_do_unfinished  
 ++++ 

 ++++ Executing new job on Tue Sep 13 22:07:06 2016
 ++++ with the following command(s): 
`which relion_run_motioncorr_mpi` --i Import/exp001/movies.star --o MotionCorr/exp002/ --first_frame_sum 1 --last_frame_sum 0 --bin_factor 1 --motioncorr_exe /public/EM/MOTIONCOR2/MotionCor2 --bfactor 300 --use_motioncor2 --angpix 1.34 --patch_x 5 --patch_y 5 --gpu 0:1 --dose_weighting --voltage 300 --dose_per_frame 1.25 --preexposure 0 --only_do_unfinished  
 ++++ 

 ++++ Executing new job on Tue Sep 13 22:09:17 2016
 ++++ with the following command(s): 
`which relion_run_motioncorr_mpi` --i Import/exp001/movies.star --o MotionCorr/exp002/ --first_frame_sum 1 --last_frame_sum 0 --bin_factor 1 --motioncorr_exe /public/EM/MOTIONCOR2/MotionCor2 --bfactor 300 --use_motioncor2 --angpix 1.34 --patch_x 5 --patch_y 5 --gpu 0:1 --dose_weighting --voltage 300 --dose_per_frame 1.25 --preexposure 0 --only_do_unfinished  
 ++++ 

 ++++ Executing new job on Tue Sep 13 22:12:38 2016
 ++++ with the following command(s): 
`which relion_run_motioncorr_mpi` --i Import/exp001/movies.star --o MotionCorr/exp002/ --first_frame_sum 1 --last_frame_sum 0 --bin_factor 1 --motioncorr_exe /public/EM/MOTIONCOR2/MotionCor2 --bfactor 300 --use_motioncor2 --angpix 1.34 --patch_x 5 --patch_y 5 --gpu 0:1 --dose_weighting --voltage 300 --dose_per_frame 1.25 --preexposure 0 --only_do_unfinished  
 ++++ 

 ++++ Executing new job on Tue Sep 13 22:15:29 2016
 ++++ with the following command(s): 
`which relion_run_motioncorr_mpi` --i Import/exp001/movies.star --o MotionCorr/exp002/ --first_frame_sum 1 --last_frame_sum 0 --bin_factor 1 --motioncorr_exe /public/EM/MOTIONCOR2/MotionCor2 --bfactor 300 --use_motioncor2 --angpix 1.34 --patch_x 5 --patch_y 5 --gpu 0:1 --dose_weighting --voltage 300 --dose_per_frame 1.25 --preexposure 0 --only_do_unfinished  
 ++++ 

 ++++ Executing new job on Tue Sep 13 22:17:59 2016
 ++++ with the following command(s): 
`which relion_run_motioncorr_mpi` --i Import/exp001/movies.star --o MotionCorr/exp002/ --first_frame_sum 1 --last_frame_sum 0 --bin_factor 1 --motioncorr_exe /public/EM/MOTIONCOR2/MotionCor2 --bfactor 300 --use_motioncor2 --angpix 1.34 --patch_x 5 --patch_y 5 --gpu 0:1 --dose_weighting --voltage 300 --dose_per_frame 1.25 --preexposure 0 --only_do_unfinished  
 ++++ 

 ++++ Executing new job on Tue Sep 13 22:21:00 2016
 ++++ with the following command(s): 
`which relion_run_motioncorr_mpi` --i Import/exp001/movies.star --o MotionCorr/exp002/ --first_frame_sum 1 --last_frame_sum 0 --bin_factor 1 --motioncorr_exe /public/EM/MOTIONCOR2/MotionCor2 --bfactor 300 --use_motioncor2 --angpix 1.34 --patch_x 5 --patch_y 5 --gpu 0:1 --dose_weighting --voltage 300 --dose_per_frame 1.25 --preexposure 0 --only_do_unfinished  
 ++++ 

 ++++ Executing new job on Tue Sep 13 22:23:51 2016
 ++++ with the following command(s): 
`which relion_run_motioncorr_mpi` --i Import/exp001/movies.star --o MotionCorr/exp002/ --first_frame_sum 1 --last_frame_sum 0 --bin_factor 1 --motioncorr_exe /public/EM/MOTIONCOR2/MotionCor2 --bfactor 300 --use_motioncor2 --angpix 1.34 --patch_x 5 --patch_y 5 --gpu 0:1 --dose_weighting --voltage 300 --dose_per_frame 1.25 --preexposure 0 --only_do_unfinished  
 ++++ 

 ++++ Executing new job on Tue Sep 13 22:26:33 2016
 ++++ with the following command(s): 
`which relion_run_motioncorr_mpi` --i Import/exp001/movies.star --o MotionCorr/exp002/ --first_frame_sum 1 --last_frame_sum 0 --bin_factor 1 --motioncorr_exe /public/EM/MOTIONCOR2/MotionCor2 --bfactor 300 --use_motioncor2 --angpix 1.34 --patch_x 5 --patch_y 5 --gpu 0:1 --dose_weighting --voltage 300 --dose_per_frame 1.25 --preexposure 0 --only_do_unfinished  
 ++++ 

 ++++ Executing new job on Tue Sep 13 22:29:33 2016
 ++++ with the following command(s): 
`which relion_run_motioncorr_mpi` --i Import/exp001/movies.star --o MotionCorr/exp002/ --first_frame_sum 1 --last_frame_sum 0 --bin_factor 1 --motioncorr_exe /public/EM/MOTIONCOR2/MotionCor2 --bfactor 300 --use_motioncor2 --angpix 1.34 --patch_x 5 --patch_y 5 --gpu 0:1 --dose_weighting --voltage 300 --dose_per_frame 1.25 --preexposure 0 --only_do_unfinished  
 ++++ 

 ++++ Executing new job on Tue Sep 13 22:32:24 2016
 ++++ with the following command(s): 
`which relion_run_motioncorr_mpi` --i Import/exp001/movies.star --o MotionCorr/exp002/ --first_frame_sum 1 --last_frame_sum 0 --bin_factor 1 --motioncorr_exe /public/EM/MOTIONCOR2/MotionCor2 --bfactor 300 --use_motioncor2 --angpix 1.34 --patch_x 5 --patch_y 5 --gpu 0:1 --dose_weighting --voltage 300 --dose_per_frame 1.25 --preexposure 0 --only_do_unfinished  
 ++++ 

 ++++ Executing new job on Tue Sep 13 22:35:06 2016
 ++++ with the following command(s): 
`which relion_run_motioncorr_mpi` --i Import/exp001/movies.star --o MotionCorr/exp002/ --first_frame_sum 1 --last_frame_sum 0 --bin_factor 1 --motioncorr_exe /public/EM/MOTIONCOR2/MotionCor2 --bfactor 300 --use_motioncor2 --angpix 1.34 --patch_x 5 --patch_y 5 --gpu 0:1 --dose_weighting --voltage 300 --dose_per_frame 1.25 --preexposure 0 --only_do_unfinished  
 ++++ 

 ++++ Executing new job on Tue Sep 13 22:38:27 2016
 ++++ with the following command(s): 
`which relion_run_motioncorr_mpi` --i Import/exp001/movies.star --o MotionCorr/exp002/ --first_frame_sum 1 --last_frame_sum 0 --bin_factor 1 --motioncorr_exe /public/EM/MOTIONCOR2/MotionCor2 --bfactor 300 --use_motioncor2 --angpix 1.34 --patch_x 5 --patch_y 5 --gpu 0:1 --dose_weighting --voltage 300 --dose_per_frame 1.25 --preexposure 0 --only_do_unfinished  
 ++++ 

 ++++ Executing new job on Tue Sep 13 22:41:18 2016
 ++++ with the following command(s): 
`which relion_run_motioncorr_mpi` --i Import/exp001/movies.star --o MotionCorr/exp002/ --first_frame_sum 1 --last_frame_sum 0 --bin_factor 1 --motioncorr_exe /public/EM/MOTIONCOR2/MotionCor2 --bfactor 300 --use_motioncor2 --angpix 1.34 --patch_x 5 --patch_y 5 --gpu 0:1 --dose_weighting --voltage 300 --dose_per_frame 1.25 --preexposure 0 --only_do_unfinished  
 ++++ 

 ++++ Executing new job on Tue Sep 13 22:43:59 2016
 ++++ with the following command(s): 
`which relion_run_motioncorr_mpi` --i Import/exp001/movies.star --o MotionCorr/exp002/ --first_frame_sum 1 --last_frame_sum 0 --bin_factor 1 --motioncorr_exe /public/EM/MOTIONCOR2/MotionCor2 --bfactor 300 --use_motioncor2 --angpix 1.34 --patch_x 5 --patch_y 5 --gpu 0:1 --dose_weighting --voltage 300 --dose_per_frame 1.25 --preexposure 0 --only_do_unfinished  
 ++++ 

 ++++ Executing new job on Tue Sep 13 22:47:00 2016
 ++++ with the following command(s): 
`which relion_run_motioncorr_mpi` --i Import/exp001/movies.star --o MotionCorr/exp002/ --first_frame_sum 1 --last_frame_sum 0 --bin_factor 1 --motioncorr_exe /public/EM/MOTIONCOR2/MotionCor2 --bfactor 300 --use_motioncor2 --angpix 1.34 --patch_x 5 --patch_y 5 --gpu 0:1 --dose_weighting --voltage 300 --dose_per_frame 1.25 --preexposure 0 --only_do_unfinished  
 ++++ 

 ++++ Executing new job on Tue Sep 13 22:49:30 2016
 ++++ with the following command(s): 
`which relion_run_motioncorr_mpi` --i Import/exp001/movies.star --o MotionCorr/exp002/ --first_frame_sum 1 --last_frame_sum 0 --bin_factor 1 --motioncorr_exe /public/EM/MOTIONCOR2/MotionCor2 --bfactor 300 --use_motioncor2 --angpix 1.34 --patch_x 5 --patch_y 5 --gpu 0:1 --dose_weighting --voltage 300 --dose_per_frame 1.25 --preexposure 0 --only_do_unfinished  
 ++++ 

 ++++ Executing new job on Tue Sep 13 22:51:41 2016
 ++++ with the following command(s): 
`which relion_run_motioncorr_mpi` --i Import/exp001/movies.star --o MotionCorr/exp002/ --first_frame_sum 1 --last_frame_sum 0 --bin_factor 1 --motioncorr_exe /public/EM/MOTIONCOR2/MotionCor2 --bfactor 300 --use_motioncor2 --angpix 1.34 --patch_x 5 --patch_y 5 --gpu 0:1 --dose_weighting --voltage 300 --dose_per_frame 1.25 --preexposure 0 --only_do_unfinished  
 ++++ 

 ++++ Executing new job on Tue Sep 13 22:55:02 2016
 ++++ with the following command(s): 
`which relion_run_motioncorr_mpi` --i Import/exp001/movies.star --o MotionCorr/exp002/ --first_frame_sum 1 --last_frame_sum 0 --bin_factor 1 --motioncorr_exe /public/EM/MOTIONCOR2/MotionCor2 --bfactor 300 --use_motioncor2 --angpix 1.34 --patch_x 5 --patch_y 5 --gpu 0:1 --dose_weighting --voltage 300 --dose_per_frame 1.25 --preexposure 0 --only_do_unfinished  
 ++++ 

 ++++ Executing new job on Tue Sep 13 22:58:23 2016
 ++++ with the following command(s): 
`which relion_run_motioncorr_mpi` --i Import/exp001/movies.star --o MotionCorr/exp002/ --first_frame_sum 1 --last_frame_sum 0 --bin_factor 1 --motioncorr_exe /public/EM/MOTIONCOR2/MotionCor2 --bfactor 300 --use_motioncor2 --angpix 1.34 --patch_x 5 --patch_y 5 --gpu 0:1 --dose_weighting --voltage 300 --dose_per_frame 1.25 --preexposure 0 --only_do_unfinished  
 ++++ 

 ++++ Executing new job on Tue Sep 13 23:01:34 2016
 ++++ with the following command(s): 
`which relion_run_motioncorr_mpi` --i Import/exp001/movies.star --o MotionCorr/exp002/ --first_frame_sum 1 --last_frame_sum 0 --bin_factor 1 --motioncorr_exe /public/EM/MOTIONCOR2/MotionCor2 --bfactor 300 --use_motioncor2 --angpix 1.34 --patch_x 5 --patch_y 5 --gpu 0:1 --dose_weighting --voltage 300 --dose_per_frame 1.25 --preexposure 0 --only_do_unfinished  
 ++++ 

 ++++ Executing new job on Tue Sep 13 23:05:35 2016
 ++++ with the following command(s): 
`which relion_run_motioncorr_mpi` --i Import/exp001/movies.star --o MotionCorr/exp002/ --first_frame_sum 1 --last_frame_sum 0 --bin_factor 1 --motioncorr_exe /public/EM/MOTIONCOR2/MotionCor2 --bfactor 300 --use_motioncor2 --angpix 1.34 --patch_x 5 --patch_y 5 --gpu 0:1 --dose_weighting --voltage 300 --dose_per_frame 1.25 --preexposure 0 --only_do_unfinished  
 ++++ 

 ++++ Executing new job on Tue Sep 13 23:08:55 2016
 ++++ with the following command(s): 
`which relion_run_motioncorr_mpi` --i Import/exp001/movies.star --o MotionCorr/exp002/ --first_frame_sum 1 --last_frame_sum 0 --bin_factor 1 --motioncorr_exe /public/EM/MOTIONCOR2/MotionCor2 --bfactor 300 --use_motioncor2 --angpix 1.34 --patch_x 5 --patch_y 5 --gpu 0:1 --dose_weighting --voltage 300 --dose_per_frame 1.25 --preexposure 0 --only_do_unfinished  
 ++++ 

 ++++ Executing new job on Tue Sep 13 23:12:16 2016
 ++++ with the following command(s): 
`which relion_run_motioncorr_mpi` --i Import/exp001/movies.star --o MotionCorr/exp002/ --first_frame_sum 1 --last_frame_sum 0 --bin_factor 1 --motioncorr_exe /public/EM/MOTIONCOR2/MotionCor2 --bfactor 300 --use_motioncor2 --angpix 1.34 --patch_x 5 --patch_y 5 --gpu 0:1 --dose_weighting --voltage 300 --dose_per_frame 1.25 --preexposure 0 --only_do_unfinished  
 ++++ 

 ++++ Executing new job on Tue Sep 13 23:16:57 2016
 ++++ with the following command(s): 
`which relion_run_motioncorr_mpi` --i Import/exp001/movies.star --o MotionCorr/exp002/ --first_frame_sum 1 --last_frame_sum 0 --bin_factor 1 --motioncorr_exe /public/EM/MOTIONCOR2/MotionCor2 --bfactor 300 --use_motioncor2 --angpix 1.34 --patch_x 5 --patch_y 5 --gpu 0:1 --dose_weighting --voltage 300 --dose_per_frame 1.25 --preexposure 0 --only_do_unfinished  
 ++++ 

 ++++ Executing new job on Tue Sep 13 23:20:37 2016
 ++++ with the following command(s): 
`which relion_run_motioncorr_mpi` --i Import/exp001/movies.star --o MotionCorr/exp002/ --first_frame_sum 1 --last_frame_sum 0 --bin_factor 1 --motioncorr_exe /public/EM/MOTIONCOR2/MotionCor2 --bfactor 300 --use_motioncor2 --angpix 1.34 --patch_x 5 --patch_y 5 --gpu 0:1 --dose_weighting --voltage 300 --dose_per_frame 1.25 --preexposure 0 --only_do_unfinished  
 ++++ 

 ++++ Executing new job on Tue Sep 13 23:24:28 2016
 ++++ with the following command(s): 
`which relion_run_motioncorr_mpi` --i Import/exp001/movies.star --o MotionCorr/exp002/ --first_frame_sum 1 --last_frame_sum 0 --bin_factor 1 --motioncorr_exe /public/EM/MOTIONCOR2/MotionCor2 --bfactor 300 --use_motioncor2 --angpix 1.34 --patch_x 5 --patch_y 5 --gpu 0:1 --dose_weighting --voltage 300 --dose_per_frame 1.25 --preexposure 0 --only_do_unfinished  
 ++++ 

 ++++ Executing new job on Tue Sep 13 23:28:49 2016
 ++++ with the following command(s): 
`which relion_run_motioncorr_mpi` --i Import/exp001/movies.star --o MotionCorr/exp002/ --first_frame_sum 1 --last_frame_sum 0 --bin_factor 1 --motioncorr_exe /public/EM/MOTIONCOR2/MotionCor2 --bfactor 300 --use_motioncor2 --angpix 1.34 --patch_x 5 --patch_y 5 --gpu 0:1 --dose_weighting --voltage 300 --dose_per_frame 1.25 --preexposure 0 --only_do_unfinished  
 ++++ 

 ++++ Executing new job on Tue Sep 13 23:32:20 2016
 ++++ with the following command(s): 
`which relion_run_motioncorr_mpi` --i Import/exp001/movies.star --o MotionCorr/exp002/ --first_frame_sum 1 --last_frame_sum 0 --bin_factor 1 --motioncorr_exe /public/EM/MOTIONCOR2/MotionCor2 --bfactor 300 --use_motioncor2 --angpix 1.34 --patch_x 5 --patch_y 5 --gpu 0:1 --dose_weighting --voltage 300 --dose_per_frame 1.25 --preexposure 0 --only_do_unfinished  
 ++++ 

 ++++ Executing new job on Tue Sep 13 23:35:31 2016
 ++++ with the following command(s): 
`which relion_run_motioncorr_mpi` --i Import/exp001/movies.star --o MotionCorr/exp002/ --first_frame_sum 1 --last_frame_sum 0 --bin_factor 1 --motioncorr_exe /public/EM/MOTIONCOR2/MotionCor2 --bfactor 300 --use_motioncor2 --angpix 1.34 --patch_x 5 --patch_y 5 --gpu 0:1 --dose_weighting --voltage 300 --dose_per_frame 1.25 --preexposure 0 --only_do_unfinished  
 ++++ 

 ++++ Executing new job on Tue Sep 13 23:39:31 2016
 ++++ with the following command(s): 
`which relion_run_motioncorr_mpi` --i Import/exp001/movies.star --o MotionCorr/exp002/ --first_frame_sum 1 --last_frame_sum 0 --bin_factor 1 --motioncorr_exe /public/EM/MOTIONCOR2/MotionCor2 --bfactor 300 --use_motioncor2 --angpix 1.34 --patch_x 5 --patch_y 5 --gpu 0:1 --dose_weighting --voltage 300 --dose_per_frame 1.25 --preexposure 0 --only_do_unfinished  
 ++++ 

 ++++ Executing new job on Tue Sep 13 23:42:42 2016
 ++++ with the following command(s): 
`which relion_run_motioncorr_mpi` --i Import/exp001/movies.star --o MotionCorr/exp002/ --first_frame_sum 1 --last_frame_sum 0 --bin_factor 1 --motioncorr_exe /public/EM/MOTIONCOR2/MotionCor2 --bfactor 300 --use_motioncor2 --angpix 1.34 --patch_x 5 --patch_y 5 --gpu 0:1 --dose_weighting --voltage 300 --dose_per_frame 1.25 --preexposure 0 --only_do_unfinished  
 ++++ 

 ++++ Executing new job on Tue Sep 13 23:45:43 2016
 ++++ with the following command(s): 
`which relion_run_motioncorr_mpi` --i Import/exp001/movies.star --o MotionCorr/exp002/ --first_frame_sum 1 --last_frame_sum 0 --bin_factor 1 --motioncorr_exe /public/EM/MOTIONCOR2/MotionCor2 --bfactor 300 --use_motioncor2 --angpix 1.34 --patch_x 5 --patch_y 5 --gpu 0:1 --dose_weighting --voltage 300 --dose_per_frame 1.25 --preexposure 0 --only_do_unfinished  
 ++++ 

 ++++ Executing new job on Tue Sep 13 23:49:24 2016
 ++++ with the following command(s): 
`which relion_run_motioncorr_mpi` --i Import/exp001/movies.star --o MotionCorr/exp002/ --first_frame_sum 1 --last_frame_sum 0 --bin_factor 1 --motioncorr_exe /public/EM/MOTIONCOR2/MotionCor2 --bfactor 300 --use_motioncor2 --angpix 1.34 --patch_x 5 --patch_y 5 --gpu 0:1 --dose_weighting --voltage 300 --dose_per_frame 1.25 --preexposure 0 --only_do_unfinished  
 ++++ 

 ++++ Executing new job on Tue Sep 13 23:52:14 2016
 ++++ with the following command(s): 
`which relion_run_motioncorr_mpi` --i Import/exp001/movies.star --o MotionCorr/exp002/ --first_frame_sum 1 --last_frame_sum 0 --bin_factor 1 --motioncorr_exe /public/EM/MOTIONCOR2/MotionCor2 --bfactor 300 --use_motioncor2 --angpix 1.34 --patch_x 5 --patch_y 5 --gpu 0:1 --dose_weighting --voltage 300 --dose_per_frame 1.25 --preexposure 0 --only_do_unfinished  
 ++++ 

 ++++ Executing new job on Tue Sep 13 23:54:35 2016
 ++++ with the following command(s): 
`which relion_run_motioncorr_mpi` --i Import/exp001/movies.star --o MotionCorr/exp002/ --first_frame_sum 1 --last_frame_sum 0 --bin_factor 1 --motioncorr_exe /public/EM/MOTIONCOR2/MotionCor2 --bfactor 300 --use_motioncor2 --angpix 1.34 --patch_x 5 --patch_y 5 --gpu 0:1 --dose_weighting --voltage 300 --dose_per_frame 1.25 --preexposure 0 --only_do_unfinished  
 ++++ 

 ++++ Executing new job on Tue Sep 13 23:57:56 2016
 ++++ with the following command(s): 
`which relion_run_motioncorr_mpi` --i Import/exp001/movies.star --o MotionCorr/exp002/ --first_frame_sum 1 --last_frame_sum 0 --bin_factor 1 --motioncorr_exe /public/EM/MOTIONCOR2/MotionCor2 --bfactor 300 --use_motioncor2 --angpix 1.34 --patch_x 5 --patch_y 5 --gpu 0:1 --dose_weighting --voltage 300 --dose_per_frame 1.25 --preexposure 0 --only_do_unfinished  
 ++++ 

 ++++ Executing new job on Wed Sep 14 00:00:47 2016
 ++++ with the following command(s): 
`which relion_run_motioncorr_mpi` --i Import/exp001/movies.star --o MotionCorr/exp002/ --first_frame_sum 1 --last_frame_sum 0 --bin_factor 1 --motioncorr_exe /public/EM/MOTIONCOR2/MotionCor2 --bfactor 300 --use_motioncor2 --angpix 1.34 --patch_x 5 --patch_y 5 --gpu 0:1 --dose_weighting --voltage 300 --dose_per_frame 1.25 --preexposure 0 --only_do_unfinished  
 ++++ 

 ++++ Executing new job on Wed Sep 14 00:03:38 2016
 ++++ with the following command(s): 
`which relion_run_motioncorr_mpi` --i Import/exp001/movies.star --o MotionCorr/exp002/ --first_frame_sum 1 --last_frame_sum 0 --bin_factor 1 --motioncorr_exe /public/EM/MOTIONCOR2/MotionCor2 --bfactor 300 --use_motioncor2 --angpix 1.34 --patch_x 5 --patch_y 5 --gpu 0:1 --dose_weighting --voltage 300 --dose_per_frame 1.25 --preexposure 0 --only_do_unfinished  
 ++++ 

 ++++ Executing new job on Wed Sep 14 00:06:29 2016
 ++++ with the following command(s): 
`which relion_run_motioncorr_mpi` --i Import/exp001/movies.star --o MotionCorr/exp002/ --first_frame_sum 1 --last_frame_sum 0 --bin_factor 1 --motioncorr_exe /public/EM/MOTIONCOR2/MotionCor2 --bfactor 300 --use_motioncor2 --angpix 1.34 --patch_x 5 --patch_y 5 --gpu 0:1 --dose_weighting --voltage 300 --dose_per_frame 1.25 --preexposure 0 --only_do_unfinished  
 ++++ 

 ++++ Executing new job on Wed Sep 14 00:09:20 2016
 ++++ with the following command(s): 
`which relion_run_motioncorr_mpi` --i Import/exp001/movies.star --o MotionCorr/exp002/ --first_frame_sum 1 --last_frame_sum 0 --bin_factor 1 --motioncorr_exe /public/EM/MOTIONCOR2/MotionCor2 --bfactor 300 --use_motioncor2 --angpix 1.34 --patch_x 5 --patch_y 5 --gpu 0:1 --dose_weighting --voltage 300 --dose_per_frame 1.25 --preexposure 0 --only_do_unfinished  
 ++++ 

 ++++ Executing new job on Wed Sep 14 00:12:11 2016
 ++++ with the following command(s): 
`which relion_run_motioncorr_mpi` --i Import/exp001/movies.star --o MotionCorr/exp002/ --first_frame_sum 1 --last_frame_sum 0 --bin_factor 1 --motioncorr_exe /public/EM/MOTIONCOR2/MotionCor2 --bfactor 300 --use_motioncor2 --angpix 1.34 --patch_x 5 --patch_y 5 --gpu 0:1 --dose_weighting --voltage 300 --dose_per_frame 1.25 --preexposure 0 --only_do_unfinished  
 ++++ 

 ++++ Executing new job on Wed Sep 14 00:15:32 2016
 ++++ with the following command(s): 
`which relion_run_motioncorr_mpi` --i Import/exp001/movies.star --o MotionCorr/exp002/ --first_frame_sum 1 --last_frame_sum 0 --bin_factor 1 --motioncorr_exe /public/EM/MOTIONCOR2/MotionCor2 --bfactor 300 --use_motioncor2 --angpix 1.34 --patch_x 5 --patch_y 5 --gpu 0:1 --dose_weighting --voltage 300 --dose_per_frame 1.25 --preexposure 0 --only_do_unfinished  
 ++++ 

 ++++ Executing new job on Wed Sep 14 00:18:13 2016
 ++++ with the following command(s): 
`which relion_run_motioncorr_mpi` --i Import/exp001/movies.star --o MotionCorr/exp002/ --first_frame_sum 1 --last_frame_sum 0 --bin_factor 1 --motioncorr_exe /public/EM/MOTIONCOR2/MotionCor2 --bfactor 300 --use_motioncor2 --angpix 1.34 --patch_x 5 --patch_y 5 --gpu 0:1 --dose_weighting --voltage 300 --dose_per_frame 1.25 --preexposure 0 --only_do_unfinished  
 ++++ 

 ++++ Executing new job on Wed Sep 14 00:20:53 2016
 ++++ with the following command(s): 
`which relion_run_motioncorr_mpi` --i Import/exp001/movies.star --o MotionCorr/exp002/ --first_frame_sum 1 --last_frame_sum 0 --bin_factor 1 --motioncorr_exe /public/EM/MOTIONCOR2/MotionCor2 --bfactor 300 --use_motioncor2 --angpix 1.34 --patch_x 5 --patch_y 5 --gpu 0:1 --dose_weighting --voltage 300 --dose_per_frame 1.25 --preexposure 0 --only_do_unfinished  
 ++++ 

 ++++ Executing new job on Wed Sep 14 00:23:44 2016
 ++++ with the following command(s): 
`which relion_run_motioncorr_mpi` --i Import/exp001/movies.star --o MotionCorr/exp002/ --first_frame_sum 1 --last_frame_sum 0 --bin_factor 1 --motioncorr_exe /public/EM/MOTIONCOR2/MotionCor2 --bfactor 300 --use_motioncor2 --angpix 1.34 --patch_x 5 --patch_y 5 --gpu 0:1 --dose_weighting --voltage 300 --dose_per_frame 1.25 --preexposure 0 --only_do_unfinished  
 ++++ 

 ++++ Executing new job on Wed Sep 14 00:26:45 2016
 ++++ with the following command(s): 
`which relion_run_motioncorr_mpi` --i Import/exp001/movies.star --o MotionCorr/exp002/ --first_frame_sum 1 --last_frame_sum 0 --bin_factor 1 --motioncorr_exe /public/EM/MOTIONCOR2/MotionCor2 --bfactor 300 --use_motioncor2 --angpix 1.34 --patch_x 5 --patch_y 5 --gpu 0:1 --dose_weighting --voltage 300 --dose_per_frame 1.25 --preexposure 0 --only_do_unfinished  
 ++++ 

 ++++ Executing new job on Wed Sep 14 00:29:36 2016
 ++++ with the following command(s): 
`which relion_run_motioncorr_mpi` --i Import/exp001/movies.star --o MotionCorr/exp002/ --first_frame_sum 1 --last_frame_sum 0 --bin_factor 1 --motioncorr_exe /public/EM/MOTIONCOR2/MotionCor2 --bfactor 300 --use_motioncor2 --angpix 1.34 --patch_x 5 --patch_y 5 --gpu 0:1 --dose_weighting --voltage 300 --dose_per_frame 1.25 --preexposure 0 --only_do_unfinished  
 ++++ 

 ++++ Executing new job on Wed Sep 14 00:32:57 2016
 ++++ with the following command(s): 
`which relion_run_motioncorr_mpi` --i Import/exp001/movies.star --o MotionCorr/exp002/ --first_frame_sum 1 --last_frame_sum 0 --bin_factor 1 --motioncorr_exe /public/EM/MOTIONCOR2/MotionCor2 --bfactor 300 --use_motioncor2 --angpix 1.34 --patch_x 5 --patch_y 5 --gpu 0:1 --dose_weighting --voltage 300 --dose_per_frame 1.25 --preexposure 0 --only_do_unfinished  
 ++++ 

 ++++ Executing new job on Wed Sep 14 00:35:58 2016
 ++++ with the following command(s): 
`which relion_run_motioncorr_mpi` --i Import/exp001/movies.star --o MotionCorr/exp002/ --first_frame_sum 1 --last_frame_sum 0 --bin_factor 1 --motioncorr_exe /public/EM/MOTIONCOR2/MotionCor2 --bfactor 300 --use_motioncor2 --angpix 1.34 --patch_x 5 --patch_y 5 --gpu 0:1 --dose_weighting --voltage 300 --dose_per_frame 1.25 --preexposure 0 --only_do_unfinished  
 ++++ 

 ++++ Executing new job on Wed Sep 14 00:39:09 2016
 ++++ with the following command(s): 
`which relion_run_motioncorr_mpi` --i Import/exp001/movies.star --o MotionCorr/exp002/ --first_frame_sum 1 --last_frame_sum 0 --bin_factor 1 --motioncorr_exe /public/EM/MOTIONCOR2/MotionCor2 --bfactor 300 --use_motioncor2 --angpix 1.34 --patch_x 5 --patch_y 5 --gpu 0:1 --dose_weighting --voltage 300 --dose_per_frame 1.25 --preexposure 0 --only_do_unfinished  
 ++++ 

 ++++ Executing new job on Wed Sep 14 00:42:50 2016
 ++++ with the following command(s): 
`which relion_run_motioncorr_mpi` --i Import/exp001/movies.star --o MotionCorr/exp002/ --first_frame_sum 1 --last_frame_sum 0 --bin_factor 1 --motioncorr_exe /public/EM/MOTIONCOR2/MotionCor2 --bfactor 300 --use_motioncor2 --angpix 1.34 --patch_x 5 --patch_y 5 --gpu 0:1 --dose_weighting --voltage 300 --dose_per_frame 1.25 --preexposure 0 --only_do_unfinished  
 ++++ 

 ++++ Executing new job on Wed Sep 14 00:46:01 2016
 ++++ with the following command(s): 
`which relion_run_motioncorr_mpi` --i Import/exp001/movies.star --o MotionCorr/exp002/ --first_frame_sum 1 --last_frame_sum 0 --bin_factor 1 --motioncorr_exe /public/EM/MOTIONCOR2/MotionCor2 --bfactor 300 --use_motioncor2 --angpix 1.34 --patch_x 5 --patch_y 5 --gpu 0:1 --dose_weighting --voltage 300 --dose_per_frame 1.25 --preexposure 0 --only_do_unfinished  
 ++++ 

 ++++ Executing new job on Wed Sep 14 00:49:52 2016
 ++++ with the following command(s): 
`which relion_run_motioncorr_mpi` --i Import/exp001/movies.star --o MotionCorr/exp002/ --first_frame_sum 1 --last_frame_sum 0 --bin_factor 1 --motioncorr_exe /public/EM/MOTIONCOR2/MotionCor2 --bfactor 300 --use_motioncor2 --angpix 1.34 --patch_x 5 --patch_y 5 --gpu 0:1 --dose_weighting --voltage 300 --dose_per_frame 1.25 --preexposure 0 --only_do_unfinished  
 ++++ 

 ++++ Executing new job on Wed Sep 14 00:52:32 2016
 ++++ with the following command(s): 
`which relion_run_motioncorr_mpi` --i Import/exp001/movies.star --o MotionCorr/exp002/ --first_frame_sum 1 --last_frame_sum 0 --bin_factor 1 --motioncorr_exe /public/EM/MOTIONCOR2/MotionCor2 --bfactor 300 --use_motioncor2 --angpix 1.34 --patch_x 5 --patch_y 5 --gpu 0:1 --dose_weighting --voltage 300 --dose_per_frame 1.25 --preexposure 0 --only_do_unfinished  
 ++++ 

 ++++ Executing new job on Wed Sep 14 00:55:33 2016
 ++++ with the following command(s): 
`which relion_run_motioncorr_mpi` --i Import/exp001/movies.star --o MotionCorr/exp002/ --first_frame_sum 1 --last_frame_sum 0 --bin_factor 1 --motioncorr_exe /public/EM/MOTIONCOR2/MotionCor2 --bfactor 300 --use_motioncor2 --angpix 1.34 --patch_x 5 --patch_y 5 --gpu 0:1 --dose_weighting --voltage 300 --dose_per_frame 1.25 --preexposure 0 --only_do_unfinished  
 ++++ 

 ++++ Executing new job on Wed Sep 14 00:59:24 2016
 ++++ with the following command(s): 
`which relion_run_motioncorr_mpi` --i Import/exp001/movies.star --o MotionCorr/exp002/ --first_frame_sum 1 --last_frame_sum 0 --bin_factor 1 --motioncorr_exe /public/EM/MOTIONCOR2/MotionCor2 --bfactor 300 --use_motioncor2 --angpix 1.34 --patch_x 5 --patch_y 5 --gpu 0:1 --dose_weighting --voltage 300 --dose_per_frame 1.25 --preexposure 0 --only_do_unfinished  
 ++++ 

 ++++ Executing new job on Wed Sep 14 01:02:55 2016
 ++++ with the following command(s): 
`which relion_run_motioncorr_mpi` --i Import/exp001/movies.star --o MotionCorr/exp002/ --first_frame_sum 1 --last_frame_sum 0 --bin_factor 1 --motioncorr_exe /public/EM/MOTIONCOR2/MotionCor2 --bfactor 300 --use_motioncor2 --angpix 1.34 --patch_x 5 --patch_y 5 --gpu 0:1 --dose_weighting --voltage 300 --dose_per_frame 1.25 --preexposure 0 --only_do_unfinished  
 ++++ 

 ++++ Executing new job on Wed Sep 14 01:06:46 2016
 ++++ with the following command(s): 
`which relion_run_motioncorr_mpi` --i Import/exp001/movies.star --o MotionCorr/exp002/ --first_frame_sum 1 --last_frame_sum 0 --bin_factor 1 --motioncorr_exe /public/EM/MOTIONCOR2/MotionCor2 --bfactor 300 --use_motioncor2 --angpix 1.34 --patch_x 5 --patch_y 5 --gpu 0:1 --dose_weighting --voltage 300 --dose_per_frame 1.25 --preexposure 0 --only_do_unfinished  
 ++++ 

 ++++ Executing new job on Wed Sep 14 01:10:17 2016
 ++++ with the following command(s): 
`which relion_run_motioncorr_mpi` --i Import/exp001/movies.star --o MotionCorr/exp002/ --first_frame_sum 1 --last_frame_sum 0 --bin_factor 1 --motioncorr_exe /public/EM/MOTIONCOR2/MotionCor2 --bfactor 300 --use_motioncor2 --angpix 1.34 --patch_x 5 --patch_y 5 --gpu 0:1 --dose_weighting --voltage 300 --dose_per_frame 1.25 --preexposure 0 --only_do_unfinished  
 ++++ 

 ++++ Executing new job on Wed Sep 14 01:14:08 2016
 ++++ with the following command(s): 
`which relion_run_motioncorr_mpi` --i Import/exp001/movies.star --o MotionCorr/exp002/ --first_frame_sum 1 --last_frame_sum 0 --bin_factor 1 --motioncorr_exe /public/EM/MOTIONCOR2/MotionCor2 --bfactor 300 --use_motioncor2 --angpix 1.34 --patch_x 5 --patch_y 5 --gpu 0:1 --dose_weighting --voltage 300 --dose_per_frame 1.25 --preexposure 0 --only_do_unfinished  
 ++++ 

 ++++ Executing new job on Wed Sep 14 01:17:19 2016
 ++++ with the following command(s): 
`which relion_run_motioncorr_mpi` --i Import/exp001/movies.star --o MotionCorr/exp002/ --first_frame_sum 1 --last_frame_sum 0 --bin_factor 1 --motioncorr_exe /public/EM/MOTIONCOR2/MotionCor2 --bfactor 300 --use_motioncor2 --angpix 1.34 --patch_x 5 --patch_y 5 --gpu 0:1 --dose_weighting --voltage 300 --dose_per_frame 1.25 --preexposure 0 --only_do_unfinished  
 ++++ 

 ++++ Executing new job on Wed Sep 14 01:21:10 2016
 ++++ with the following command(s): 
`which relion_run_motioncorr_mpi` --i Import/exp001/movies.star --o MotionCorr/exp002/ --first_frame_sum 1 --last_frame_sum 0 --bin_factor 1 --motioncorr_exe /public/EM/MOTIONCOR2/MotionCor2 --bfactor 300 --use_motioncor2 --angpix 1.34 --patch_x 5 --patch_y 5 --gpu 0:1 --dose_weighting --voltage 300 --dose_per_frame 1.25 --preexposure 0 --only_do_unfinished  
 ++++ 

 ++++ Executing new job on Wed Sep 14 01:24:10 2016
 ++++ with the following command(s): 
`which relion_run_motioncorr_mpi` --i Import/exp001/movies.star --o MotionCorr/exp002/ --first_frame_sum 1 --last_frame_sum 0 --bin_factor 1 --motioncorr_exe /public/EM/MOTIONCOR2/MotionCor2 --bfactor 300 --use_motioncor2 --angpix 1.34 --patch_x 5 --patch_y 5 --gpu 0:1 --dose_weighting --voltage 300 --dose_per_frame 1.25 --preexposure 0 --only_do_unfinished  
 ++++ 

 ++++ Executing new job on Wed Sep 14 01:28:01 2016
 ++++ with the following command(s): 
`which relion_run_motioncorr_mpi` --i Import/exp001/movies.star --o MotionCorr/exp002/ --first_frame_sum 1 --last_frame_sum 0 --bin_factor 1 --motioncorr_exe /public/EM/MOTIONCOR2/MotionCor2 --bfactor 300 --use_motioncor2 --angpix 1.34 --patch_x 5 --patch_y 5 --gpu 0:1 --dose_weighting --voltage 300 --dose_per_frame 1.25 --preexposure 0 --only_do_unfinished  
 ++++ 

 ++++ Executing new job on Wed Sep 14 01:31:02 2016
 ++++ with the following command(s): 
`which relion_run_motioncorr_mpi` --i Import/exp001/movies.star --o MotionCorr/exp002/ --first_frame_sum 1 --last_frame_sum 0 --bin_factor 1 --motioncorr_exe /public/EM/MOTIONCOR2/MotionCor2 --bfactor 300 --use_motioncor2 --angpix 1.34 --patch_x 5 --patch_y 5 --gpu 0:1 --dose_weighting --voltage 300 --dose_per_frame 1.25 --preexposure 0 --only_do_unfinished  
 ++++ 

 ++++ Executing new job on Wed Sep 14 01:34:53 2016
 ++++ with the following command(s): 
`which relion_run_motioncorr_mpi` --i Import/exp001/movies.star --o MotionCorr/exp002/ --first_frame_sum 1 --last_frame_sum 0 --bin_factor 1 --motioncorr_exe /public/EM/MOTIONCOR2/MotionCor2 --bfactor 300 --use_motioncor2 --angpix 1.34 --patch_x 5 --patch_y 5 --gpu 0:1 --dose_weighting --voltage 300 --dose_per_frame 1.25 --preexposure 0 --only_do_unfinished  
 ++++ 

 ++++ Executing new job on Wed Sep 14 01:38:04 2016
 ++++ with the following command(s): 
`which relion_run_motioncorr_mpi` --i Import/exp001/movies.star --o MotionCorr/exp002/ --first_frame_sum 1 --last_frame_sum 0 --bin_factor 1 --motioncorr_exe /public/EM/MOTIONCOR2/MotionCor2 --bfactor 300 --use_motioncor2 --angpix 1.34 --patch_x 5 --patch_y 5 --gpu 0:1 --dose_weighting --voltage 300 --dose_per_frame 1.25 --preexposure 0 --only_do_unfinished  
 ++++ 

 ++++ Executing new job on Wed Sep 14 01:41:55 2016
 ++++ with the following command(s): 
`which relion_run_motioncorr_mpi` --i Import/exp001/movies.star --o MotionCorr/exp002/ --first_frame_sum 1 --last_frame_sum 0 --bin_factor 1 --motioncorr_exe /public/EM/MOTIONCOR2/MotionCor2 --bfactor 300 --use_motioncor2 --angpix 1.34 --patch_x 5 --patch_y 5 --gpu 0:1 --dose_weighting --voltage 300 --dose_per_frame 1.25 --preexposure 0 --only_do_unfinished  
 ++++ 

 ++++ Executing new job on Wed Sep 14 01:45:06 2016
 ++++ with the following command(s): 
`which relion_run_motioncorr_mpi` --i Import/exp001/movies.star --o MotionCorr/exp002/ --first_frame_sum 1 --last_frame_sum 0 --bin_factor 1 --motioncorr_exe /public/EM/MOTIONCOR2/MotionCor2 --bfactor 300 --use_motioncor2 --angpix 1.34 --patch_x 5 --patch_y 5 --gpu 0:1 --dose_weighting --voltage 300 --dose_per_frame 1.25 --preexposure 0 --only_do_unfinished  
 ++++ 

 ++++ Executing new job on Wed Sep 14 01:48:56 2016
 ++++ with the following command(s): 
`which relion_run_motioncorr_mpi` --i Import/exp001/movies.star --o MotionCorr/exp002/ --first_frame_sum 1 --last_frame_sum 0 --bin_factor 1 --motioncorr_exe /public/EM/MOTIONCOR2/MotionCor2 --bfactor 300 --use_motioncor2 --angpix 1.34 --patch_x 5 --patch_y 5 --gpu 0:1 --dose_weighting --voltage 300 --dose_per_frame 1.25 --preexposure 0 --only_do_unfinished  
 ++++ 

 ++++ Executing new job on Wed Sep 14 01:52:18 2016
 ++++ with the following command(s): 
`which relion_run_motioncorr_mpi` --i Import/exp001/movies.star --o MotionCorr/exp002/ --first_frame_sum 1 --last_frame_sum 0 --bin_factor 1 --motioncorr_exe /public/EM/MOTIONCOR2/MotionCor2 --bfactor 300 --use_motioncor2 --angpix 1.34 --patch_x 5 --patch_y 5 --gpu 0:1 --dose_weighting --voltage 300 --dose_per_frame 1.25 --preexposure 0 --only_do_unfinished  
 ++++ 

 ++++ Executing new job on Wed Sep 14 01:56:09 2016
 ++++ with the following command(s): 
`which relion_run_motioncorr_mpi` --i Import/exp001/movies.star --o MotionCorr/exp002/ --first_frame_sum 1 --last_frame_sum 0 --bin_factor 1 --motioncorr_exe /public/EM/MOTIONCOR2/MotionCor2 --bfactor 300 --use_motioncor2 --angpix 1.34 --patch_x 5 --patch_y 5 --gpu 0:1 --dose_weighting --voltage 300 --dose_per_frame 1.25 --preexposure 0 --only_do_unfinished  
 ++++ 

 ++++ Executing new job on Wed Sep 14 01:59:30 2016
 ++++ with the following command(s): 
`which relion_run_motioncorr_mpi` --i Import/exp001/movies.star --o MotionCorr/exp002/ --first_frame_sum 1 --last_frame_sum 0 --bin_factor 1 --motioncorr_exe /public/EM/MOTIONCOR2/MotionCor2 --bfactor 300 --use_motioncor2 --angpix 1.34 --patch_x 5 --patch_y 5 --gpu 0:1 --dose_weighting --voltage 300 --dose_per_frame 1.25 --preexposure 0 --only_do_unfinished  
 ++++ 

 ++++ Executing new job on Wed Sep 14 02:03:11 2016
 ++++ with the following command(s): 
`which relion_run_motioncorr_mpi` --i Import/exp001/movies.star --o MotionCorr/exp002/ --first_frame_sum 1 --last_frame_sum 0 --bin_factor 1 --motioncorr_exe /public/EM/MOTIONCOR2/MotionCor2 --bfactor 300 --use_motioncor2 --angpix 1.34 --patch_x 5 --patch_y 5 --gpu 0:1 --dose_weighting --voltage 300 --dose_per_frame 1.25 --preexposure 0 --only_do_unfinished  
 ++++ 

 ++++ Executing new job on Wed Sep 14 02:06:11 2016
 ++++ with the following command(s): 
`which relion_run_motioncorr_mpi` --i Import/exp001/movies.star --o MotionCorr/exp002/ --first_frame_sum 1 --last_frame_sum 0 --bin_factor 1 --motioncorr_exe /public/EM/MOTIONCOR2/MotionCor2 --bfactor 300 --use_motioncor2 --angpix 1.34 --patch_x 5 --patch_y 5 --gpu 0:1 --dose_weighting --voltage 300 --dose_per_frame 1.25 --preexposure 0 --only_do_unfinished  
 ++++ 

 ++++ Executing new job on Wed Sep 14 02:09:53 2016
 ++++ with the following command(s): 
`which relion_run_motioncorr_mpi` --i Import/exp001/movies.star --o MotionCorr/exp002/ --first_frame_sum 1 --last_frame_sum 0 --bin_factor 1 --motioncorr_exe /public/EM/MOTIONCOR2/MotionCor2 --bfactor 300 --use_motioncor2 --angpix 1.34 --patch_x 5 --patch_y 5 --gpu 0:1 --dose_weighting --voltage 300 --dose_per_frame 1.25 --preexposure 0 --only_do_unfinished  
 ++++ 

 ++++ Executing new job on Wed Sep 14 02:12:44 2016
 ++++ with the following command(s): 
`which relion_run_motioncorr_mpi` --i Import/exp001/movies.star --o MotionCorr/exp002/ --first_frame_sum 1 --last_frame_sum 0 --bin_factor 1 --motioncorr_exe /public/EM/MOTIONCOR2/MotionCor2 --bfactor 300 --use_motioncor2 --angpix 1.34 --patch_x 5 --patch_y 5 --gpu 0:1 --dose_weighting --voltage 300 --dose_per_frame 1.25 --preexposure 0 --only_do_unfinished  
 ++++ 

 ++++ Executing new job on Wed Sep 14 02:15:35 2016
 ++++ with the following command(s): 
`which relion_run_motioncorr_mpi` --i Import/exp001/movies.star --o MotionCorr/exp002/ --first_frame_sum 1 --last_frame_sum 0 --bin_factor 1 --motioncorr_exe /public/EM/MOTIONCOR2/MotionCor2 --bfactor 300 --use_motioncor2 --angpix 1.34 --patch_x 5 --patch_y 5 --gpu 0:1 --dose_weighting --voltage 300 --dose_per_frame 1.25 --preexposure 0 --only_do_unfinished  
 ++++ 

 ++++ Executing new job on Wed Sep 14 02:18:46 2016
 ++++ with the following command(s): 
`which relion_run_motioncorr_mpi` --i Import/exp001/movies.star --o MotionCorr/exp002/ --first_frame_sum 1 --last_frame_sum 0 --bin_factor 1 --motioncorr_exe /public/EM/MOTIONCOR2/MotionCor2 --bfactor 300 --use_motioncor2 --angpix 1.34 --patch_x 5 --patch_y 5 --gpu 0:1 --dose_weighting --voltage 300 --dose_per_frame 1.25 --preexposure 0 --only_do_unfinished  
 ++++ 

 ++++ Executing new job on Wed Sep 14 02:22:07 2016
 ++++ with the following command(s): 
`which relion_run_motioncorr_mpi` --i Import/exp001/movies.star --o MotionCorr/exp002/ --first_frame_sum 1 --last_frame_sum 0 --bin_factor 1 --motioncorr_exe /public/EM/MOTIONCOR2/MotionCor2 --bfactor 300 --use_motioncor2 --angpix 1.34 --patch_x 5 --patch_y 5 --gpu 0:1 --dose_weighting --voltage 300 --dose_per_frame 1.25 --preexposure 0 --only_do_unfinished  
 ++++ 

 ++++ Executing new job on Wed Sep 14 02:26:28 2016
 ++++ with the following command(s): 
`which relion_run_motioncorr_mpi` --i Import/exp001/movies.star --o MotionCorr/exp002/ --first_frame_sum 1 --last_frame_sum 0 --bin_factor 1 --motioncorr_exe /public/EM/MOTIONCOR2/MotionCor2 --bfactor 300 --use_motioncor2 --angpix 1.34 --patch_x 5 --patch_y 5 --gpu 0:1 --dose_weighting --voltage 300 --dose_per_frame 1.25 --preexposure 0 --only_do_unfinished  
 ++++ 

 ++++ Executing new job on Wed Sep 14 02:30:29 2016
 ++++ with the following command(s): 
`which relion_run_motioncorr_mpi` --i Import/exp001/movies.star --o MotionCorr/exp002/ --first_frame_sum 1 --last_frame_sum 0 --bin_factor 1 --motioncorr_exe /public/EM/MOTIONCOR2/MotionCor2 --bfactor 300 --use_motioncor2 --angpix 1.34 --patch_x 5 --patch_y 5 --gpu 0:1 --dose_weighting --voltage 300 --dose_per_frame 1.25 --preexposure 0 --only_do_unfinished  
 ++++ 

 ++++ Executing new job on Wed Sep 14 02:35:00 2016
 ++++ with the following command(s): 
`which relion_run_motioncorr_mpi` --i Import/exp001/movies.star --o MotionCorr/exp002/ --first_frame_sum 1 --last_frame_sum 0 --bin_factor 1 --motioncorr_exe /public/EM/MOTIONCOR2/MotionCor2 --bfactor 300 --use_motioncor2 --angpix 1.34 --patch_x 5 --patch_y 5 --gpu 0:1 --dose_weighting --voltage 300 --dose_per_frame 1.25 --preexposure 0 --only_do_unfinished  
 ++++ 

 ++++ Executing new job on Wed Sep 14 02:39:10 2016
 ++++ with the following command(s): 
`which relion_run_motioncorr_mpi` --i Import/exp001/movies.star --o MotionCorr/exp002/ --first_frame_sum 1 --last_frame_sum 0 --bin_factor 1 --motioncorr_exe /public/EM/MOTIONCOR2/MotionCor2 --bfactor 300 --use_motioncor2 --angpix 1.34 --patch_x 5 --patch_y 5 --gpu 0:1 --dose_weighting --voltage 300 --dose_per_frame 1.25 --preexposure 0 --only_do_unfinished  
 ++++ 

 ++++ Executing new job on Wed Sep 14 02:43:31 2016
 ++++ with the following command(s): 
`which relion_run_motioncorr_mpi` --i Import/exp001/movies.star --o MotionCorr/exp002/ --first_frame_sum 1 --last_frame_sum 0 --bin_factor 1 --motioncorr_exe /public/EM/MOTIONCOR2/MotionCor2 --bfactor 300 --use_motioncor2 --angpix 1.34 --patch_x 5 --patch_y 5 --gpu 0:1 --dose_weighting --voltage 300 --dose_per_frame 1.25 --preexposure 0 --only_do_unfinished  
 ++++ 

 ++++ Executing new job on Wed Sep 14 02:48:12 2016
 ++++ with the following command(s): 
`which relion_run_motioncorr_mpi` --i Import/exp001/movies.star --o MotionCorr/exp002/ --first_frame_sum 1 --last_frame_sum 0 --bin_factor 1 --motioncorr_exe /public/EM/MOTIONCOR2/MotionCor2 --bfactor 300 --use_motioncor2 --angpix 1.34 --patch_x 5 --patch_y 5 --gpu 0:1 --dose_weighting --voltage 300 --dose_per_frame 1.25 --preexposure 0 --only_do_unfinished  
 ++++ 

 ++++ Executing new job on Wed Sep 14 02:52:53 2016
 ++++ with the following command(s): 
`which relion_run_motioncorr_mpi` --i Import/exp001/movies.star --o MotionCorr/exp002/ --first_frame_sum 1 --last_frame_sum 0 --bin_factor 1 --motioncorr_exe /public/EM/MOTIONCOR2/MotionCor2 --bfactor 300 --use_motioncor2 --angpix 1.34 --patch_x 5 --patch_y 5 --gpu 0:1 --dose_weighting --voltage 300 --dose_per_frame 1.25 --preexposure 0 --only_do_unfinished  
 ++++ 

 ++++ Executing new job on Wed Sep 14 02:57:33 2016
 ++++ with the following command(s): 
`which relion_run_motioncorr_mpi` --i Import/exp001/movies.star --o MotionCorr/exp002/ --first_frame_sum 1 --last_frame_sum 0 --bin_factor 1 --motioncorr_exe /public/EM/MOTIONCOR2/MotionCor2 --bfactor 300 --use_motioncor2 --angpix 1.34 --patch_x 5 --patch_y 5 --gpu 0:1 --dose_weighting --voltage 300 --dose_per_frame 1.25 --preexposure 0 --only_do_unfinished  
 ++++ 

 ++++ Executing new job on Wed Sep 14 03:02:14 2016
 ++++ with the following command(s): 
`which relion_run_motioncorr_mpi` --i Import/exp001/movies.star --o MotionCorr/exp002/ --first_frame_sum 1 --last_frame_sum 0 --bin_factor 1 --motioncorr_exe /public/EM/MOTIONCOR2/MotionCor2 --bfactor 300 --use_motioncor2 --angpix 1.34 --patch_x 5 --patch_y 5 --gpu 0:1 --dose_weighting --voltage 300 --dose_per_frame 1.25 --preexposure 0 --only_do_unfinished  
 ++++ 

 ++++ Executing new job on Wed Sep 14 03:06:55 2016
 ++++ with the following command(s): 
`which relion_run_motioncorr_mpi` --i Import/exp001/movies.star --o MotionCorr/exp002/ --first_frame_sum 1 --last_frame_sum 0 --bin_factor 1 --motioncorr_exe /public/EM/MOTIONCOR2/MotionCor2 --bfactor 300 --use_motioncor2 --angpix 1.34 --patch_x 5 --patch_y 5 --gpu 0:1 --dose_weighting --voltage 300 --dose_per_frame 1.25 --preexposure 0 --only_do_unfinished  
 ++++ 

 ++++ Executing new job on Wed Sep 14 03:12:06 2016
 ++++ with the following command(s): 
`which relion_run_motioncorr_mpi` --i Import/exp001/movies.star --o MotionCorr/exp002/ --first_frame_sum 1 --last_frame_sum 0 --bin_factor 1 --motioncorr_exe /public/EM/MOTIONCOR2/MotionCor2 --bfactor 300 --use_motioncor2 --angpix 1.34 --patch_x 5 --patch_y 5 --gpu 0:1 --dose_weighting --voltage 300 --dose_per_frame 1.25 --preexposure 0 --only_do_unfinished  
 ++++ 

 ++++ Executing new job on Wed Sep 14 03:16:56 2016
 ++++ with the following command(s): 
`which relion_run_motioncorr_mpi` --i Import/exp001/movies.star --o MotionCorr/exp002/ --first_frame_sum 1 --last_frame_sum 0 --bin_factor 1 --motioncorr_exe /public/EM/MOTIONCOR2/MotionCor2 --bfactor 300 --use_motioncor2 --angpix 1.34 --patch_x 5 --patch_y 5 --gpu 0:1 --dose_weighting --voltage 300 --dose_per_frame 1.25 --preexposure 0 --only_do_unfinished  
 ++++ 

 ++++ Executing new job on Wed Sep 14 03:21:37 2016
 ++++ with the following command(s): 
`which relion_run_motioncorr_mpi` --i Import/exp001/movies.star --o MotionCorr/exp002/ --first_frame_sum 1 --last_frame_sum 0 --bin_factor 1 --motioncorr_exe /public/EM/MOTIONCOR2/MotionCor2 --bfactor 300 --use_motioncor2 --angpix 1.34 --patch_x 5 --patch_y 5 --gpu 0:1 --dose_weighting --voltage 300 --dose_per_frame 1.25 --preexposure 0 --only_do_unfinished  
 ++++ 

 ++++ Executing new job on Wed Sep 14 03:25:58 2016
 ++++ with the following command(s): 
`which relion_run_motioncorr_mpi` --i Import/exp001/movies.star --o MotionCorr/exp002/ --first_frame_sum 1 --last_frame_sum 0 --bin_factor 1 --motioncorr_exe /public/EM/MOTIONCOR2/MotionCor2 --bfactor 300 --use_motioncor2 --angpix 1.34 --patch_x 5 --patch_y 5 --gpu 0:1 --dose_weighting --voltage 300 --dose_per_frame 1.25 --preexposure 0 --only_do_unfinished  
 ++++ 

 ++++ Executing new job on Wed Sep 14 03:30:39 2016
 ++++ with the following command(s): 
`which relion_run_motioncorr_mpi` --i Import/exp001/movies.star --o MotionCorr/exp002/ --first_frame_sum 1 --last_frame_sum 0 --bin_factor 1 --motioncorr_exe /public/EM/MOTIONCOR2/MotionCor2 --bfactor 300 --use_motioncor2 --angpix 1.34 --patch_x 5 --patch_y 5 --gpu 0:1 --dose_weighting --voltage 300 --dose_per_frame 1.25 --preexposure 0 --only_do_unfinished  
 ++++ 

 ++++ Executing new job on Wed Sep 14 03:35:10 2016
 ++++ with the following command(s): 
`which relion_run_motioncorr_mpi` --i Import/exp001/movies.star --o MotionCorr/exp002/ --first_frame_sum 1 --last_frame_sum 0 --bin_factor 1 --motioncorr_exe /public/EM/MOTIONCOR2/MotionCor2 --bfactor 300 --use_motioncor2 --angpix 1.34 --patch_x 5 --patch_y 5 --gpu 0:1 --dose_weighting --voltage 300 --dose_per_frame 1.25 --preexposure 0 --only_do_unfinished  
 ++++ 

 ++++ Executing new job on Wed Sep 14 03:39:41 2016
 ++++ with the following command(s): 
`which relion_run_motioncorr_mpi` --i Import/exp001/movies.star --o MotionCorr/exp002/ --first_frame_sum 1 --last_frame_sum 0 --bin_factor 1 --motioncorr_exe /public/EM/MOTIONCOR2/MotionCor2 --bfactor 300 --use_motioncor2 --angpix 1.34 --patch_x 5 --patch_y 5 --gpu 0:1 --dose_weighting --voltage 300 --dose_per_frame 1.25 --preexposure 0 --only_do_unfinished  
 ++++ 

 ++++ Executing new job on Wed Sep 14 03:43:42 2016
 ++++ with the following command(s): 
`which relion_run_motioncorr_mpi` --i Import/exp001/movies.star --o MotionCorr/exp002/ --first_frame_sum 1 --last_frame_sum 0 --bin_factor 1 --motioncorr_exe /public/EM/MOTIONCOR2/MotionCor2 --bfactor 300 --use_motioncor2 --angpix 1.34 --patch_x 5 --patch_y 5 --gpu 0:1 --dose_weighting --voltage 300 --dose_per_frame 1.25 --preexposure 0 --only_do_unfinished  
 ++++ 

 ++++ Executing new job on Wed Sep 14 03:47:22 2016
 ++++ with the following command(s): 
`which relion_run_motioncorr_mpi` --i Import/exp001/movies.star --o MotionCorr/exp002/ --first_frame_sum 1 --last_frame_sum 0 --bin_factor 1 --motioncorr_exe /public/EM/MOTIONCOR2/MotionCor2 --bfactor 300 --use_motioncor2 --angpix 1.34 --patch_x 5 --patch_y 5 --gpu 0:1 --dose_weighting --voltage 300 --dose_per_frame 1.25 --preexposure 0 --only_do_unfinished  
 ++++ 

 ++++ Executing new job on Wed Sep 14 03:51:03 2016
 ++++ with the following command(s): 
`which relion_run_motioncorr_mpi` --i Import/exp001/movies.star --o MotionCorr/exp002/ --first_frame_sum 1 --last_frame_sum 0 --bin_factor 1 --motioncorr_exe /public/EM/MOTIONCOR2/MotionCor2 --bfactor 300 --use_motioncor2 --angpix 1.34 --patch_x 5 --patch_y 5 --gpu 0:1 --dose_weighting --voltage 300 --dose_per_frame 1.25 --preexposure 0 --only_do_unfinished  
 ++++ 

 ++++ Executing new job on Wed Sep 14 03:55:14 2016
 ++++ with the following command(s): 
`which relion_run_motioncorr_mpi` --i Import/exp001/movies.star --o MotionCorr/exp002/ --first_frame_sum 1 --last_frame_sum 0 --bin_factor 1 --motioncorr_exe /public/EM/MOTIONCOR2/MotionCor2 --bfactor 300 --use_motioncor2 --angpix 1.34 --patch_x 5 --patch_y 5 --gpu 0:1 --dose_weighting --voltage 300 --dose_per_frame 1.25 --preexposure 0 --only_do_unfinished  
 ++++ 

 ++++ Executing new job on Wed Sep 14 03:58:35 2016
 ++++ with the following command(s): 
`which relion_run_motioncorr_mpi` --i Import/exp001/movies.star --o MotionCorr/exp002/ --first_frame_sum 1 --last_frame_sum 0 --bin_factor 1 --motioncorr_exe /public/EM/MOTIONCOR2/MotionCor2 --bfactor 300 --use_motioncor2 --angpix 1.34 --patch_x 5 --patch_y 5 --gpu 0:1 --dose_weighting --voltage 300 --dose_per_frame 1.25 --preexposure 0 --only_do_unfinished  
 ++++ 

 ++++ Executing new job on Wed Sep 14 04:01:15 2016
 ++++ with the following command(s): 
`which relion_run_motioncorr_mpi` --i Import/exp001/movies.star --o MotionCorr/exp002/ --first_frame_sum 1 --last_frame_sum 0 --bin_factor 1 --motioncorr_exe /public/EM/MOTIONCOR2/MotionCor2 --bfactor 300 --use_motioncor2 --angpix 1.34 --patch_x 5 --patch_y 5 --gpu 0:1 --dose_weighting --voltage 300 --dose_per_frame 1.25 --preexposure 0 --only_do_unfinished  
 ++++ 

 ++++ Executing new job on Wed Sep 14 04:04:16 2016
 ++++ with the following command(s): 
`which relion_run_motioncorr_mpi` --i Import/exp001/movies.star --o MotionCorr/exp002/ --first_frame_sum 1 --last_frame_sum 0 --bin_factor 1 --motioncorr_exe /public/EM/MOTIONCOR2/MotionCor2 --bfactor 300 --use_motioncor2 --angpix 1.34 --patch_x 5 --patch_y 5 --gpu 0:1 --dose_weighting --voltage 300 --dose_per_frame 1.25 --preexposure 0 --only_do_unfinished  
 ++++ 

 ++++ Executing new job on Wed Sep 14 04:07:17 2016
 ++++ with the following command(s): 
`which relion_run_motioncorr_mpi` --i Import/exp001/movies.star --o MotionCorr/exp002/ --first_frame_sum 1 --last_frame_sum 0 --bin_factor 1 --motioncorr_exe /public/EM/MOTIONCOR2/MotionCor2 --bfactor 300 --use_motioncor2 --angpix 1.34 --patch_x 5 --patch_y 5 --gpu 0:1 --dose_weighting --voltage 300 --dose_per_frame 1.25 --preexposure 0 --only_do_unfinished  
 ++++ 

 ++++ Executing new job on Wed Sep 14 04:09:48 2016
 ++++ with the following command(s): 
`which relion_run_motioncorr_mpi` --i Import/exp001/movies.star --o MotionCorr/exp002/ --first_frame_sum 1 --last_frame_sum 0 --bin_factor 1 --motioncorr_exe /public/EM/MOTIONCOR2/MotionCor2 --bfactor 300 --use_motioncor2 --angpix 1.34 --patch_x 5 --patch_y 5 --gpu 0:1 --dose_weighting --voltage 300 --dose_per_frame 1.25 --preexposure 0 --only_do_unfinished  
 ++++ 

 ++++ Executing new job on Wed Sep 14 04:13:29 2016
 ++++ with the following command(s): 
`which relion_run_motioncorr_mpi` --i Import/exp001/movies.star --o MotionCorr/exp002/ --first_frame_sum 1 --last_frame_sum 0 --bin_factor 1 --motioncorr_exe /public/EM/MOTIONCOR2/MotionCor2 --bfactor 300 --use_motioncor2 --angpix 1.34 --patch_x 5 --patch_y 5 --gpu 0:1 --dose_weighting --voltage 300 --dose_per_frame 1.25 --preexposure 0 --only_do_unfinished  
 ++++ 

 ++++ Executing new job on Wed Sep 14 04:16:30 2016
 ++++ with the following command(s): 
`which relion_run_motioncorr_mpi` --i Import/exp001/movies.star --o MotionCorr/exp002/ --first_frame_sum 1 --last_frame_sum 0 --bin_factor 1 --motioncorr_exe /public/EM/MOTIONCOR2/MotionCor2 --bfactor 300 --use_motioncor2 --angpix 1.34 --patch_x 5 --patch_y 5 --gpu 0:1 --dose_weighting --voltage 300 --dose_per_frame 1.25 --preexposure 0 --only_do_unfinished  
 ++++ 

 ++++ Executing new job on Wed Sep 14 04:19:51 2016
 ++++ with the following command(s): 
`which relion_run_motioncorr_mpi` --i Import/exp001/movies.star --o MotionCorr/exp002/ --first_frame_sum 1 --last_frame_sum 0 --bin_factor 1 --motioncorr_exe /public/EM/MOTIONCOR2/MotionCor2 --bfactor 300 --use_motioncor2 --angpix 1.34 --patch_x 5 --patch_y 5 --gpu 0:1 --dose_weighting --voltage 300 --dose_per_frame 1.25 --preexposure 0 --only_do_unfinished  
 ++++ 

 ++++ Executing new job on Wed Sep 14 04:22:42 2016
 ++++ with the following command(s): 
`which relion_run_motioncorr_mpi` --i Import/exp001/movies.star --o MotionCorr/exp002/ --first_frame_sum 1 --last_frame_sum 0 --bin_factor 1 --motioncorr_exe /public/EM/MOTIONCOR2/MotionCor2 --bfactor 300 --use_motioncor2 --angpix 1.34 --patch_x 5 --patch_y 5 --gpu 0:1 --dose_weighting --voltage 300 --dose_per_frame 1.25 --preexposure 0 --only_do_unfinished  
 ++++ 

 ++++ Executing new job on Wed Sep 14 04:25:03 2016
 ++++ with the following command(s): 
`which relion_run_motioncorr_mpi` --i Import/exp001/movies.star --o MotionCorr/exp002/ --first_frame_sum 1 --last_frame_sum 0 --bin_factor 1 --motioncorr_exe /public/EM/MOTIONCOR2/MotionCor2 --bfactor 300 --use_motioncor2 --angpix 1.34 --patch_x 5 --patch_y 5 --gpu 0:1 --dose_weighting --voltage 300 --dose_per_frame 1.25 --preexposure 0 --only_do_unfinished  
 ++++ 

 ++++ Executing new job on Wed Sep 14 04:28:44 2016
 ++++ with the following command(s): 
`which relion_run_motioncorr_mpi` --i Import/exp001/movies.star --o MotionCorr/exp002/ --first_frame_sum 1 --last_frame_sum 0 --bin_factor 1 --motioncorr_exe /public/EM/MOTIONCOR2/MotionCor2 --bfactor 300 --use_motioncor2 --angpix 1.34 --patch_x 5 --patch_y 5 --gpu 0:1 --dose_weighting --voltage 300 --dose_per_frame 1.25 --preexposure 0 --only_do_unfinished  
 ++++ 

 ++++ Executing new job on Wed Sep 14 04:31:25 2016
 ++++ with the following command(s): 
`which relion_run_motioncorr_mpi` --i Import/exp001/movies.star --o MotionCorr/exp002/ --first_frame_sum 1 --last_frame_sum 0 --bin_factor 1 --motioncorr_exe /public/EM/MOTIONCOR2/MotionCor2 --bfactor 300 --use_motioncor2 --angpix 1.34 --patch_x 5 --patch_y 5 --gpu 0:1 --dose_weighting --voltage 300 --dose_per_frame 1.25 --preexposure 0 --only_do_unfinished  
 ++++ 

 ++++ Executing new job on Wed Sep 14 04:34:26 2016
 ++++ with the following command(s): 
`which relion_run_motioncorr_mpi` --i Import/exp001/movies.star --o MotionCorr/exp002/ --first_frame_sum 1 --last_frame_sum 0 --bin_factor 1 --motioncorr_exe /public/EM/MOTIONCOR2/MotionCor2 --bfactor 300 --use_motioncor2 --angpix 1.34 --patch_x 5 --patch_y 5 --gpu 0:1 --dose_weighting --voltage 300 --dose_per_frame 1.25 --preexposure 0 --only_do_unfinished  
 ++++ 

 ++++ Executing new job on Wed Sep 14 04:37:57 2016
 ++++ with the following command(s): 
`which relion_run_motioncorr_mpi` --i Import/exp001/movies.star --o MotionCorr/exp002/ --first_frame_sum 1 --last_frame_sum 0 --bin_factor 1 --motioncorr_exe /public/EM/MOTIONCOR2/MotionCor2 --bfactor 300 --use_motioncor2 --angpix 1.34 --patch_x 5 --patch_y 5 --gpu 0:1 --dose_weighting --voltage 300 --dose_per_frame 1.25 --preexposure 0 --only_do_unfinished  
 ++++ 

 ++++ Executing new job on Wed Sep 14 04:40:28 2016
 ++++ with the following command(s): 
`which relion_run_motioncorr_mpi` --i Import/exp001/movies.star --o MotionCorr/exp002/ --first_frame_sum 1 --last_frame_sum 0 --bin_factor 1 --motioncorr_exe /public/EM/MOTIONCOR2/MotionCor2 --bfactor 300 --use_motioncor2 --angpix 1.34 --patch_x 5 --patch_y 5 --gpu 0:1 --dose_weighting --voltage 300 --dose_per_frame 1.25 --preexposure 0 --only_do_unfinished  
 ++++ 

 ++++ Executing new job on Wed Sep 14 04:43:29 2016
 ++++ with the following command(s): 
`which relion_run_motioncorr_mpi` --i Import/exp001/movies.star --o MotionCorr/exp002/ --first_frame_sum 1 --last_frame_sum 0 --bin_factor 1 --motioncorr_exe /public/EM/MOTIONCOR2/MotionCor2 --bfactor 300 --use_motioncor2 --angpix 1.34 --patch_x 5 --patch_y 5 --gpu 0:1 --dose_weighting --voltage 300 --dose_per_frame 1.25 --preexposure 0 --only_do_unfinished  
 ++++ 

 ++++ Executing new job on Wed Sep 14 04:47:10 2016
 ++++ with the following command(s): 
`which relion_run_motioncorr_mpi` --i Import/exp001/movies.star --o MotionCorr/exp002/ --first_frame_sum 1 --last_frame_sum 0 --bin_factor 1 --motioncorr_exe /public/EM/MOTIONCOR2/MotionCor2 --bfactor 300 --use_motioncor2 --angpix 1.34 --patch_x 5 --patch_y 5 --gpu 0:1 --dose_weighting --voltage 300 --dose_per_frame 1.25 --preexposure 0 --only_do_unfinished  
 ++++ 

 ++++ Executing new job on Wed Sep 14 04:50:01 2016
 ++++ with the following command(s): 
`which relion_run_motioncorr_mpi` --i Import/exp001/movies.star --o MotionCorr/exp002/ --first_frame_sum 1 --last_frame_sum 0 --bin_factor 1 --motioncorr_exe /public/EM/MOTIONCOR2/MotionCor2 --bfactor 300 --use_motioncor2 --angpix 1.34 --patch_x 5 --patch_y 5 --gpu 0:1 --dose_weighting --voltage 300 --dose_per_frame 1.25 --preexposure 0 --only_do_unfinished  
 ++++ 

 ++++ Executing new job on Wed Sep 14 04:52:51 2016
 ++++ with the following command(s): 
`which relion_run_motioncorr_mpi` --i Import/exp001/movies.star --o MotionCorr/exp002/ --first_frame_sum 1 --last_frame_sum 0 --bin_factor 1 --motioncorr_exe /public/EM/MOTIONCOR2/MotionCor2 --bfactor 300 --use_motioncor2 --angpix 1.34 --patch_x 5 --patch_y 5 --gpu 0:1 --dose_weighting --voltage 300 --dose_per_frame 1.25 --preexposure 0 --only_do_unfinished  
 ++++ 

 ++++ Executing new job on Wed Sep 14 04:56:32 2016
 ++++ with the following command(s): 
`which relion_run_motioncorr_mpi` --i Import/exp001/movies.star --o MotionCorr/exp002/ --first_frame_sum 1 --last_frame_sum 0 --bin_factor 1 --motioncorr_exe /public/EM/MOTIONCOR2/MotionCor2 --bfactor 300 --use_motioncor2 --angpix 1.34 --patch_x 5 --patch_y 5 --gpu 0:1 --dose_weighting --voltage 300 --dose_per_frame 1.25 --preexposure 0 --only_do_unfinished  
 ++++ 

 ++++ Executing new job on Wed Sep 14 04:59:23 2016
 ++++ with the following command(s): 
`which relion_run_motioncorr_mpi` --i Import/exp001/movies.star --o MotionCorr/exp002/ --first_frame_sum 1 --last_frame_sum 0 --bin_factor 1 --motioncorr_exe /public/EM/MOTIONCOR2/MotionCor2 --bfactor 300 --use_motioncor2 --angpix 1.34 --patch_x 5 --patch_y 5 --gpu 0:1 --dose_weighting --voltage 300 --dose_per_frame 1.25 --preexposure 0 --only_do_unfinished  
 ++++ 

 ++++ Executing new job on Wed Sep 14 05:02:24 2016
 ++++ with the following command(s): 
`which relion_run_motioncorr_mpi` --i Import/exp001/movies.star --o MotionCorr/exp002/ --first_frame_sum 1 --last_frame_sum 0 --bin_factor 1 --motioncorr_exe /public/EM/MOTIONCOR2/MotionCor2 --bfactor 300 --use_motioncor2 --angpix 1.34 --patch_x 5 --patch_y 5 --gpu 0:1 --dose_weighting --voltage 300 --dose_per_frame 1.25 --preexposure 0 --only_do_unfinished  
 ++++ 

 ++++ Executing new job on Wed Sep 14 05:06:05 2016
 ++++ with the following command(s): 
`which relion_run_motioncorr_mpi` --i Import/exp001/movies.star --o MotionCorr/exp002/ --first_frame_sum 1 --last_frame_sum 0 --bin_factor 1 --motioncorr_exe /public/EM/MOTIONCOR2/MotionCor2 --bfactor 300 --use_motioncor2 --angpix 1.34 --patch_x 5 --patch_y 5 --gpu 0:1 --dose_weighting --voltage 300 --dose_per_frame 1.25 --preexposure 0 --only_do_unfinished  
 ++++ 

 ++++ Executing new job on Wed Sep 14 05:08:56 2016
 ++++ with the following command(s): 
`which relion_run_motioncorr_mpi` --i Import/exp001/movies.star --o MotionCorr/exp002/ --first_frame_sum 1 --last_frame_sum 0 --bin_factor 1 --motioncorr_exe /public/EM/MOTIONCOR2/MotionCor2 --bfactor 300 --use_motioncor2 --angpix 1.34 --patch_x 5 --patch_y 5 --gpu 0:1 --dose_weighting --voltage 300 --dose_per_frame 1.25 --preexposure 0 --only_do_unfinished  
 ++++ 

 ++++ Executing new job on Wed Sep 14 05:11:56 2016
 ++++ with the following command(s): 
`which relion_run_motioncorr_mpi` --i Import/exp001/movies.star --o MotionCorr/exp002/ --first_frame_sum 1 --last_frame_sum 0 --bin_factor 1 --motioncorr_exe /public/EM/MOTIONCOR2/MotionCor2 --bfactor 300 --use_motioncor2 --angpix 1.34 --patch_x 5 --patch_y 5 --gpu 0:1 --dose_weighting --voltage 300 --dose_per_frame 1.25 --preexposure 0 --only_do_unfinished  
 ++++ 

 ++++ Executing new job on Wed Sep 14 05:15:38 2016
 ++++ with the following command(s): 
`which relion_run_motioncorr_mpi` --i Import/exp001/movies.star --o MotionCorr/exp002/ --first_frame_sum 1 --last_frame_sum 0 --bin_factor 1 --motioncorr_exe /public/EM/MOTIONCOR2/MotionCor2 --bfactor 300 --use_motioncor2 --angpix 1.34 --patch_x 5 --patch_y 5 --gpu 0:1 --dose_weighting --voltage 300 --dose_per_frame 1.25 --preexposure 0 --only_do_unfinished  
 ++++ 

 ++++ Executing new job on Wed Sep 14 05:18:28 2016
 ++++ with the following command(s): 
`which relion_run_motioncorr_mpi` --i Import/exp001/movies.star --o MotionCorr/exp002/ --first_frame_sum 1 --last_frame_sum 0 --bin_factor 1 --motioncorr_exe /public/EM/MOTIONCOR2/MotionCor2 --bfactor 300 --use_motioncor2 --angpix 1.34 --patch_x 5 --patch_y 5 --gpu 0:1 --dose_weighting --voltage 300 --dose_per_frame 1.25 --preexposure 0 --only_do_unfinished  
 ++++ 

 ++++ Executing new job on Wed Sep 14 05:21:29 2016
 ++++ with the following command(s): 
`which relion_run_motioncorr_mpi` --i Import/exp001/movies.star --o MotionCorr/exp002/ --first_frame_sum 1 --last_frame_sum 0 --bin_factor 1 --motioncorr_exe /public/EM/MOTIONCOR2/MotionCor2 --bfactor 300 --use_motioncor2 --angpix 1.34 --patch_x 5 --patch_y 5 --gpu 0:1 --dose_weighting --voltage 300 --dose_per_frame 1.25 --preexposure 0 --only_do_unfinished  
 ++++ 

 ++++ Executing new job on Wed Sep 14 05:25:10 2016
 ++++ with the following command(s): 
`which relion_run_motioncorr_mpi` --i Import/exp001/movies.star --o MotionCorr/exp002/ --first_frame_sum 1 --last_frame_sum 0 --bin_factor 1 --motioncorr_exe /public/EM/MOTIONCOR2/MotionCor2 --bfactor 300 --use_motioncor2 --angpix 1.34 --patch_x 5 --patch_y 5 --gpu 0:1 --dose_weighting --voltage 300 --dose_per_frame 1.25 --preexposure 0 --only_do_unfinished  
 ++++ 

 ++++ Executing new job on Wed Sep 14 05:28:02 2016
 ++++ with the following command(s): 
`which relion_run_motioncorr_mpi` --i Import/exp001/movies.star --o MotionCorr/exp002/ --first_frame_sum 1 --last_frame_sum 0 --bin_factor 1 --motioncorr_exe /public/EM/MOTIONCOR2/MotionCor2 --bfactor 300 --use_motioncor2 --angpix 1.34 --patch_x 5 --patch_y 5 --gpu 0:1 --dose_weighting --voltage 300 --dose_per_frame 1.25 --preexposure 0 --only_do_unfinished  
 ++++ 

 ++++ Executing new job on Wed Sep 14 05:31:03 2016
 ++++ with the following command(s): 
`which relion_run_motioncorr_mpi` --i Import/exp001/movies.star --o MotionCorr/exp002/ --first_frame_sum 1 --last_frame_sum 0 --bin_factor 1 --motioncorr_exe /public/EM/MOTIONCOR2/MotionCor2 --bfactor 300 --use_motioncor2 --angpix 1.34 --patch_x 5 --patch_y 5 --gpu 0:1 --dose_weighting --voltage 300 --dose_per_frame 1.25 --preexposure 0 --only_do_unfinished  
 ++++ 

 ++++ Executing new job on Wed Sep 14 05:34:43 2016
 ++++ with the following command(s): 
`which relion_run_motioncorr_mpi` --i Import/exp001/movies.star --o MotionCorr/exp002/ --first_frame_sum 1 --last_frame_sum 0 --bin_factor 1 --motioncorr_exe /public/EM/MOTIONCOR2/MotionCor2 --bfactor 300 --use_motioncor2 --angpix 1.34 --patch_x 5 --patch_y 5 --gpu 0:1 --dose_weighting --voltage 300 --dose_per_frame 1.25 --preexposure 0 --only_do_unfinished  
 ++++ 

 ++++ Executing new job on Wed Sep 14 05:37:34 2016
 ++++ with the following command(s): 
`which relion_run_motioncorr_mpi` --i Import/exp001/movies.star --o MotionCorr/exp002/ --first_frame_sum 1 --last_frame_sum 0 --bin_factor 1 --motioncorr_exe /public/EM/MOTIONCOR2/MotionCor2 --bfactor 300 --use_motioncor2 --angpix 1.34 --patch_x 5 --patch_y 5 --gpu 0:1 --dose_weighting --voltage 300 --dose_per_frame 1.25 --preexposure 0 --only_do_unfinished  
 ++++ 

 ++++ Executing new job on Wed Sep 14 05:40:36 2016
 ++++ with the following command(s): 
`which relion_run_motioncorr_mpi` --i Import/exp001/movies.star --o MotionCorr/exp002/ --first_frame_sum 1 --last_frame_sum 0 --bin_factor 1 --motioncorr_exe /public/EM/MOTIONCOR2/MotionCor2 --bfactor 300 --use_motioncor2 --angpix 1.34 --patch_x 5 --patch_y 5 --gpu 0:1 --dose_weighting --voltage 300 --dose_per_frame 1.25 --preexposure 0 --only_do_unfinished  
 ++++ 

 ++++ Executing new job on Wed Sep 14 05:44:16 2016
 ++++ with the following command(s): 
`which relion_run_motioncorr_mpi` --i Import/exp001/movies.star --o MotionCorr/exp002/ --first_frame_sum 1 --last_frame_sum 0 --bin_factor 1 --motioncorr_exe /public/EM/MOTIONCOR2/MotionCor2 --bfactor 300 --use_motioncor2 --angpix 1.34 --patch_x 5 --patch_y 5 --gpu 0:1 --dose_weighting --voltage 300 --dose_per_frame 1.25 --preexposure 0 --only_do_unfinished  
 ++++ 

 ++++ Executing new job on Wed Sep 14 05:47:17 2016
 ++++ with the following command(s): 
`which relion_run_motioncorr_mpi` --i Import/exp001/movies.star --o MotionCorr/exp002/ --first_frame_sum 1 --last_frame_sum 0 --bin_factor 1 --motioncorr_exe /public/EM/MOTIONCOR2/MotionCor2 --bfactor 300 --use_motioncor2 --angpix 1.34 --patch_x 5 --patch_y 5 --gpu 0:1 --dose_weighting --voltage 300 --dose_per_frame 1.25 --preexposure 0 --only_do_unfinished  
 ++++ 

 ++++ Executing new job on Wed Sep 14 05:50:08 2016
 ++++ with the following command(s): 
`which relion_run_motioncorr_mpi` --i Import/exp001/movies.star --o MotionCorr/exp002/ --first_frame_sum 1 --last_frame_sum 0 --bin_factor 1 --motioncorr_exe /public/EM/MOTIONCOR2/MotionCor2 --bfactor 300 --use_motioncor2 --angpix 1.34 --patch_x 5 --patch_y 5 --gpu 0:1 --dose_weighting --voltage 300 --dose_per_frame 1.25 --preexposure 0 --only_do_unfinished  
 ++++ 

 ++++ Executing new job on Wed Sep 14 05:53:09 2016
 ++++ with the following command(s): 
`which relion_run_motioncorr_mpi` --i Import/exp001/movies.star --o MotionCorr/exp002/ --first_frame_sum 1 --last_frame_sum 0 --bin_factor 1 --motioncorr_exe /public/EM/MOTIONCOR2/MotionCor2 --bfactor 300 --use_motioncor2 --angpix 1.34 --patch_x 5 --patch_y 5 --gpu 0:1 --dose_weighting --voltage 300 --dose_per_frame 1.25 --preexposure 0 --only_do_unfinished  
 ++++ 

 ++++ Executing new job on Wed Sep 14 05:56:00 2016
 ++++ with the following command(s): 
`which relion_run_motioncorr_mpi` --i Import/exp001/movies.star --o MotionCorr/exp002/ --first_frame_sum 1 --last_frame_sum 0 --bin_factor 1 --motioncorr_exe /public/EM/MOTIONCOR2/MotionCor2 --bfactor 300 --use_motioncor2 --angpix 1.34 --patch_x 5 --patch_y 5 --gpu 0:1 --dose_weighting --voltage 300 --dose_per_frame 1.25 --preexposure 0 --only_do_unfinished  
 ++++ 

 ++++ Executing new job on Wed Sep 14 05:59:01 2016
 ++++ with the following command(s): 
`which relion_run_motioncorr_mpi` --i Import/exp001/movies.star --o MotionCorr/exp002/ --first_frame_sum 1 --last_frame_sum 0 --bin_factor 1 --motioncorr_exe /public/EM/MOTIONCOR2/MotionCor2 --bfactor 300 --use_motioncor2 --angpix 1.34 --patch_x 5 --patch_y 5 --gpu 0:1 --dose_weighting --voltage 300 --dose_per_frame 1.25 --preexposure 0 --only_do_unfinished  
 ++++ 

 ++++ Executing new job on Wed Sep 14 06:02:42 2016
 ++++ with the following command(s): 
`which relion_run_motioncorr_mpi` --i Import/exp001/movies.star --o MotionCorr/exp002/ --first_frame_sum 1 --last_frame_sum 0 --bin_factor 1 --motioncorr_exe /public/EM/MOTIONCOR2/MotionCor2 --bfactor 300 --use_motioncor2 --angpix 1.34 --patch_x 5 --patch_y 5 --gpu 0:1 --dose_weighting --voltage 300 --dose_per_frame 1.25 --preexposure 0 --only_do_unfinished  
 ++++ 

 ++++ Executing new job on Wed Sep 14 06:05:43 2016
 ++++ with the following command(s): 
`which relion_run_motioncorr_mpi` --i Import/exp001/movies.star --o MotionCorr/exp002/ --first_frame_sum 1 --last_frame_sum 0 --bin_factor 1 --motioncorr_exe /public/EM/MOTIONCOR2/MotionCor2 --bfactor 300 --use_motioncor2 --angpix 1.34 --patch_x 5 --patch_y 5 --gpu 0:1 --dose_weighting --voltage 300 --dose_per_frame 1.25 --preexposure 0 --only_do_unfinished  
 ++++ 

 ++++ Executing new job on Wed Sep 14 06:08:44 2016
 ++++ with the following command(s): 
`which relion_run_motioncorr_mpi` --i Import/exp001/movies.star --o MotionCorr/exp002/ --first_frame_sum 1 --last_frame_sum 0 --bin_factor 1 --motioncorr_exe /public/EM/MOTIONCOR2/MotionCor2 --bfactor 300 --use_motioncor2 --angpix 1.34 --patch_x 5 --patch_y 5 --gpu 0:1 --dose_weighting --voltage 300 --dose_per_frame 1.25 --preexposure 0 --only_do_unfinished  
 ++++ 

 ++++ Executing new job on Wed Sep 14 06:11:35 2016
 ++++ with the following command(s): 
`which relion_run_motioncorr_mpi` --i Import/exp001/movies.star --o MotionCorr/exp002/ --first_frame_sum 1 --last_frame_sum 0 --bin_factor 1 --motioncorr_exe /public/EM/MOTIONCOR2/MotionCor2 --bfactor 300 --use_motioncor2 --angpix 1.34 --patch_x 5 --patch_y 5 --gpu 0:1 --dose_weighting --voltage 300 --dose_per_frame 1.25 --preexposure 0 --only_do_unfinished  
 ++++ 

 ++++ Executing new job on Wed Sep 14 06:14:25 2016
 ++++ with the following command(s): 
`which relion_run_motioncorr_mpi` --i Import/exp001/movies.star --o MotionCorr/exp002/ --first_frame_sum 1 --last_frame_sum 0 --bin_factor 1 --motioncorr_exe /public/EM/MOTIONCOR2/MotionCor2 --bfactor 300 --use_motioncor2 --angpix 1.34 --patch_x 5 --patch_y 5 --gpu 0:1 --dose_weighting --voltage 300 --dose_per_frame 1.25 --preexposure 0 --only_do_unfinished  
 ++++ 

 ++++ Executing new job on Wed Sep 14 06:17:26 2016
 ++++ with the following command(s): 
`which relion_run_motioncorr_mpi` --i Import/exp001/movies.star --o MotionCorr/exp002/ --first_frame_sum 1 --last_frame_sum 0 --bin_factor 1 --motioncorr_exe /public/EM/MOTIONCOR2/MotionCor2 --bfactor 300 --use_motioncor2 --angpix 1.34 --patch_x 5 --patch_y 5 --gpu 0:1 --dose_weighting --voltage 300 --dose_per_frame 1.25 --preexposure 0 --only_do_unfinished  
 ++++ 

 ++++ Executing new job on Wed Sep 14 06:21:07 2016
 ++++ with the following command(s): 
`which relion_run_motioncorr_mpi` --i Import/exp001/movies.star --o MotionCorr/exp002/ --first_frame_sum 1 --last_frame_sum 0 --bin_factor 1 --motioncorr_exe /public/EM/MOTIONCOR2/MotionCor2 --bfactor 300 --use_motioncor2 --angpix 1.34 --patch_x 5 --patch_y 5 --gpu 0:1 --dose_weighting --voltage 300 --dose_per_frame 1.25 --preexposure 0 --only_do_unfinished  
 ++++ 

 ++++ Executing new job on Wed Sep 14 06:23:48 2016
 ++++ with the following command(s): 
`which relion_run_motioncorr_mpi` --i Import/exp001/movies.star --o MotionCorr/exp002/ --first_frame_sum 1 --last_frame_sum 0 --bin_factor 1 --motioncorr_exe /public/EM/MOTIONCOR2/MotionCor2 --bfactor 300 --use_motioncor2 --angpix 1.34 --patch_x 5 --patch_y 5 --gpu 0:1 --dose_weighting --voltage 300 --dose_per_frame 1.25 --preexposure 0 --only_do_unfinished  
 ++++ 

 ++++ Executing new job on Wed Sep 14 06:26:19 2016
 ++++ with the following command(s): 
`which relion_run_motioncorr_mpi` --i Import/exp001/movies.star --o MotionCorr/exp002/ --first_frame_sum 1 --last_frame_sum 0 --bin_factor 1 --motioncorr_exe /public/EM/MOTIONCOR2/MotionCor2 --bfactor 300 --use_motioncor2 --angpix 1.34 --patch_x 5 --patch_y 5 --gpu 0:1 --dose_weighting --voltage 300 --dose_per_frame 1.25 --preexposure 0 --only_do_unfinished  
 ++++ 

 ++++ Executing new job on Wed Sep 14 06:30:00 2016
 ++++ with the following command(s): 
`which relion_run_motioncorr_mpi` --i Import/exp001/movies.star --o MotionCorr/exp002/ --first_frame_sum 1 --last_frame_sum 0 --bin_factor 1 --motioncorr_exe /public/EM/MOTIONCOR2/MotionCor2 --bfactor 300 --use_motioncor2 --angpix 1.34 --patch_x 5 --patch_y 5 --gpu 0:1 --dose_weighting --voltage 300 --dose_per_frame 1.25 --preexposure 0 --only_do_unfinished  
 ++++ 

 ++++ Executing new job on Wed Sep 14 06:32:51 2016
 ++++ with the following command(s): 
`which relion_run_motioncorr_mpi` --i Import/exp001/movies.star --o MotionCorr/exp002/ --first_frame_sum 1 --last_frame_sum 0 --bin_factor 1 --motioncorr_exe /public/EM/MOTIONCOR2/MotionCor2 --bfactor 300 --use_motioncor2 --angpix 1.34 --patch_x 5 --patch_y 5 --gpu 0:1 --dose_weighting --voltage 300 --dose_per_frame 1.25 --preexposure 0 --only_do_unfinished  
 ++++ 

 ++++ Executing new job on Wed Sep 14 06:35:52 2016
 ++++ with the following command(s): 
`which relion_run_motioncorr_mpi` --i Import/exp001/movies.star --o MotionCorr/exp002/ --first_frame_sum 1 --last_frame_sum 0 --bin_factor 1 --motioncorr_exe /public/EM/MOTIONCOR2/MotionCor2 --bfactor 300 --use_motioncor2 --angpix 1.34 --patch_x 5 --patch_y 5 --gpu 0:1 --dose_weighting --voltage 300 --dose_per_frame 1.25 --preexposure 0 --only_do_unfinished  
 ++++ 

 ++++ Executing new job on Wed Sep 14 06:39:33 2016
 ++++ with the following command(s): 
`which relion_run_motioncorr_mpi` --i Import/exp001/movies.star --o MotionCorr/exp002/ --first_frame_sum 1 --last_frame_sum 0 --bin_factor 1 --motioncorr_exe /public/EM/MOTIONCOR2/MotionCor2 --bfactor 300 --use_motioncor2 --angpix 1.34 --patch_x 5 --patch_y 5 --gpu 0:1 --dose_weighting --voltage 300 --dose_per_frame 1.25 --preexposure 0 --only_do_unfinished  
 ++++ 

 ++++ Executing new job on Wed Sep 14 06:42:14 2016
 ++++ with the following command(s): 
`which relion_run_motioncorr_mpi` --i Import/exp001/movies.star --o MotionCorr/exp002/ --first_frame_sum 1 --last_frame_sum 0 --bin_factor 1 --motioncorr_exe /public/EM/MOTIONCOR2/MotionCor2 --bfactor 300 --use_motioncor2 --angpix 1.34 --patch_x 5 --patch_y 5 --gpu 0:1 --dose_weighting --voltage 300 --dose_per_frame 1.25 --preexposure 0 --only_do_unfinished  
 ++++ 

 ++++ Executing new job on Wed Sep 14 06:45:24 2016
 ++++ with the following command(s): 
`which relion_run_motioncorr_mpi` --i Import/exp001/movies.star --o MotionCorr/exp002/ --first_frame_sum 1 --last_frame_sum 0 --bin_factor 1 --motioncorr_exe /public/EM/MOTIONCOR2/MotionCor2 --bfactor 300 --use_motioncor2 --angpix 1.34 --patch_x 5 --patch_y 5 --gpu 0:1 --dose_weighting --voltage 300 --dose_per_frame 1.25 --preexposure 0 --only_do_unfinished  
 ++++ 

 ++++ Executing new job on Wed Sep 14 06:49:05 2016
 ++++ with the following command(s): 
`which relion_run_motioncorr_mpi` --i Import/exp001/movies.star --o MotionCorr/exp002/ --first_frame_sum 1 --last_frame_sum 0 --bin_factor 1 --motioncorr_exe /public/EM/MOTIONCOR2/MotionCor2 --bfactor 300 --use_motioncor2 --angpix 1.34 --patch_x 5 --patch_y 5 --gpu 0:1 --dose_weighting --voltage 300 --dose_per_frame 1.25 --preexposure 0 --only_do_unfinished  
 ++++ 

 ++++ Executing new job on Wed Sep 14 06:51:56 2016
 ++++ with the following command(s): 
`which relion_run_motioncorr_mpi` --i Import/exp001/movies.star --o MotionCorr/exp002/ --first_frame_sum 1 --last_frame_sum 0 --bin_factor 1 --motioncorr_exe /public/EM/MOTIONCOR2/MotionCor2 --bfactor 300 --use_motioncor2 --angpix 1.34 --patch_x 5 --patch_y 5 --gpu 0:1 --dose_weighting --voltage 300 --dose_per_frame 1.25 --preexposure 0 --only_do_unfinished  
 ++++ 

 ++++ Executing new job on Wed Sep 14 06:54:57 2016
 ++++ with the following command(s): 
`which relion_run_motioncorr_mpi` --i Import/exp001/movies.star --o MotionCorr/exp002/ --first_frame_sum 1 --last_frame_sum 0 --bin_factor 1 --motioncorr_exe /public/EM/MOTIONCOR2/MotionCor2 --bfactor 300 --use_motioncor2 --angpix 1.34 --patch_x 5 --patch_y 5 --gpu 0:1 --dose_weighting --voltage 300 --dose_per_frame 1.25 --preexposure 0 --only_do_unfinished  
 ++++ 

 ++++ Executing new job on Wed Sep 14 06:57:58 2016
 ++++ with the following command(s): 
`which relion_run_motioncorr_mpi` --i Import/exp001/movies.star --o MotionCorr/exp002/ --first_frame_sum 1 --last_frame_sum 0 --bin_factor 1 --motioncorr_exe /public/EM/MOTIONCOR2/MotionCor2 --bfactor 300 --use_motioncor2 --angpix 1.34 --patch_x 5 --patch_y 5 --gpu 0:1 --dose_weighting --voltage 300 --dose_per_frame 1.25 --preexposure 0 --only_do_unfinished  
 ++++ 

 ++++ Executing new job on Wed Sep 14 07:00:49 2016
 ++++ with the following command(s): 
`which relion_run_motioncorr_mpi` --i Import/exp001/movies.star --o MotionCorr/exp002/ --first_frame_sum 1 --last_frame_sum 0 --bin_factor 1 --motioncorr_exe /public/EM/MOTIONCOR2/MotionCor2 --bfactor 300 --use_motioncor2 --angpix 1.34 --patch_x 5 --patch_y 5 --gpu 0:1 --dose_weighting --voltage 300 --dose_per_frame 1.25 --preexposure 0 --only_do_unfinished  
 ++++ 

 ++++ Executing new job on Wed Sep 14 07:03:50 2016
 ++++ with the following command(s): 
`which relion_run_motioncorr_mpi` --i Import/exp001/movies.star --o MotionCorr/exp002/ --first_frame_sum 1 --last_frame_sum 0 --bin_factor 1 --motioncorr_exe /public/EM/MOTIONCOR2/MotionCor2 --bfactor 300 --use_motioncor2 --angpix 1.34 --patch_x 5 --patch_y 5 --gpu 0:1 --dose_weighting --voltage 300 --dose_per_frame 1.25 --preexposure 0 --only_do_unfinished  
 ++++ 

 ++++ Executing new job on Wed Sep 14 07:07:31 2016
 ++++ with the following command(s): 
`which relion_run_motioncorr_mpi` --i Import/exp001/movies.star --o MotionCorr/exp002/ --first_frame_sum 1 --last_frame_sum 0 --bin_factor 1 --motioncorr_exe /public/EM/MOTIONCOR2/MotionCor2 --bfactor 300 --use_motioncor2 --angpix 1.34 --patch_x 5 --patch_y 5 --gpu 0:1 --dose_weighting --voltage 300 --dose_per_frame 1.25 --preexposure 0 --only_do_unfinished  
 ++++ 

 ++++ Executing new job on Wed Sep 14 07:10:32 2016
 ++++ with the following command(s): 
`which relion_run_motioncorr_mpi` --i Import/exp001/movies.star --o MotionCorr/exp002/ --first_frame_sum 1 --last_frame_sum 0 --bin_factor 1 --motioncorr_exe /public/EM/MOTIONCOR2/MotionCor2 --bfactor 300 --use_motioncor2 --angpix 1.34 --patch_x 5 --patch_y 5 --gpu 0:1 --dose_weighting --voltage 300 --dose_per_frame 1.25 --preexposure 0 --only_do_unfinished  
 ++++ 

 ++++ Executing new job on Wed Sep 14 07:13:32 2016
 ++++ with the following command(s): 
`which relion_run_motioncorr_mpi` --i Import/exp001/movies.star --o MotionCorr/exp002/ --first_frame_sum 1 --last_frame_sum 0 --bin_factor 1 --motioncorr_exe /public/EM/MOTIONCOR2/MotionCor2 --bfactor 300 --use_motioncor2 --angpix 1.34 --patch_x 5 --patch_y 5 --gpu 0:1 --dose_weighting --voltage 300 --dose_per_frame 1.25 --preexposure 0 --only_do_unfinished  
 ++++ 

 ++++ Executing new job on Wed Sep 14 07:17:13 2016
 ++++ with the following command(s): 
`which relion_run_motioncorr_mpi` --i Import/exp001/movies.star --o MotionCorr/exp002/ --first_frame_sum 1 --last_frame_sum 0 --bin_factor 1 --motioncorr_exe /public/EM/MOTIONCOR2/MotionCor2 --bfactor 300 --use_motioncor2 --angpix 1.34 --patch_x 5 --patch_y 5 --gpu 0:1 --dose_weighting --voltage 300 --dose_per_frame 1.25 --preexposure 0 --only_do_unfinished  
 ++++ 

 ++++ Executing new job on Wed Sep 14 07:20:05 2016
 ++++ with the following command(s): 
`which relion_run_motioncorr_mpi` --i Import/exp001/movies.star --o MotionCorr/exp002/ --first_frame_sum 1 --last_frame_sum 0 --bin_factor 1 --motioncorr_exe /public/EM/MOTIONCOR2/MotionCor2 --bfactor 300 --use_motioncor2 --angpix 1.34 --patch_x 5 --patch_y 5 --gpu 0:1 --dose_weighting --voltage 300 --dose_per_frame 1.25 --preexposure 0 --only_do_unfinished  
 ++++ 

 ++++ Executing new job on Wed Sep 14 07:22:55 2016
 ++++ with the following command(s): 
`which relion_run_motioncorr_mpi` --i Import/exp001/movies.star --o MotionCorr/exp002/ --first_frame_sum 1 --last_frame_sum 0 --bin_factor 1 --motioncorr_exe /public/EM/MOTIONCOR2/MotionCor2 --bfactor 300 --use_motioncor2 --angpix 1.34 --patch_x 5 --patch_y 5 --gpu 0:1 --dose_weighting --voltage 300 --dose_per_frame 1.25 --preexposure 0 --only_do_unfinished  
 ++++ 

 ++++ Executing new job on Wed Sep 14 07:26:36 2016
 ++++ with the following command(s): 
`which relion_run_motioncorr_mpi` --i Import/exp001/movies.star --o MotionCorr/exp002/ --first_frame_sum 1 --last_frame_sum 0 --bin_factor 1 --motioncorr_exe /public/EM/MOTIONCOR2/MotionCor2 --bfactor 300 --use_motioncor2 --angpix 1.34 --patch_x 5 --patch_y 5 --gpu 0:1 --dose_weighting --voltage 300 --dose_per_frame 1.25 --preexposure 0 --only_do_unfinished  
 ++++ 

 ++++ Executing new job on Wed Sep 14 07:29:18 2016
 ++++ with the following command(s): 
`which relion_run_motioncorr_mpi` --i Import/exp001/movies.star --o MotionCorr/exp002/ --first_frame_sum 1 --last_frame_sum 0 --bin_factor 1 --motioncorr_exe /public/EM/MOTIONCOR2/MotionCor2 --bfactor 300 --use_motioncor2 --angpix 1.34 --patch_x 5 --patch_y 5 --gpu 0:1 --dose_weighting --voltage 300 --dose_per_frame 1.25 --preexposure 0 --only_do_unfinished  
 ++++ 

 ++++ Executing new job on Wed Sep 14 07:32:19 2016
 ++++ with the following command(s): 
`which relion_run_motioncorr_mpi` --i Import/exp001/movies.star --o MotionCorr/exp002/ --first_frame_sum 1 --last_frame_sum 0 --bin_factor 1 --motioncorr_exe /public/EM/MOTIONCOR2/MotionCor2 --bfactor 300 --use_motioncor2 --angpix 1.34 --patch_x 5 --patch_y 5 --gpu 0:1 --dose_weighting --voltage 300 --dose_per_frame 1.25 --preexposure 0 --only_do_unfinished  
 ++++ 

 ++++ Executing new job on Wed Sep 14 07:35:49 2016
 ++++ with the following command(s): 
`which relion_run_motioncorr_mpi` --i Import/exp001/movies.star --o MotionCorr/exp002/ --first_frame_sum 1 --last_frame_sum 0 --bin_factor 1 --motioncorr_exe /public/EM/MOTIONCOR2/MotionCor2 --bfactor 300 --use_motioncor2 --angpix 1.34 --patch_x 5 --patch_y 5 --gpu 0:1 --dose_weighting --voltage 300 --dose_per_frame 1.25 --preexposure 0 --only_do_unfinished  
 ++++ 

 ++++ Executing new job on Wed Sep 14 07:38:41 2016
 ++++ with the following command(s): 
`which relion_run_motioncorr_mpi` --i Import/exp001/movies.star --o MotionCorr/exp002/ --first_frame_sum 1 --last_frame_sum 0 --bin_factor 1 --motioncorr_exe /public/EM/MOTIONCOR2/MotionCor2 --bfactor 300 --use_motioncor2 --angpix 1.34 --patch_x 5 --patch_y 5 --gpu 0:1 --dose_weighting --voltage 300 --dose_per_frame 1.25 --preexposure 0 --only_do_unfinished  
 ++++ 

 ++++ Executing new job on Wed Sep 14 07:41:41 2016
 ++++ with the following command(s): 
`which relion_run_motioncorr_mpi` --i Import/exp001/movies.star --o MotionCorr/exp002/ --first_frame_sum 1 --last_frame_sum 0 --bin_factor 1 --motioncorr_exe /public/EM/MOTIONCOR2/MotionCor2 --bfactor 300 --use_motioncor2 --angpix 1.34 --patch_x 5 --patch_y 5 --gpu 0:1 --dose_weighting --voltage 300 --dose_per_frame 1.25 --preexposure 0 --only_do_unfinished  
 ++++ 

 ++++ Executing new job on Wed Sep 14 07:45:13 2016
 ++++ with the following command(s): 
`which relion_run_motioncorr_mpi` --i Import/exp001/movies.star --o MotionCorr/exp002/ --first_frame_sum 1 --last_frame_sum 0 --bin_factor 1 --motioncorr_exe /public/EM/MOTIONCOR2/MotionCor2 --bfactor 300 --use_motioncor2 --angpix 1.34 --patch_x 5 --patch_y 5 --gpu 0:1 --dose_weighting --voltage 300 --dose_per_frame 1.25 --preexposure 0 --only_do_unfinished  
 ++++ 

 ++++ Executing new job on Wed Sep 14 07:48:24 2016
 ++++ with the following command(s): 
`which relion_run_motioncorr_mpi` --i Import/exp001/movies.star --o MotionCorr/exp002/ --first_frame_sum 1 --last_frame_sum 0 --bin_factor 1 --motioncorr_exe /public/EM/MOTIONCOR2/MotionCor2 --bfactor 300 --use_motioncor2 --angpix 1.34 --patch_x 5 --patch_y 5 --gpu 0:1 --dose_weighting --voltage 300 --dose_per_frame 1.25 --preexposure 0 --only_do_unfinished  
 ++++ 

 ++++ Executing new job on Wed Sep 14 07:53:04 2016
 ++++ with the following command(s): 
`which relion_run_motioncorr_mpi` --i Import/exp001/movies.star --o MotionCorr/exp002/ --first_frame_sum 1 --last_frame_sum 0 --bin_factor 1 --motioncorr_exe /public/EM/MOTIONCOR2/MotionCor2 --bfactor 300 --use_motioncor2 --angpix 1.34 --patch_x 5 --patch_y 5 --gpu 0:1 --dose_weighting --voltage 300 --dose_per_frame 1.25 --preexposure 0 --only_do_unfinished  
 ++++ 

 ++++ Executing new job on Wed Sep 14 07:56:35 2016
 ++++ with the following command(s): 
`which relion_run_motioncorr_mpi` --i Import/exp001/movies.star --o MotionCorr/exp002/ --first_frame_sum 1 --last_frame_sum 0 --bin_factor 1 --motioncorr_exe /public/EM/MOTIONCOR2/MotionCor2 --bfactor 300 --use_motioncor2 --angpix 1.34 --patch_x 5 --patch_y 5 --gpu 0:1 --dose_weighting --voltage 300 --dose_per_frame 1.25 --preexposure 0 --only_do_unfinished  
 ++++ 

 ++++ Executing new job on Wed Sep 14 08:00:26 2016
 ++++ with the following command(s): 
`which relion_run_motioncorr_mpi` --i Import/exp001/movies.star --o MotionCorr/exp002/ --first_frame_sum 1 --last_frame_sum 0 --bin_factor 1 --motioncorr_exe /public/EM/MOTIONCOR2/MotionCor2 --bfactor 300 --use_motioncor2 --angpix 1.34 --patch_x 5 --patch_y 5 --gpu 0:1 --dose_weighting --voltage 300 --dose_per_frame 1.25 --preexposure 0 --only_do_unfinished  
 ++++ 

 ++++ Executing new job on Wed Sep 14 08:04:37 2016
 ++++ with the following command(s): 
`which relion_run_motioncorr_mpi` --i Import/exp001/movies.star --o MotionCorr/exp002/ --first_frame_sum 1 --last_frame_sum 0 --bin_factor 1 --motioncorr_exe /public/EM/MOTIONCOR2/MotionCor2 --bfactor 300 --use_motioncor2 --angpix 1.34 --patch_x 5 --patch_y 5 --gpu 0:1 --dose_weighting --voltage 300 --dose_per_frame 1.25 --preexposure 0 --only_do_unfinished  
 ++++ 

 ++++ Executing new job on Wed Sep 14 08:08:17 2016
 ++++ with the following command(s): 
`which relion_run_motioncorr_mpi` --i Import/exp001/movies.star --o MotionCorr/exp002/ --first_frame_sum 1 --last_frame_sum 0 --bin_factor 1 --motioncorr_exe /public/EM/MOTIONCOR2/MotionCor2 --bfactor 300 --use_motioncor2 --angpix 1.34 --patch_x 5 --patch_y 5 --gpu 0:1 --dose_weighting --voltage 300 --dose_per_frame 1.25 --preexposure 0 --only_do_unfinished  
 ++++ 

 ++++ Executing new job on Wed Sep 14 08:12:08 2016
 ++++ with the following command(s): 
`which relion_run_motioncorr_mpi` --i Import/exp001/movies.star --o MotionCorr/exp002/ --first_frame_sum 1 --last_frame_sum 0 --bin_factor 1 --motioncorr_exe /public/EM/MOTIONCOR2/MotionCor2 --bfactor 300 --use_motioncor2 --angpix 1.34 --patch_x 5 --patch_y 5 --gpu 0:1 --dose_weighting --voltage 300 --dose_per_frame 1.25 --preexposure 0 --only_do_unfinished  
 ++++ 

 ++++ Executing new job on Wed Sep 14 08:16:49 2016
 ++++ with the following command(s): 
`which relion_run_motioncorr_mpi` --i Import/exp001/movies.star --o MotionCorr/exp002/ --first_frame_sum 1 --last_frame_sum 0 --bin_factor 1 --motioncorr_exe /public/EM/MOTIONCOR2/MotionCor2 --bfactor 300 --use_motioncor2 --angpix 1.34 --patch_x 5 --patch_y 5 --gpu 0:1 --dose_weighting --voltage 300 --dose_per_frame 1.25 --preexposure 0 --only_do_unfinished  
 ++++ 

 ++++ Executing new job on Wed Sep 14 08:20:20 2016
 ++++ with the following command(s): 
`which relion_run_motioncorr_mpi` --i Import/exp001/movies.star --o MotionCorr/exp002/ --first_frame_sum 1 --last_frame_sum 0 --bin_factor 1 --motioncorr_exe /public/EM/MOTIONCOR2/MotionCor2 --bfactor 300 --use_motioncor2 --angpix 1.34 --patch_x 5 --patch_y 5 --gpu 0:1 --dose_weighting --voltage 300 --dose_per_frame 1.25 --preexposure 0 --only_do_unfinished  
 ++++ 

 ++++ Executing new job on Wed Sep 14 08:24:01 2016
 ++++ with the following command(s): 
`which relion_run_motioncorr_mpi` --i Import/exp001/movies.star --o MotionCorr/exp002/ --first_frame_sum 1 --last_frame_sum 0 --bin_factor 1 --motioncorr_exe /public/EM/MOTIONCOR2/MotionCor2 --bfactor 300 --use_motioncor2 --angpix 1.34 --patch_x 5 --patch_y 5 --gpu 0:1 --dose_weighting --voltage 300 --dose_per_frame 1.25 --preexposure 0 --only_do_unfinished  
 ++++ 

 ++++ Executing new job on Wed Sep 14 08:28:02 2016
 ++++ with the following command(s): 
`which relion_run_motioncorr_mpi` --i Import/exp001/movies.star --o MotionCorr/exp002/ --first_frame_sum 1 --last_frame_sum 0 --bin_factor 1 --motioncorr_exe /public/EM/MOTIONCOR2/MotionCor2 --bfactor 300 --use_motioncor2 --angpix 1.34 --patch_x 5 --patch_y 5 --gpu 0:1 --dose_weighting --voltage 300 --dose_per_frame 1.25 --preexposure 0 --only_do_unfinished  
 ++++ 

 ++++ Executing new job on Wed Sep 14 08:31:42 2016
 ++++ with the following command(s): 
`which relion_run_motioncorr_mpi` --i Import/exp001/movies.star --o MotionCorr/exp002/ --first_frame_sum 1 --last_frame_sum 0 --bin_factor 1 --motioncorr_exe /public/EM/MOTIONCOR2/MotionCor2 --bfactor 300 --use_motioncor2 --angpix 1.34 --patch_x 5 --patch_y 5 --gpu 0:1 --dose_weighting --voltage 300 --dose_per_frame 1.25 --preexposure 0 --only_do_unfinished  
 ++++ 

 ++++ Executing new job on Wed Sep 14 08:35:43 2016
 ++++ with the following command(s): 
`which relion_run_motioncorr_mpi` --i Import/exp001/movies.star --o MotionCorr/exp002/ --first_frame_sum 1 --last_frame_sum 0 --bin_factor 1 --motioncorr_exe /public/EM/MOTIONCOR2/MotionCor2 --bfactor 300 --use_motioncor2 --angpix 1.34 --patch_x 5 --patch_y 5 --gpu 0:1 --dose_weighting --voltage 300 --dose_per_frame 1.25 --preexposure 0 --only_do_unfinished  
 ++++ 

 ++++ Executing new job on Wed Sep 14 08:38:14 2016
 ++++ with the following command(s): 
`which relion_run_motioncorr_mpi` --i Import/exp001/movies.star --o MotionCorr/exp002/ --first_frame_sum 1 --last_frame_sum 0 --bin_factor 1 --motioncorr_exe /public/EM/MOTIONCOR2/MotionCor2 --bfactor 300 --use_motioncor2 --angpix 1.34 --patch_x 5 --patch_y 5 --gpu 0:1 --dose_weighting --voltage 300 --dose_per_frame 1.25 --preexposure 0 --only_do_unfinished  
 ++++ 

 ++++ Executing new job on Wed Sep 14 08:39:15 2016
 ++++ with the following command(s): 
`which relion_run_motioncorr_mpi` --i Import/exp001/movies.star --o MotionCorr/exp002/ --first_frame_sum 1 --last_frame_sum 0 --bin_factor 1 --motioncorr_exe /public/EM/MOTIONCOR2/MotionCor2 --bfactor 300 --use_motioncor2 --angpix 1.34 --patch_x 5 --patch_y 5 --gpu 0:1 --dose_weighting --voltage 300 --dose_per_frame 1.25 --preexposure 0 --only_do_unfinished  
 ++++ 

 ++++ Executing new job on Wed Sep 14 08:40:15 2016
 ++++ with the following command(s): 
`which relion_run_motioncorr_mpi` --i Import/exp001/movies.star --o MotionCorr/exp002/ --first_frame_sum 1 --last_frame_sum 0 --bin_factor 1 --motioncorr_exe /public/EM/MOTIONCOR2/MotionCor2 --bfactor 300 --use_motioncor2 --angpix 1.34 --patch_x 5 --patch_y 5 --gpu 0:1 --dose_weighting --voltage 300 --dose_per_frame 1.25 --preexposure 0 --only_do_unfinished  
 ++++ 

 ++++ Executing new job on Wed Sep 14 08:41:16 2016
 ++++ with the following command(s): 
`which relion_run_motioncorr_mpi` --i Import/exp001/movies.star --o MotionCorr/exp002/ --first_frame_sum 1 --last_frame_sum 0 --bin_factor 1 --motioncorr_exe /public/EM/MOTIONCOR2/MotionCor2 --bfactor 300 --use_motioncor2 --angpix 1.34 --patch_x 5 --patch_y 5 --gpu 0:1 --dose_weighting --voltage 300 --dose_per_frame 1.25 --preexposure 0 --only_do_unfinished  
 ++++ 
