# Supplementary material for: A pipeline approach to single-particle processing in RELION
Source: Acta Crystallogr D Struct Biol. 2017 Apr 20;73(Pt 6):496–502. doi: 10.1107/S2059798316019276 (PMC5458491; doi:10.1107/S2059798316019276)
Supplement: Supplementary file 1 [file d-73-00496-sup1.zip › export1/export1/MotionCorr/exp002/run.job]

job_type == 1
is_continue == true
Input movies STAR file: == Import/exp001/movies.star
Save aligned movie stacks? == No
First frame for corrected sum: == 1
Last frame for corrected sum: == 0
Pixel size (A): == 1.34
MOTIONCORR executable: == /public/EM/MOTIONCOR2/MotionCor2
Is this MOTIONCOR2? == Yes
Gain-reference image: == 
Number of patches X: == 5
Number of patches Y: == 5
Group frames: == 1
Binning factor: == 1
Bfactor: == 300
Which GPUs to use:  == 0:1
Other MOTIONCORR arguments == 
Use UNBLUR instead? == No
UNBLUR executable: == /public/EM/UNBLUR/unblur.exe
SUMMOVIE executable: == /public/EM/SUMMOVIE/summovie.exe
Do dose-weighting? == Yes
Voltage (kV): == 300
Dose per frame (e/A2): == 1.25
Pre-exposure (e/A2): == 0
Number of MPI procs: == 2
Number of threads: == 1
Submit to queue? == No
Queue name:  == openmpi
Queue submit command: == qsub
Standard submission script: == /public/EM/RELION/relion/bin/qsub.csh
Additional arguments: == 
