# Supplementary material for: A pipeline approach to single-particle processing in RELION
Source: Acta Crystallogr D Struct Biol. 2017 Apr 20;73(Pt 6):496–502. doi: 10.1107/S2059798316019276 (PMC5458491; doi:10.1107/S2059798316019276)
Supplement: Supplementary file 1 [file d-73-00496-sup1.zip › export1/export1/Extract/exp009/run.job]

job_type == 5
is_continue == false
micrograph STAR file:  == CtfFind/exp003/micrographs_ctf.star
Input coordinates:  == 
Manually set pixel size?  == No
Pixel size (A) == 1
OR re-extract refined particles?  == Yes
Refined particles STAR file:  == Select/job014/particles.star
Re-center refined coordinates?  == Yes
Particle box size (pix): == 360
Rescale particles? == No
Re-scaled size (pixels):  == 128
Normalize particles? == Yes
Diameter background circle (pix):  == 270
Stddev for white dust removal:  == -1
Stddev for black dust removal:  == -1
Invert contrast? == Yes
Extract helical segments? == No
Coordinates are start-end only? == Yes
Cut helical tubes into segments? == Yes
Number of asymmetrical units: == 1
Helical rise (A): == 1
Tube diameter (A):  == 200
Use bimodal angular priors? == Yes
Number of MPI procs: == 4
Submit to queue? == No
Queue name:  == openmpi
Queue submit command: == qsub
Standard submission script: == /public/EM/RELION/relion/bin/qsub.csh
Additional arguments: == 
