# Supplementary material for: A pipeline approach to single-particle processing in RELION
Source: Acta Crystallogr D Struct Biol. 2017 Apr 20;73(Pt 6):496–502. doi: 10.1107/S2059798316019276 (PMC5458491; doi:10.1107/S2059798316019276)
Supplement: Supplementary file 1 [file d-73-00496-sup1.zip › export1/export1/Extract/exp005/note.txt]

 ++++ Executing new job on Tue Sep 13 14:01:30 2016
 ++++ with the following command(s): 
`which relion_preprocess_mpi` --i CtfFind/exp003/micrographs_ctf.star --coord_dir AutoPick/exp004/ --coord_suffix _autopick.star --part_star Extract/exp005/particles.star --part_dir Extract/exp005/ --extract --extract_size 360 --scale 120 --norm --bg_radius 45 --white_dust -1 --black_dust -1 --invert_contrast  
 ++++ 

 ++++ Executing new job on Tue Sep 13 14:04:01 2016
 ++++ with the following command(s): 
`which relion_preprocess_mpi` --i CtfFind/exp003/micrographs_ctf.star --coord_dir AutoPick/exp004/ --coord_suffix _autopick.star --part_star Extract/exp005/particles.star --part_dir Extract/exp005/ --extract --extract_size 360 --scale 120 --norm --bg_radius 45 --white_dust -1 --black_dust -1 --invert_contrast  --only_extract_unfinished  
 ++++ 

 ++++ Executing new job on Tue Sep 13 14:06:11 2016
 ++++ with the following command(s): 
`which relion_preprocess_mpi` --i CtfFind/exp003/micrographs_ctf.star --coord_dir AutoPick/exp004/ --coord_suffix _autopick.star --part_star Extract/exp005/particles.star --part_dir Extract/exp005/ --extract --extract_size 360 --scale 120 --norm --bg_radius 45 --white_dust -1 --black_dust -1 --invert_contrast  --only_extract_unfinished  
 ++++ 

 ++++ Executing new job on Tue Sep 13 14:08:42 2016
 ++++ with the following command(s): 
`which relion_preprocess_mpi` --i CtfFind/exp003/micrographs_ctf.star --coord_dir AutoPick/exp004/ --coord_suffix _autopick.star --part_star Extract/exp005/particles.star --part_dir Extract/exp005/ --extract --extract_size 360 --scale 120 --norm --bg_radius 45 --white_dust -1 --black_dust -1 --invert_contrast  --only_extract_unfinished  
 ++++ 

 ++++ Executing new job on Tue Sep 13 14:10:12 2016
 ++++ with the following command(s): 
`which relion_preprocess_mpi` --i CtfFind/exp003/micrographs_ctf.star --coord_dir AutoPick/exp004/ --coord_suffix _autopick.star --part_star Extract/exp005/particles.star --part_dir Extract/exp005/ --extract --extract_size 360 --scale 120 --norm --bg_radius 45 --white_dust -1 --black_dust -1 --invert_contrast  --only_extract_unfinished  
 ++++ 

 ++++ Executing new job on Tue Sep 13 14:12:03 2016
 ++++ with the following command(s): 
`which relion_preprocess_mpi` --i CtfFind/exp003/micrographs_ctf.star --coord_dir AutoPick/exp004/ --coord_suffix _autopick.star --part_star Extract/exp005/particles.star --part_dir Extract/exp005/ --extract --extract_size 360 --scale 120 --norm --bg_radius 45 --white_dust -1 --black_dust -1 --invert_contrast  --only_extract_unfinished  
 ++++ 

 ++++ Executing new job on Tue Sep 13 14:14:33 2016
 ++++ with the following command(s): 
`which relion_preprocess_mpi` --i CtfFind/exp003/micrographs_ctf.star --coord_dir AutoPick/exp004/ --coord_suffix _autopick.star --part_star Extract/exp005/particles.star --part_dir Extract/exp005/ --extract --extract_size 360 --scale 120 --norm --bg_radius 45 --white_dust -1 --black_dust -1 --invert_contrast  --only_extract_unfinished  
 ++++ 

 ++++ Executing new job on Tue Sep 13 14:16:44 2016
 ++++ with the following command(s): 
`which relion_preprocess_mpi` --i CtfFind/exp003/micrographs_ctf.star --coord_dir AutoPick/exp004/ --coord_suffix _autopick.star --part_star Extract/exp005/particles.star --part_dir Extract/exp005/ --extract --extract_size 360 --scale 120 --norm --bg_radius 45 --white_dust -1 --black_dust -1 --invert_contrast  --only_extract_unfinished  
 ++++ 

 ++++ Executing new job on Tue Sep 13 14:19:24 2016
 ++++ with the following command(s): 
`which relion_preprocess_mpi` --i CtfFind/exp003/micrographs_ctf.star --coord_dir AutoPick/exp004/ --coord_suffix _autopick.star --part_star Extract/exp005/particles.star --part_dir Extract/exp005/ --extract --extract_size 360 --scale 120 --norm --bg_radius 45 --white_dust -1 --black_dust -1 --invert_contrast  --only_extract_unfinished  
 ++++ 

 ++++ Executing new job on Tue Sep 13 14:21:55 2016
 ++++ with the following command(s): 
`which relion_preprocess_mpi` --i CtfFind/exp003/micrographs_ctf.star --coord_dir AutoPick/exp004/ --coord_suffix _autopick.star --part_star Extract/exp005/particles.star --part_dir Extract/exp005/ --extract --extract_size 360 --scale 120 --norm --bg_radius 45 --white_dust -1 --black_dust -1 --invert_contrast  --only_extract_unfinished  
 ++++ 

 ++++ Executing new job on Tue Sep 13 14:24:25 2016
 ++++ with the following command(s): 
`which relion_preprocess_mpi` --i CtfFind/exp003/micrographs_ctf.star --coord_dir AutoPick/exp004/ --coord_suffix _autopick.star --part_star Extract/exp005/particles.star --part_dir Extract/exp005/ --extract --extract_size 360 --scale 120 --norm --bg_radius 45 --white_dust -1 --black_dust -1 --invert_contrast  --only_extract_unfinished  
 ++++ 

 ++++ Executing new job on Tue Sep 13 14:26:56 2016
 ++++ with the following command(s): 
`which relion_preprocess_mpi` --i CtfFind/exp003/micrographs_ctf.star --coord_dir AutoPick/exp004/ --coord_suffix _autopick.star --part_star Extract/exp005/particles.star --part_dir Extract/exp005/ --extract --extract_size 360 --scale 120 --norm --bg_radius 45 --white_dust -1 --black_dust -1 --invert_contrast  --only_extract_unfinished  
 ++++ 

 ++++ Executing new job on Tue Sep 13 14:29:26 2016
 ++++ with the following command(s): 
`which relion_preprocess_mpi` --i CtfFind/exp003/micrographs_ctf.star --coord_dir AutoPick/exp004/ --coord_suffix _autopick.star --part_star Extract/exp005/particles.star --part_dir Extract/exp005/ --extract --extract_size 360 --scale 120 --norm --bg_radius 45 --white_dust -1 --black_dust -1 --invert_contrast  --only_extract_unfinished  
 ++++ 

 ++++ Executing new job on Tue Sep 13 14:33:07 2016
 ++++ with the following command(s): 
`which relion_preprocess_mpi` --i CtfFind/exp003/micrographs_ctf.star --coord_dir AutoPick/exp004/ --coord_suffix _autopick.star --part_star Extract/exp005/particles.star --part_dir Extract/exp005/ --extract --extract_size 360 --scale 120 --norm --bg_radius 45 --white_dust -1 --black_dust -1 --invert_contrast  --only_extract_unfinished  
 ++++ 

 ++++ Executing new job on Tue Sep 13 14:36:48 2016
 ++++ with the following command(s): 
`which relion_preprocess_mpi` --i CtfFind/exp003/micrographs_ctf.star --coord_dir AutoPick/exp004/ --coord_suffix _autopick.star --part_star Extract/exp005/particles.star --part_dir Extract/exp005/ --extract --extract_size 360 --scale 120 --norm --bg_radius 45 --white_dust -1 --black_dust -1 --invert_contrast  --only_extract_unfinished  
 ++++ 

 ++++ Executing new job on Tue Sep 13 14:39:29 2016
 ++++ with the following command(s): 
`which relion_preprocess_mpi` --i CtfFind/exp003/micrographs_ctf.star --coord_dir AutoPick/exp004/ --coord_suffix _autopick.star --part_star Extract/exp005/particles.star --part_dir Extract/exp005/ --extract --extract_size 360 --scale 120 --norm --bg_radius 45 --white_dust -1 --black_dust -1 --invert_contrast  --only_extract_unfinished  
 ++++ 

 ++++ Executing new job on Tue Sep 13 14:42:30 2016
 ++++ with the following command(s): 
`which relion_preprocess_mpi` --i CtfFind/exp003/micrographs_ctf.star --coord_dir AutoPick/exp004/ --coord_suffix _autopick.star --part_star Extract/exp005/particles.star --part_dir Extract/exp005/ --extract --extract_size 360 --scale 120 --norm --bg_radius 45 --white_dust -1 --black_dust -1 --invert_contrast  --only_extract_unfinished  
 ++++ 

 ++++ Executing new job on Tue Sep 13 14:45:20 2016
 ++++ with the following command(s): 
`which relion_preprocess_mpi` --i CtfFind/exp003/micrographs_ctf.star --coord_dir AutoPick/exp004/ --coord_suffix _autopick.star --part_star Extract/exp005/particles.star --part_dir Extract/exp005/ --extract --extract_size 360 --scale 120 --norm --bg_radius 45 --white_dust -1 --black_dust -1 --invert_contrast  --only_extract_unfinished  
 ++++ 

 ++++ Executing new job on Tue Sep 13 14:48:31 2016
 ++++ with the following command(s): 
`which relion_preprocess_mpi` --i CtfFind/exp003/micrographs_ctf.star --coord_dir AutoPick/exp004/ --coord_suffix _autopick.star --part_star Extract/exp005/particles.star --part_dir Extract/exp005/ --extract --extract_size 360 --scale 120 --norm --bg_radius 45 --white_dust -1 --black_dust -1 --invert_contrast  --only_extract_unfinished  
 ++++ 

 ++++ Executing new job on Tue Sep 13 14:51:02 2016
 ++++ with the following command(s): 
`which relion_preprocess_mpi` --i CtfFind/exp003/micrographs_ctf.star --coord_dir AutoPick/exp004/ --coord_suffix _autopick.star --part_star Extract/exp005/particles.star --part_dir Extract/exp005/ --extract --extract_size 360 --scale 120 --norm --bg_radius 45 --white_dust -1 --black_dust -1 --invert_contrast  --only_extract_unfinished  
 ++++ 

 ++++ Executing new job on Tue Sep 13 14:54:12 2016
 ++++ with the following command(s): 
`which relion_preprocess_mpi` --i CtfFind/exp003/micrographs_ctf.star --coord_dir AutoPick/exp004/ --coord_suffix _autopick.star --part_star Extract/exp005/particles.star --part_dir Extract/exp005/ --extract --extract_size 360 --scale 120 --norm --bg_radius 45 --white_dust -1 --black_dust -1 --invert_contrast  --only_extract_unfinished  
 ++++ 

 ++++ Executing new job on Tue Sep 13 14:56:43 2016
 ++++ with the following command(s): 
`which relion_preprocess_mpi` --i CtfFind/exp003/micrographs_ctf.star --coord_dir AutoPick/exp004/ --coord_suffix _autopick.star --part_star Extract/exp005/particles.star --part_dir Extract/exp005/ --extract --extract_size 360 --scale 120 --norm --bg_radius 45 --white_dust -1 --black_dust -1 --invert_contrast  --only_extract_unfinished  
 ++++ 

 ++++ Executing new job on Tue Sep 13 14:59:13 2016
 ++++ with the following command(s): 
`which relion_preprocess_mpi` --i CtfFind/exp003/micrographs_ctf.star --coord_dir AutoPick/exp004/ --coord_suffix _autopick.star --part_star Extract/exp005/particles.star --part_dir Extract/exp005/ --extract --extract_size 360 --scale 120 --norm --bg_radius 45 --white_dust -1 --black_dust -1 --invert_contrast  --only_extract_unfinished  
 ++++ 

 ++++ Executing new job on Tue Sep 13 15:01:24 2016
 ++++ with the following command(s): 
`which relion_preprocess_mpi` --i CtfFind/exp003/micrographs_ctf.star --coord_dir AutoPick/exp004/ --coord_suffix _autopick.star --part_star Extract/exp005/particles.star --part_dir Extract/exp005/ --extract --extract_size 360 --scale 120 --norm --bg_radius 45 --white_dust -1 --black_dust -1 --invert_contrast  --only_extract_unfinished  
 ++++ 

 ++++ Executing new job on Tue Sep 13 15:03:35 2016
 ++++ with the following command(s): 
`which relion_preprocess_mpi` --i CtfFind/exp003/micrographs_ctf.star --coord_dir AutoPick/exp004/ --coord_suffix _autopick.star --part_star Extract/exp005/particles.star --part_dir Extract/exp005/ --extract --extract_size 360 --scale 120 --norm --bg_radius 45 --white_dust -1 --black_dust -1 --invert_contrast  --only_extract_unfinished  
 ++++ 

 ++++ Executing new job on Tue Sep 13 15:06:25 2016
 ++++ with the following command(s): 
`which relion_preprocess_mpi` --i CtfFind/exp003/micrographs_ctf.star --coord_dir AutoPick/exp004/ --coord_suffix _autopick.star --part_star Extract/exp005/particles.star --part_dir Extract/exp005/ --extract --extract_size 360 --scale 120 --norm --bg_radius 45 --white_dust -1 --black_dust -1 --invert_contrast  --only_extract_unfinished  
 ++++ 

 ++++ Executing new job on Tue Sep 13 15:08:06 2016
 ++++ with the following command(s): 
`which relion_preprocess_mpi` --i CtfFind/exp003/micrographs_ctf.star --coord_dir AutoPick/exp004/ --coord_suffix _autopick.star --part_star Extract/exp005/particles.star --part_dir Extract/exp005/ --extract --extract_size 360 --scale 120 --norm --bg_radius 45 --white_dust -1 --black_dust -1 --invert_contrast  --only_extract_unfinished  
 ++++ 

 ++++ Executing new job on Tue Sep 13 15:11:07 2016
 ++++ with the following command(s): 
`which relion_preprocess_mpi` --i CtfFind/exp003/micrographs_ctf.star --coord_dir AutoPick/exp004/ --coord_suffix _autopick.star --part_star Extract/exp005/particles.star --part_dir Extract/exp005/ --extract --extract_size 360 --scale 120 --norm --bg_radius 45 --white_dust -1 --black_dust -1 --invert_contrast  --only_extract_unfinished  
 ++++ 

 ++++ Executing new job on Tue Sep 13 15:14:17 2016
 ++++ with the following command(s): 
`which relion_preprocess_mpi` --i CtfFind/exp003/micrographs_ctf.star --coord_dir AutoPick/exp004/ --coord_suffix _autopick.star --part_star Extract/exp005/particles.star --part_dir Extract/exp005/ --extract --extract_size 360 --scale 120 --norm --bg_radius 45 --white_dust -1 --black_dust -1 --invert_contrast  --only_extract_unfinished  
 ++++ 

 ++++ Executing new job on Tue Sep 13 15:16:48 2016
 ++++ with the following command(s): 
`which relion_preprocess_mpi` --i CtfFind/exp003/micrographs_ctf.star --coord_dir AutoPick/exp004/ --coord_suffix _autopick.star --part_star Extract/exp005/particles.star --part_dir Extract/exp005/ --extract --extract_size 360 --scale 120 --norm --bg_radius 45 --white_dust -1 --black_dust -1 --invert_contrast  --only_extract_unfinished  
 ++++ 

 ++++ Executing new job on Tue Sep 13 15:19:28 2016
 ++++ with the following command(s): 
`which relion_preprocess_mpi` --i CtfFind/exp003/micrographs_ctf.star --coord_dir AutoPick/exp004/ --coord_suffix _autopick.star --part_star Extract/exp005/particles.star --part_dir Extract/exp005/ --extract --extract_size 360 --scale 120 --norm --bg_radius 45 --white_dust -1 --black_dust -1 --invert_contrast  --only_extract_unfinished  
 ++++ 

 ++++ Executing new job on Tue Sep 13 15:21:59 2016
 ++++ with the following command(s): 
`which relion_preprocess_mpi` --i CtfFind/exp003/micrographs_ctf.star --coord_dir AutoPick/exp004/ --coord_suffix _autopick.star --part_star Extract/exp005/particles.star --part_dir Extract/exp005/ --extract --extract_size 360 --scale 120 --norm --bg_radius 45 --white_dust -1 --black_dust -1 --invert_contrast  --only_extract_unfinished  
 ++++ 

 ++++ Executing new job on Tue Sep 13 15:25:10 2016
 ++++ with the following command(s): 
`which relion_preprocess_mpi` --i CtfFind/exp003/micrographs_ctf.star --coord_dir AutoPick/exp004/ --coord_suffix _autopick.star --part_star Extract/exp005/particles.star --part_dir Extract/exp005/ --extract --extract_size 360 --scale 120 --norm --bg_radius 45 --white_dust -1 --black_dust -1 --invert_contrast  --only_extract_unfinished  
 ++++ 

 ++++ Executing new job on Tue Sep 13 15:27:40 2016
 ++++ with the following command(s): 
`which relion_preprocess_mpi` --i CtfFind/exp003/micrographs_ctf.star --coord_dir AutoPick/exp004/ --coord_suffix _autopick.star --part_star Extract/exp005/particles.star --part_dir Extract/exp005/ --extract --extract_size 360 --scale 120 --norm --bg_radius 45 --white_dust -1 --black_dust -1 --invert_contrast  --only_extract_unfinished  
 ++++ 

 ++++ Executing new job on Tue Sep 13 15:30:31 2016
 ++++ with the following command(s): 
`which relion_preprocess_mpi` --i CtfFind/exp003/micrographs_ctf.star --coord_dir AutoPick/exp004/ --coord_suffix _autopick.star --part_star Extract/exp005/particles.star --part_dir Extract/exp005/ --extract --extract_size 360 --scale 120 --norm --bg_radius 45 --white_dust -1 --black_dust -1 --invert_contrast  --only_extract_unfinished  
 ++++ 

 ++++ Executing new job on Tue Sep 13 15:33:51 2016
 ++++ with the following command(s): 
`which relion_preprocess_mpi` --i CtfFind/exp003/micrographs_ctf.star --coord_dir AutoPick/exp004/ --coord_suffix _autopick.star --part_star Extract/exp005/particles.star --part_dir Extract/exp005/ --extract --extract_size 360 --scale 120 --norm --bg_radius 45 --white_dust -1 --black_dust -1 --invert_contrast  --only_extract_unfinished  
 ++++ 

 ++++ Executing new job on Tue Sep 13 15:41:12 2016
 ++++ with the following command(s): 
`which relion_preprocess_mpi` --i CtfFind/exp003/micrographs_ctf.star --coord_dir AutoPick/exp004/ --coord_suffix _autopick.star --part_star Extract/exp005/particles.star --part_dir Extract/exp005/ --extract --extract_size 360 --scale 120 --norm --bg_radius 45 --white_dust -1 --black_dust -1 --invert_contrast  --only_extract_unfinished  
 ++++ 

 ++++ Executing new job on Tue Sep 13 15:47:53 2016
 ++++ with the following command(s): 
`which relion_preprocess_mpi` --i CtfFind/exp003/micrographs_ctf.star --coord_dir AutoPick/exp004/ --coord_suffix _autopick.star --part_star Extract/exp005/particles.star --part_dir Extract/exp005/ --extract --extract_size 360 --scale 120 --norm --bg_radius 45 --white_dust -1 --black_dust -1 --invert_contrast  --only_extract_unfinished  
 ++++ 

 ++++ Executing new job on Tue Sep 13 15:53:34 2016
 ++++ with the following command(s): 
`which relion_preprocess_mpi` --i CtfFind/exp003/micrographs_ctf.star --coord_dir AutoPick/exp004/ --coord_suffix _autopick.star --part_star Extract/exp005/particles.star --part_dir Extract/exp005/ --extract --extract_size 360 --scale 120 --norm --bg_radius 45 --white_dust -1 --black_dust -1 --invert_contrast  --only_extract_unfinished  
 ++++ 

 ++++ Executing new job on Tue Sep 13 16:56:15 2016
 ++++ with the following command(s): 
`which relion_preprocess_mpi` --i CtfFind/exp003/micrographs_ctf.star --coord_dir AutoPick/exp004/ --coord_suffix _autopick.star --part_star Extract/exp005/particles.star --part_dir Extract/exp005/ --extract --extract_size 360 --scale 120 --norm --bg_radius 45 --white_dust -1 --black_dust -1 --invert_contrast  --only_extract_unfinished  
 ++++ 

 ++++ Executing new job on Tue Sep 13 17:45:37 2016
 ++++ with the following command(s): 
`which relion_preprocess_mpi` --i CtfFind/exp003/micrographs_ctf.star --coord_dir AutoPick/exp004/ --coord_suffix _autopick.star --part_star Extract/exp005/particles.star --part_dir Extract/exp005/ --extract --extract_size 360 --scale 120 --norm --bg_radius 45 --white_dust -1 --black_dust -1 --invert_contrast  --only_extract_unfinished  
 ++++ 

 ++++ Executing new job on Tue Sep 13 18:03:08 2016
 ++++ with the following command(s): 
`which relion_preprocess_mpi` --i CtfFind/exp003/micrographs_ctf.star --coord_dir AutoPick/exp004/ --coord_suffix _autopick.star --part_star Extract/exp005/particles.star --part_dir Extract/exp005/ --extract --extract_size 360 --scale 120 --norm --bg_radius 45 --white_dust -1 --black_dust -1 --invert_contrast  --only_extract_unfinished  
 ++++ 

 ++++ Executing new job on Tue Sep 13 18:12:19 2016
 ++++ with the following command(s): 
`which relion_preprocess_mpi` --i CtfFind/exp003/micrographs_ctf.star --coord_dir AutoPick/exp004/ --coord_suffix _autopick.star --part_star Extract/exp005/particles.star --part_dir Extract/exp005/ --extract --extract_size 360 --scale 120 --norm --bg_radius 45 --white_dust -1 --black_dust -1 --invert_contrast  --only_extract_unfinished  
 ++++ 

 ++++ Executing new job on Tue Sep 13 18:17:09 2016
 ++++ with the following command(s): 
`which relion_preprocess_mpi` --i CtfFind/exp003/micrographs_ctf.star --coord_dir AutoPick/exp004/ --coord_suffix _autopick.star --part_star Extract/exp005/particles.star --part_dir Extract/exp005/ --extract --extract_size 360 --scale 120 --norm --bg_radius 45 --white_dust -1 --black_dust -1 --invert_contrast  --only_extract_unfinished  
 ++++ 

 ++++ Executing new job on Tue Sep 13 18:20:20 2016
 ++++ with the following command(s): 
`which relion_preprocess_mpi` --i CtfFind/exp003/micrographs_ctf.star --coord_dir AutoPick/exp004/ --coord_suffix _autopick.star --part_star Extract/exp005/particles.star --part_dir Extract/exp005/ --extract --extract_size 360 --scale 120 --norm --bg_radius 45 --white_dust -1 --black_dust -1 --invert_contrast  --only_extract_unfinished  
 ++++ 

 ++++ Executing new job on Tue Sep 13 18:22:51 2016
 ++++ with the following command(s): 
`which relion_preprocess_mpi` --i CtfFind/exp003/micrographs_ctf.star --coord_dir AutoPick/exp004/ --coord_suffix _autopick.star --part_star Extract/exp005/particles.star --part_dir Extract/exp005/ --extract --extract_size 360 --scale 120 --norm --bg_radius 45 --white_dust -1 --black_dust -1 --invert_contrast  --only_extract_unfinished  
 ++++ 

 ++++ Executing new job on Tue Sep 13 18:25:31 2016
 ++++ with the following command(s): 
`which relion_preprocess_mpi` --i CtfFind/exp003/micrographs_ctf.star --coord_dir AutoPick/exp004/ --coord_suffix _autopick.star --part_star Extract/exp005/particles.star --part_dir Extract/exp005/ --extract --extract_size 360 --scale 120 --norm --bg_radius 45 --white_dust -1 --black_dust -1 --invert_contrast  --only_extract_unfinished  
 ++++ 

 ++++ Executing new job on Tue Sep 13 18:27:52 2016
 ++++ with the following command(s): 
`which relion_preprocess_mpi` --i CtfFind/exp003/micrographs_ctf.star --coord_dir AutoPick/exp004/ --coord_suffix _autopick.star --part_star Extract/exp005/particles.star --part_dir Extract/exp005/ --extract --extract_size 360 --scale 120 --norm --bg_radius 45 --white_dust -1 --black_dust -1 --invert_contrast  --only_extract_unfinished  
 ++++ 

 ++++ Executing new job on Tue Sep 13 18:30:33 2016
 ++++ with the following command(s): 
`which relion_preprocess_mpi` --i CtfFind/exp003/micrographs_ctf.star --coord_dir AutoPick/exp004/ --coord_suffix _autopick.star --part_star Extract/exp005/particles.star --part_dir Extract/exp005/ --extract --extract_size 360 --scale 120 --norm --bg_radius 45 --white_dust -1 --black_dust -1 --invert_contrast  --only_extract_unfinished  
 ++++ 

 ++++ Executing new job on Tue Sep 13 18:33:24 2016
 ++++ with the following command(s): 
`which relion_preprocess_mpi` --i CtfFind/exp003/micrographs_ctf.star --coord_dir AutoPick/exp004/ --coord_suffix _autopick.star --part_star Extract/exp005/particles.star --part_dir Extract/exp005/ --extract --extract_size 360 --scale 120 --norm --bg_radius 45 --white_dust -1 --black_dust -1 --invert_contrast  --only_extract_unfinished  
 ++++ 

 ++++ Executing new job on Tue Sep 13 18:36:25 2016
 ++++ with the following command(s): 
`which relion_preprocess_mpi` --i CtfFind/exp003/micrographs_ctf.star --coord_dir AutoPick/exp004/ --coord_suffix _autopick.star --part_star Extract/exp005/particles.star --part_dir Extract/exp005/ --extract --extract_size 360 --scale 120 --norm --bg_radius 45 --white_dust -1 --black_dust -1 --invert_contrast  --only_extract_unfinished  
 ++++ 

 ++++ Executing new job on Tue Sep 13 18:39:16 2016
 ++++ with the following command(s): 
`which relion_preprocess_mpi` --i CtfFind/exp003/micrographs_ctf.star --coord_dir AutoPick/exp004/ --coord_suffix _autopick.star --part_star Extract/exp005/particles.star --part_dir Extract/exp005/ --extract --extract_size 360 --scale 120 --norm --bg_radius 45 --white_dust -1 --black_dust -1 --invert_contrast  --only_extract_unfinished  
 ++++ 

 ++++ Executing new job on Tue Sep 13 18:42:27 2016
 ++++ with the following command(s): 
`which relion_preprocess_mpi` --i CtfFind/exp003/micrographs_ctf.star --coord_dir AutoPick/exp004/ --coord_suffix _autopick.star --part_star Extract/exp005/particles.star --part_dir Extract/exp005/ --extract --extract_size 360 --scale 120 --norm --bg_radius 45 --white_dust -1 --black_dust -1 --invert_contrast  --only_extract_unfinished  
 ++++ 

 ++++ Executing new job on Tue Sep 13 18:45:38 2016
 ++++ with the following command(s): 
`which relion_preprocess_mpi` --i CtfFind/exp003/micrographs_ctf.star --coord_dir AutoPick/exp004/ --coord_suffix _autopick.star --part_star Extract/exp005/particles.star --part_dir Extract/exp005/ --extract --extract_size 360 --scale 120 --norm --bg_radius 45 --white_dust -1 --black_dust -1 --invert_contrast  --only_extract_unfinished  
 ++++ 

 ++++ Executing new job on Tue Sep 13 18:50:29 2016
 ++++ with the following command(s): 
`which relion_preprocess_mpi` --i CtfFind/exp003/micrographs_ctf.star --coord_dir AutoPick/exp004/ --coord_suffix _autopick.star --part_star Extract/exp005/particles.star --part_dir Extract/exp005/ --extract --extract_size 360 --scale 120 --norm --bg_radius 45 --white_dust -1 --black_dust -1 --invert_contrast  --only_extract_unfinished  
 ++++ 

 ++++ Executing new job on Tue Sep 13 18:55:09 2016
 ++++ with the following command(s): 
`which relion_preprocess_mpi` --i CtfFind/exp003/micrographs_ctf.star --coord_dir AutoPick/exp004/ --coord_suffix _autopick.star --part_star Extract/exp005/particles.star --part_dir Extract/exp005/ --extract --extract_size 360 --scale 120 --norm --bg_radius 45 --white_dust -1 --black_dust -1 --invert_contrast  --only_extract_unfinished  
 ++++ 

 ++++ Executing new job on Tue Sep 13 18:58:30 2016
 ++++ with the following command(s): 
`which relion_preprocess_mpi` --i CtfFind/exp003/micrographs_ctf.star --coord_dir AutoPick/exp004/ --coord_suffix _autopick.star --part_star Extract/exp005/particles.star --part_dir Extract/exp005/ --extract --extract_size 360 --scale 120 --norm --bg_radius 45 --white_dust -1 --black_dust -1 --invert_contrast  --only_extract_unfinished  
 ++++ 

 ++++ Executing new job on Tue Sep 13 19:02:21 2016
 ++++ with the following command(s): 
`which relion_preprocess_mpi` --i CtfFind/exp003/micrographs_ctf.star --coord_dir AutoPick/exp004/ --coord_suffix _autopick.star --part_star Extract/exp005/particles.star --part_dir Extract/exp005/ --extract --extract_size 360 --scale 120 --norm --bg_radius 45 --white_dust -1 --black_dust -1 --invert_contrast  --only_extract_unfinished  
 ++++ 

 ++++ Executing new job on Tue Sep 13 19:05:12 2016
 ++++ with the following command(s): 
`which relion_preprocess_mpi` --i CtfFind/exp003/micrographs_ctf.star --coord_dir AutoPick/exp004/ --coord_suffix _autopick.star --part_star Extract/exp005/particles.star --part_dir Extract/exp005/ --extract --extract_size 360 --scale 120 --norm --bg_radius 45 --white_dust -1 --black_dust -1 --invert_contrast  --only_extract_unfinished  
 ++++ 

 ++++ Executing new job on Tue Sep 13 19:07:53 2016
 ++++ with the following command(s): 
`which relion_preprocess_mpi` --i CtfFind/exp003/micrographs_ctf.star --coord_dir AutoPick/exp004/ --coord_suffix _autopick.star --part_star Extract/exp005/particles.star --part_dir Extract/exp005/ --extract --extract_size 360 --scale 120 --norm --bg_radius 45 --white_dust -1 --black_dust -1 --invert_contrast  --only_extract_unfinished  
 ++++ 

 ++++ Executing new job on Tue Sep 13 19:11:24 2016
 ++++ with the following command(s): 
`which relion_preprocess_mpi` --i CtfFind/exp003/micrographs_ctf.star --coord_dir AutoPick/exp004/ --coord_suffix _autopick.star --part_star Extract/exp005/particles.star --part_dir Extract/exp005/ --extract --extract_size 360 --scale 120 --norm --bg_radius 45 --white_dust -1 --black_dust -1 --invert_contrast  --only_extract_unfinished  
 ++++ 

 ++++ Executing new job on Tue Sep 13 19:14:44 2016
 ++++ with the following command(s): 
`which relion_preprocess_mpi` --i CtfFind/exp003/micrographs_ctf.star --coord_dir AutoPick/exp004/ --coord_suffix _autopick.star --part_star Extract/exp005/particles.star --part_dir Extract/exp005/ --extract --extract_size 360 --scale 120 --norm --bg_radius 45 --white_dust -1 --black_dust -1 --invert_contrast  --only_extract_unfinished  
 ++++ 

 ++++ Executing new job on Tue Sep 13 19:17:35 2016
 ++++ with the following command(s): 
`which relion_preprocess_mpi` --i CtfFind/exp003/micrographs_ctf.star --coord_dir AutoPick/exp004/ --coord_suffix _autopick.star --part_star Extract/exp005/particles.star --part_dir Extract/exp005/ --extract --extract_size 360 --scale 120 --norm --bg_radius 45 --white_dust -1 --black_dust -1 --invert_contrast  --only_extract_unfinished  
 ++++ 

 ++++ Executing new job on Tue Sep 13 19:21:06 2016
 ++++ with the following command(s): 
`which relion_preprocess_mpi` --i CtfFind/exp003/micrographs_ctf.star --coord_dir AutoPick/exp004/ --coord_suffix _autopick.star --part_star Extract/exp005/particles.star --part_dir Extract/exp005/ --extract --extract_size 360 --scale 120 --norm --bg_radius 45 --white_dust -1 --black_dust -1 --invert_contrast  --only_extract_unfinished  
 ++++ 

 ++++ Executing new job on Tue Sep 13 19:23:37 2016
 ++++ with the following command(s): 
`which relion_preprocess_mpi` --i CtfFind/exp003/micrographs_ctf.star --coord_dir AutoPick/exp004/ --coord_suffix _autopick.star --part_star Extract/exp005/particles.star --part_dir Extract/exp005/ --extract --extract_size 360 --scale 120 --norm --bg_radius 45 --white_dust -1 --black_dust -1 --invert_contrast  --only_extract_unfinished  
 ++++ 

 ++++ Executing new job on Tue Sep 13 19:26:18 2016
 ++++ with the following command(s): 
`which relion_preprocess_mpi` --i CtfFind/exp003/micrographs_ctf.star --coord_dir AutoPick/exp004/ --coord_suffix _autopick.star --part_star Extract/exp005/particles.star --part_dir Extract/exp005/ --extract --extract_size 360 --scale 120 --norm --bg_radius 45 --white_dust -1 --black_dust -1 --invert_contrast  --only_extract_unfinished  
 ++++ 

 ++++ Executing new job on Tue Sep 13 19:29:29 2016
 ++++ with the following command(s): 
`which relion_preprocess_mpi` --i CtfFind/exp003/micrographs_ctf.star --coord_dir AutoPick/exp004/ --coord_suffix _autopick.star --part_star Extract/exp005/particles.star --part_dir Extract/exp005/ --extract --extract_size 360 --scale 120 --norm --bg_radius 45 --white_dust -1 --black_dust -1 --invert_contrast  --only_extract_unfinished  
 ++++ 

 ++++ Executing new job on Tue Sep 13 19:32:29 2016
 ++++ with the following command(s): 
`which relion_preprocess_mpi` --i CtfFind/exp003/micrographs_ctf.star --coord_dir AutoPick/exp004/ --coord_suffix _autopick.star --part_star Extract/exp005/particles.star --part_dir Extract/exp005/ --extract --extract_size 360 --scale 120 --norm --bg_radius 45 --white_dust -1 --black_dust -1 --invert_contrast  --only_extract_unfinished  
 ++++ 

 ++++ Executing new job on Tue Sep 13 19:36:11 2016
 ++++ with the following command(s): 
`which relion_preprocess_mpi` --i CtfFind/exp003/micrographs_ctf.star --coord_dir AutoPick/exp004/ --coord_suffix _autopick.star --part_star Extract/exp005/particles.star --part_dir Extract/exp005/ --extract --extract_size 360 --scale 120 --norm --bg_radius 45 --white_dust -1 --black_dust -1 --invert_contrast  --only_extract_unfinished  
 ++++ 

 ++++ Executing new job on Tue Sep 13 19:39:12 2016
 ++++ with the following command(s): 
`which relion_preprocess_mpi` --i CtfFind/exp003/micrographs_ctf.star --coord_dir AutoPick/exp004/ --coord_suffix _autopick.star --part_star Extract/exp005/particles.star --part_dir Extract/exp005/ --extract --extract_size 360 --scale 120 --norm --bg_radius 45 --white_dust -1 --black_dust -1 --invert_contrast  --only_extract_unfinished  
 ++++ 

 ++++ Executing new job on Tue Sep 13 19:42:53 2016
 ++++ with the following command(s): 
`which relion_preprocess_mpi` --i CtfFind/exp003/micrographs_ctf.star --coord_dir AutoPick/exp004/ --coord_suffix _autopick.star --part_star Extract/exp005/particles.star --part_dir Extract/exp005/ --extract --extract_size 360 --scale 120 --norm --bg_radius 45 --white_dust -1 --black_dust -1 --invert_contrast  --only_extract_unfinished  
 ++++ 

 ++++ Executing new job on Tue Sep 13 19:45:44 2016
 ++++ with the following command(s): 
`which relion_preprocess_mpi` --i CtfFind/exp003/micrographs_ctf.star --coord_dir AutoPick/exp004/ --coord_suffix _autopick.star --part_star Extract/exp005/particles.star --part_dir Extract/exp005/ --extract --extract_size 360 --scale 120 --norm --bg_radius 45 --white_dust -1 --black_dust -1 --invert_contrast  --only_extract_unfinished  
 ++++ 

 ++++ Executing new job on Tue Sep 13 19:48:25 2016
 ++++ with the following command(s): 
`which relion_preprocess_mpi` --i CtfFind/exp003/micrographs_ctf.star --coord_dir AutoPick/exp004/ --coord_suffix _autopick.star --part_star Extract/exp005/particles.star --part_dir Extract/exp005/ --extract --extract_size 360 --scale 120 --norm --bg_radius 45 --white_dust -1 --black_dust -1 --invert_contrast  --only_extract_unfinished  
 ++++ 

 ++++ Executing new job on Tue Sep 13 19:52:16 2016
 ++++ with the following command(s): 
`which relion_preprocess_mpi` --i CtfFind/exp003/micrographs_ctf.star --coord_dir AutoPick/exp004/ --coord_suffix _autopick.star --part_star Extract/exp005/particles.star --part_dir Extract/exp005/ --extract --extract_size 360 --scale 120 --norm --bg_radius 45 --white_dust -1 --black_dust -1 --invert_contrast  --only_extract_unfinished  
 ++++ 

 ++++ Executing new job on Tue Sep 13 19:55:17 2016
 ++++ with the following command(s): 
`which relion_preprocess_mpi` --i CtfFind/exp003/micrographs_ctf.star --coord_dir AutoPick/exp004/ --coord_suffix _autopick.star --part_star Extract/exp005/particles.star --part_dir Extract/exp005/ --extract --extract_size 360 --scale 120 --norm --bg_radius 45 --white_dust -1 --black_dust -1 --invert_contrast  --only_extract_unfinished  
 ++++ 

 ++++ Executing new job on Tue Sep 13 19:58:48 2016
 ++++ with the following command(s): 
`which relion_preprocess_mpi` --i CtfFind/exp003/micrographs_ctf.star --coord_dir AutoPick/exp004/ --coord_suffix _autopick.star --part_star Extract/exp005/particles.star --part_dir Extract/exp005/ --extract --extract_size 360 --scale 120 --norm --bg_radius 45 --white_dust -1 --black_dust -1 --invert_contrast  --only_extract_unfinished  
 ++++ 

 ++++ Executing new job on Tue Sep 13 20:01:19 2016
 ++++ with the following command(s): 
`which relion_preprocess_mpi` --i CtfFind/exp003/micrographs_ctf.star --coord_dir AutoPick/exp004/ --coord_suffix _autopick.star --part_star Extract/exp005/particles.star --part_dir Extract/exp005/ --extract --extract_size 360 --scale 120 --norm --bg_radius 45 --white_dust -1 --black_dust -1 --invert_contrast  --only_extract_unfinished  
 ++++ 

 ++++ Executing new job on Tue Sep 13 20:03:40 2016
 ++++ with the following command(s): 
`which relion_preprocess_mpi` --i CtfFind/exp003/micrographs_ctf.star --coord_dir AutoPick/exp004/ --coord_suffix _autopick.star --part_star Extract/exp005/particles.star --part_dir Extract/exp005/ --extract --extract_size 360 --scale 120 --norm --bg_radius 45 --white_dust -1 --black_dust -1 --invert_contrast  --only_extract_unfinished  
 ++++ 

 ++++ Executing new job on Tue Sep 13 20:06:41 2016
 ++++ with the following command(s): 
`which relion_preprocess_mpi` --i CtfFind/exp003/micrographs_ctf.star --coord_dir AutoPick/exp004/ --coord_suffix _autopick.star --part_star Extract/exp005/particles.star --part_dir Extract/exp005/ --extract --extract_size 360 --scale 120 --norm --bg_radius 45 --white_dust -1 --black_dust -1 --invert_contrast  --only_extract_unfinished  
 ++++ 

 ++++ Executing new job on Tue Sep 13 20:10:22 2016
 ++++ with the following command(s): 
`which relion_preprocess_mpi` --i CtfFind/exp003/micrographs_ctf.star --coord_dir AutoPick/exp004/ --coord_suffix _autopick.star --part_star Extract/exp005/particles.star --part_dir Extract/exp005/ --extract --extract_size 360 --scale 120 --norm --bg_radius 45 --white_dust -1 --black_dust -1 --invert_contrast  --only_extract_unfinished  
 ++++ 

 ++++ Executing new job on Tue Sep 13 20:13:13 2016
 ++++ with the following command(s): 
`which relion_preprocess_mpi` --i CtfFind/exp003/micrographs_ctf.star --coord_dir AutoPick/exp004/ --coord_suffix _autopick.star --part_star Extract/exp005/particles.star --part_dir Extract/exp005/ --extract --extract_size 360 --scale 120 --norm --bg_radius 45 --white_dust -1 --black_dust -1 --invert_contrast  --only_extract_unfinished  
 ++++ 

 ++++ Executing new job on Tue Sep 13 20:16:04 2016
 ++++ with the following command(s): 
`which relion_preprocess_mpi` --i CtfFind/exp003/micrographs_ctf.star --coord_dir AutoPick/exp004/ --coord_suffix _autopick.star --part_star Extract/exp005/particles.star --part_dir Extract/exp005/ --extract --extract_size 360 --scale 120 --norm --bg_radius 45 --white_dust -1 --black_dust -1 --invert_contrast  --only_extract_unfinished  
 ++++ 

 ++++ Executing new job on Tue Sep 13 20:19:45 2016
 ++++ with the following command(s): 
`which relion_preprocess_mpi` --i CtfFind/exp003/micrographs_ctf.star --coord_dir AutoPick/exp004/ --coord_suffix _autopick.star --part_star Extract/exp005/particles.star --part_dir Extract/exp005/ --extract --extract_size 360 --scale 120 --norm --bg_radius 45 --white_dust -1 --black_dust -1 --invert_contrast  --only_extract_unfinished  
 ++++ 

 ++++ Executing new job on Tue Sep 13 20:22:36 2016
 ++++ with the following command(s): 
`which relion_preprocess_mpi` --i CtfFind/exp003/micrographs_ctf.star --coord_dir AutoPick/exp004/ --coord_suffix _autopick.star --part_star Extract/exp005/particles.star --part_dir Extract/exp005/ --extract --extract_size 360 --scale 120 --norm --bg_radius 45 --white_dust -1 --black_dust -1 --invert_contrast  --only_extract_unfinished  
 ++++ 

 ++++ Executing new job on Tue Sep 13 20:26:07 2016
 ++++ with the following command(s): 
`which relion_preprocess_mpi` --i CtfFind/exp003/micrographs_ctf.star --coord_dir AutoPick/exp004/ --coord_suffix _autopick.star --part_star Extract/exp005/particles.star --part_dir Extract/exp005/ --extract --extract_size 360 --scale 120 --norm --bg_radius 45 --white_dust -1 --black_dust -1 --invert_contrast  --only_extract_unfinished  
 ++++ 

 ++++ Executing new job on Tue Sep 13 20:29:28 2016
 ++++ with the following command(s): 
`which relion_preprocess_mpi` --i CtfFind/exp003/micrographs_ctf.star --coord_dir AutoPick/exp004/ --coord_suffix _autopick.star --part_star Extract/exp005/particles.star --part_dir Extract/exp005/ --extract --extract_size 360 --scale 120 --norm --bg_radius 45 --white_dust -1 --black_dust -1 --invert_contrast  --only_extract_unfinished  
 ++++ 

 ++++ Executing new job on Tue Sep 13 20:33:19 2016
 ++++ with the following command(s): 
`which relion_preprocess_mpi` --i CtfFind/exp003/micrographs_ctf.star --coord_dir AutoPick/exp004/ --coord_suffix _autopick.star --part_star Extract/exp005/particles.star --part_dir Extract/exp005/ --extract --extract_size 360 --scale 120 --norm --bg_radius 45 --white_dust -1 --black_dust -1 --invert_contrast  --only_extract_unfinished  
 ++++ 

 ++++ Executing new job on Tue Sep 13 20:36:40 2016
 ++++ with the following command(s): 
`which relion_preprocess_mpi` --i CtfFind/exp003/micrographs_ctf.star --coord_dir AutoPick/exp004/ --coord_suffix _autopick.star --part_star Extract/exp005/particles.star --part_dir Extract/exp005/ --extract --extract_size 360 --scale 120 --norm --bg_radius 45 --white_dust -1 --black_dust -1 --invert_contrast  --only_extract_unfinished  
 ++++ 

 ++++ Executing new job on Tue Sep 13 20:40:20 2016
 ++++ with the following command(s): 
`which relion_preprocess_mpi` --i CtfFind/exp003/micrographs_ctf.star --coord_dir AutoPick/exp004/ --coord_suffix _autopick.star --part_star Extract/exp005/particles.star --part_dir Extract/exp005/ --extract --extract_size 360 --scale 120 --norm --bg_radius 45 --white_dust -1 --black_dust -1 --invert_contrast  --only_extract_unfinished  
 ++++ 

 ++++ Executing new job on Tue Sep 13 20:44:41 2016
 ++++ with the following command(s): 
`which relion_preprocess_mpi` --i CtfFind/exp003/micrographs_ctf.star --coord_dir AutoPick/exp004/ --coord_suffix _autopick.star --part_star Extract/exp005/particles.star --part_dir Extract/exp005/ --extract --extract_size 360 --scale 120 --norm --bg_radius 45 --white_dust -1 --black_dust -1 --invert_contrast  --only_extract_unfinished  
 ++++ 

 ++++ Executing new job on Tue Sep 13 20:48:12 2016
 ++++ with the following command(s): 
`which relion_preprocess_mpi` --i CtfFind/exp003/micrographs_ctf.star --coord_dir AutoPick/exp004/ --coord_suffix _autopick.star --part_star Extract/exp005/particles.star --part_dir Extract/exp005/ --extract --extract_size 360 --scale 120 --norm --bg_radius 45 --white_dust -1 --black_dust -1 --invert_contrast  --only_extract_unfinished  
 ++++ 

 ++++ Executing new job on Tue Sep 13 20:51:33 2016
 ++++ with the following command(s): 
`which relion_preprocess_mpi` --i CtfFind/exp003/micrographs_ctf.star --coord_dir AutoPick/exp004/ --coord_suffix _autopick.star --part_star Extract/exp005/particles.star --part_dir Extract/exp005/ --extract --extract_size 360 --scale 120 --norm --bg_radius 45 --white_dust -1 --black_dust -1 --invert_contrast  --only_extract_unfinished  
 ++++ 

 ++++ Executing new job on Tue Sep 13 20:55:14 2016
 ++++ with the following command(s): 
`which relion_preprocess_mpi` --i CtfFind/exp003/micrographs_ctf.star --coord_dir AutoPick/exp004/ --coord_suffix _autopick.star --part_star Extract/exp005/particles.star --part_dir Extract/exp005/ --extract --extract_size 360 --scale 120 --norm --bg_radius 45 --white_dust -1 --black_dust -1 --invert_contrast  --only_extract_unfinished  
 ++++ 

 ++++ Executing new job on Tue Sep 13 20:58:04 2016
 ++++ with the following command(s): 
`which relion_preprocess_mpi` --i CtfFind/exp003/micrographs_ctf.star --coord_dir AutoPick/exp004/ --coord_suffix _autopick.star --part_star Extract/exp005/particles.star --part_dir Extract/exp005/ --extract --extract_size 360 --scale 120 --norm --bg_radius 45 --white_dust -1 --black_dust -1 --invert_contrast  --only_extract_unfinished  
 ++++ 

 ++++ Executing new job on Tue Sep 13 21:01:05 2016
 ++++ with the following command(s): 
`which relion_preprocess_mpi` --i CtfFind/exp003/micrographs_ctf.star --coord_dir AutoPick/exp004/ --coord_suffix _autopick.star --part_star Extract/exp005/particles.star --part_dir Extract/exp005/ --extract --extract_size 360 --scale 120 --norm --bg_radius 45 --white_dust -1 --black_dust -1 --invert_contrast  --only_extract_unfinished  
 ++++ 

 ++++ Executing new job on Tue Sep 13 21:04:26 2016
 ++++ with the following command(s): 
`which relion_preprocess_mpi` --i CtfFind/exp003/micrographs_ctf.star --coord_dir AutoPick/exp004/ --coord_suffix _autopick.star --part_star Extract/exp005/particles.star --part_dir Extract/exp005/ --extract --extract_size 360 --scale 120 --norm --bg_radius 45 --white_dust -1 --black_dust -1 --invert_contrast  --only_extract_unfinished  
 ++++ 

 ++++ Executing new job on Tue Sep 13 21:07:07 2016
 ++++ with the following command(s): 
`which relion_preprocess_mpi` --i CtfFind/exp003/micrographs_ctf.star --coord_dir AutoPick/exp004/ --coord_suffix _autopick.star --part_star Extract/exp005/particles.star --part_dir Extract/exp005/ --extract --extract_size 360 --scale 120 --norm --bg_radius 45 --white_dust -1 --black_dust -1 --invert_contrast  --only_extract_unfinished  
 ++++ 

 ++++ Executing new job on Tue Sep 13 21:09:58 2016
 ++++ with the following command(s): 
`which relion_preprocess_mpi` --i CtfFind/exp003/micrographs_ctf.star --coord_dir AutoPick/exp004/ --coord_suffix _autopick.star --part_star Extract/exp005/particles.star --part_dir Extract/exp005/ --extract --extract_size 360 --scale 120 --norm --bg_radius 45 --white_dust -1 --black_dust -1 --invert_contrast  --only_extract_unfinished  
 ++++ 

 ++++ Executing new job on Tue Sep 13 21:13:18 2016
 ++++ with the following command(s): 
`which relion_preprocess_mpi` --i CtfFind/exp003/micrographs_ctf.star --coord_dir AutoPick/exp004/ --coord_suffix _autopick.star --part_star Extract/exp005/particles.star --part_dir Extract/exp005/ --extract --extract_size 360 --scale 120 --norm --bg_radius 45 --white_dust -1 --black_dust -1 --invert_contrast  --only_extract_unfinished  
 ++++ 

 ++++ Executing new job on Tue Sep 13 21:15:59 2016
 ++++ with the following command(s): 
`which relion_preprocess_mpi` --i CtfFind/exp003/micrographs_ctf.star --coord_dir AutoPick/exp004/ --coord_suffix _autopick.star --part_star Extract/exp005/particles.star --part_dir Extract/exp005/ --extract --extract_size 360 --scale 120 --norm --bg_radius 45 --white_dust -1 --black_dust -1 --invert_contrast  --only_extract_unfinished  
 ++++ 

 ++++ Executing new job on Tue Sep 13 21:18:10 2016
 ++++ with the following command(s): 
`which relion_preprocess_mpi` --i CtfFind/exp003/micrographs_ctf.star --coord_dir AutoPick/exp004/ --coord_suffix _autopick.star --part_star Extract/exp005/particles.star --part_dir Extract/exp005/ --extract --extract_size 360 --scale 120 --norm --bg_radius 45 --white_dust -1 --black_dust -1 --invert_contrast  --only_extract_unfinished  
 ++++ 

 ++++ Executing new job on Tue Sep 13 21:21:31 2016
 ++++ with the following command(s): 
`which relion_preprocess_mpi` --i CtfFind/exp003/micrographs_ctf.star --coord_dir AutoPick/exp004/ --coord_suffix _autopick.star --part_star Extract/exp005/particles.star --part_dir Extract/exp005/ --extract --extract_size 360 --scale 120 --norm --bg_radius 45 --white_dust -1 --black_dust -1 --invert_contrast  --only_extract_unfinished  
 ++++ 

 ++++ Executing new job on Tue Sep 13 21:24:12 2016
 ++++ with the following command(s): 
`which relion_preprocess_mpi` --i CtfFind/exp003/micrographs_ctf.star --coord_dir AutoPick/exp004/ --coord_suffix _autopick.star --part_star Extract/exp005/particles.star --part_dir Extract/exp005/ --extract --extract_size 360 --scale 120 --norm --bg_radius 45 --white_dust -1 --black_dust -1 --invert_contrast  --only_extract_unfinished  
 ++++ 

 ++++ Executing new job on Tue Sep 13 21:26:33 2016
 ++++ with the following command(s): 
`which relion_preprocess_mpi` --i CtfFind/exp003/micrographs_ctf.star --coord_dir AutoPick/exp004/ --coord_suffix _autopick.star --part_star Extract/exp005/particles.star --part_dir Extract/exp005/ --extract --extract_size 360 --scale 120 --norm --bg_radius 45 --white_dust -1 --black_dust -1 --invert_contrast  --only_extract_unfinished  
 ++++ 

 ++++ Executing new job on Tue Sep 13 21:29:54 2016
 ++++ with the following command(s): 
`which relion_preprocess_mpi` --i CtfFind/exp003/micrographs_ctf.star --coord_dir AutoPick/exp004/ --coord_suffix _autopick.star --part_star Extract/exp005/particles.star --part_dir Extract/exp005/ --extract --extract_size 360 --scale 120 --norm --bg_radius 45 --white_dust -1 --black_dust -1 --invert_contrast  --only_extract_unfinished  
 ++++ 

 ++++ Executing new job on Tue Sep 13 21:32:35 2016
 ++++ with the following command(s): 
`which relion_preprocess_mpi` --i CtfFind/exp003/micrographs_ctf.star --coord_dir AutoPick/exp004/ --coord_suffix _autopick.star --part_star Extract/exp005/particles.star --part_dir Extract/exp005/ --extract --extract_size 360 --scale 120 --norm --bg_radius 45 --white_dust -1 --black_dust -1 --invert_contrast  --only_extract_unfinished  
 ++++ 

 ++++ Executing new job on Tue Sep 13 21:35:26 2016
 ++++ with the following command(s): 
`which relion_preprocess_mpi` --i CtfFind/exp003/micrographs_ctf.star --coord_dir AutoPick/exp004/ --coord_suffix _autopick.star --part_star Extract/exp005/particles.star --part_dir Extract/exp005/ --extract --extract_size 360 --scale 120 --norm --bg_radius 45 --white_dust -1 --black_dust -1 --invert_contrast  --only_extract_unfinished  
 ++++ 

 ++++ Executing new job on Tue Sep 13 21:38:16 2016
 ++++ with the following command(s): 
`which relion_preprocess_mpi` --i CtfFind/exp003/micrographs_ctf.star --coord_dir AutoPick/exp004/ --coord_suffix _autopick.star --part_star Extract/exp005/particles.star --part_dir Extract/exp005/ --extract --extract_size 360 --scale 120 --norm --bg_radius 45 --white_dust -1 --black_dust -1 --invert_contrast  --only_extract_unfinished  
 ++++ 

 ++++ Executing new job on Tue Sep 13 21:40:57 2016
 ++++ with the following command(s): 
`which relion_preprocess_mpi` --i CtfFind/exp003/micrographs_ctf.star --coord_dir AutoPick/exp004/ --coord_suffix _autopick.star --part_star Extract/exp005/particles.star --part_dir Extract/exp005/ --extract --extract_size 360 --scale 120 --norm --bg_radius 45 --white_dust -1 --black_dust -1 --invert_contrast  --only_extract_unfinished  
 ++++ 

 ++++ Executing new job on Tue Sep 13 21:43:48 2016
 ++++ with the following command(s): 
`which relion_preprocess_mpi` --i CtfFind/exp003/micrographs_ctf.star --coord_dir AutoPick/exp004/ --coord_suffix _autopick.star --part_star Extract/exp005/particles.star --part_dir Extract/exp005/ --extract --extract_size 360 --scale 120 --norm --bg_radius 45 --white_dust -1 --black_dust -1 --invert_contrast  --only_extract_unfinished  
 ++++ 

 ++++ Executing new job on Tue Sep 13 21:46:39 2016
 ++++ with the following command(s): 
`which relion_preprocess_mpi` --i CtfFind/exp003/micrographs_ctf.star --coord_dir AutoPick/exp004/ --coord_suffix _autopick.star --part_star Extract/exp005/particles.star --part_dir Extract/exp005/ --extract --extract_size 360 --scale 120 --norm --bg_radius 45 --white_dust -1 --black_dust -1 --invert_contrast  --only_extract_unfinished  
 ++++ 

 ++++ Executing new job on Tue Sep 13 21:49:20 2016
 ++++ with the following command(s): 
`which relion_preprocess_mpi` --i CtfFind/exp003/micrographs_ctf.star --coord_dir AutoPick/exp004/ --coord_suffix _autopick.star --part_star Extract/exp005/particles.star --part_dir Extract/exp005/ --extract --extract_size 360 --scale 120 --norm --bg_radius 45 --white_dust -1 --black_dust -1 --invert_contrast  --only_extract_unfinished  
 ++++ 

 ++++ Executing new job on Tue Sep 13 21:52:01 2016
 ++++ with the following command(s): 
`which relion_preprocess_mpi` --i CtfFind/exp003/micrographs_ctf.star --coord_dir AutoPick/exp004/ --coord_suffix _autopick.star --part_star Extract/exp005/particles.star --part_dir Extract/exp005/ --extract --extract_size 360 --scale 120 --norm --bg_radius 45 --white_dust -1 --black_dust -1 --invert_contrast  --only_extract_unfinished  
 ++++ 

 ++++ Executing new job on Tue Sep 13 21:55:02 2016
 ++++ with the following command(s): 
`which relion_preprocess_mpi` --i CtfFind/exp003/micrographs_ctf.star --coord_dir AutoPick/exp004/ --coord_suffix _autopick.star --part_star Extract/exp005/particles.star --part_dir Extract/exp005/ --extract --extract_size 360 --scale 120 --norm --bg_radius 45 --white_dust -1 --black_dust -1 --invert_contrast  --only_extract_unfinished  
 ++++ 

 ++++ Executing new job on Tue Sep 13 21:57:53 2016
 ++++ with the following command(s): 
`which relion_preprocess_mpi` --i CtfFind/exp003/micrographs_ctf.star --coord_dir AutoPick/exp004/ --coord_suffix _autopick.star --part_star Extract/exp005/particles.star --part_dir Extract/exp005/ --extract --extract_size 360 --scale 120 --norm --bg_radius 45 --white_dust -1 --black_dust -1 --invert_contrast  --only_extract_unfinished  
 ++++ 

 ++++ Executing new job on Tue Sep 13 22:00:44 2016
 ++++ with the following command(s): 
`which relion_preprocess_mpi` --i CtfFind/exp003/micrographs_ctf.star --coord_dir AutoPick/exp004/ --coord_suffix _autopick.star --part_star Extract/exp005/particles.star --part_dir Extract/exp005/ --extract --extract_size 360 --scale 120 --norm --bg_radius 45 --white_dust -1 --black_dust -1 --invert_contrast  --only_extract_unfinished  
 ++++ 

 ++++ Executing new job on Tue Sep 13 22:04:05 2016
 ++++ with the following command(s): 
`which relion_preprocess_mpi` --i CtfFind/exp003/micrographs_ctf.star --coord_dir AutoPick/exp004/ --coord_suffix _autopick.star --part_star Extract/exp005/particles.star --part_dir Extract/exp005/ --extract --extract_size 360 --scale 120 --norm --bg_radius 45 --white_dust -1 --black_dust -1 --invert_contrast  --only_extract_unfinished  
 ++++ 

 ++++ Executing new job on Tue Sep 13 22:06:36 2016
 ++++ with the following command(s): 
`which relion_preprocess_mpi` --i CtfFind/exp003/micrographs_ctf.star --coord_dir AutoPick/exp004/ --coord_suffix _autopick.star --part_star Extract/exp005/particles.star --part_dir Extract/exp005/ --extract --extract_size 360 --scale 120 --norm --bg_radius 45 --white_dust -1 --black_dust -1 --invert_contrast  --only_extract_unfinished  
 ++++ 

 ++++ Executing new job on Tue Sep 13 22:08:47 2016
 ++++ with the following command(s): 
`which relion_preprocess_mpi` --i CtfFind/exp003/micrographs_ctf.star --coord_dir AutoPick/exp004/ --coord_suffix _autopick.star --part_star Extract/exp005/particles.star --part_dir Extract/exp005/ --extract --extract_size 360 --scale 120 --norm --bg_radius 45 --white_dust -1 --black_dust -1 --invert_contrast  --only_extract_unfinished  
 ++++ 

 ++++ Executing new job on Tue Sep 13 22:12:08 2016
 ++++ with the following command(s): 
`which relion_preprocess_mpi` --i CtfFind/exp003/micrographs_ctf.star --coord_dir AutoPick/exp004/ --coord_suffix _autopick.star --part_star Extract/exp005/particles.star --part_dir Extract/exp005/ --extract --extract_size 360 --scale 120 --norm --bg_radius 45 --white_dust -1 --black_dust -1 --invert_contrast  --only_extract_unfinished  
 ++++ 

 ++++ Executing new job on Tue Sep 13 22:14:58 2016
 ++++ with the following command(s): 
`which relion_preprocess_mpi` --i CtfFind/exp003/micrographs_ctf.star --coord_dir AutoPick/exp004/ --coord_suffix _autopick.star --part_star Extract/exp005/particles.star --part_dir Extract/exp005/ --extract --extract_size 360 --scale 120 --norm --bg_radius 45 --white_dust -1 --black_dust -1 --invert_contrast  --only_extract_unfinished  
 ++++ 

 ++++ Executing new job on Tue Sep 13 22:17:29 2016
 ++++ with the following command(s): 
`which relion_preprocess_mpi` --i CtfFind/exp003/micrographs_ctf.star --coord_dir AutoPick/exp004/ --coord_suffix _autopick.star --part_star Extract/exp005/particles.star --part_dir Extract/exp005/ --extract --extract_size 360 --scale 120 --norm --bg_radius 45 --white_dust -1 --black_dust -1 --invert_contrast  --only_extract_unfinished  
 ++++ 

 ++++ Executing new job on Tue Sep 13 22:20:30 2016
 ++++ with the following command(s): 
`which relion_preprocess_mpi` --i CtfFind/exp003/micrographs_ctf.star --coord_dir AutoPick/exp004/ --coord_suffix _autopick.star --part_star Extract/exp005/particles.star --part_dir Extract/exp005/ --extract --extract_size 360 --scale 120 --norm --bg_radius 45 --white_dust -1 --black_dust -1 --invert_contrast  --only_extract_unfinished  
 ++++ 

 ++++ Executing new job on Tue Sep 13 22:23:21 2016
 ++++ with the following command(s): 
`which relion_preprocess_mpi` --i CtfFind/exp003/micrographs_ctf.star --coord_dir AutoPick/exp004/ --coord_suffix _autopick.star --part_star Extract/exp005/particles.star --part_dir Extract/exp005/ --extract --extract_size 360 --scale 120 --norm --bg_radius 45 --white_dust -1 --black_dust -1 --invert_contrast  --only_extract_unfinished  
 ++++ 

 ++++ Executing new job on Tue Sep 13 22:26:02 2016
 ++++ with the following command(s): 
`which relion_preprocess_mpi` --i CtfFind/exp003/micrographs_ctf.star --coord_dir AutoPick/exp004/ --coord_suffix _autopick.star --part_star Extract/exp005/particles.star --part_dir Extract/exp005/ --extract --extract_size 360 --scale 120 --norm --bg_radius 45 --white_dust -1 --black_dust -1 --invert_contrast  --only_extract_unfinished  
 ++++ 

 ++++ Executing new job on Tue Sep 13 22:29:03 2016
 ++++ with the following command(s): 
`which relion_preprocess_mpi` --i CtfFind/exp003/micrographs_ctf.star --coord_dir AutoPick/exp004/ --coord_suffix _autopick.star --part_star Extract/exp005/particles.star --part_dir Extract/exp005/ --extract --extract_size 360 --scale 120 --norm --bg_radius 45 --white_dust -1 --black_dust -1 --invert_contrast  --only_extract_unfinished  
 ++++ 

 ++++ Executing new job on Tue Sep 13 22:31:54 2016
 ++++ with the following command(s): 
`which relion_preprocess_mpi` --i CtfFind/exp003/micrographs_ctf.star --coord_dir AutoPick/exp004/ --coord_suffix _autopick.star --part_star Extract/exp005/particles.star --part_dir Extract/exp005/ --extract --extract_size 360 --scale 120 --norm --bg_radius 45 --white_dust -1 --black_dust -1 --invert_contrast  --only_extract_unfinished  
 ++++ 

 ++++ Executing new job on Tue Sep 13 22:34:35 2016
 ++++ with the following command(s): 
`which relion_preprocess_mpi` --i CtfFind/exp003/micrographs_ctf.star --coord_dir AutoPick/exp004/ --coord_suffix _autopick.star --part_star Extract/exp005/particles.star --part_dir Extract/exp005/ --extract --extract_size 360 --scale 120 --norm --bg_radius 45 --white_dust -1 --black_dust -1 --invert_contrast  --only_extract_unfinished  
 ++++ 

 ++++ Executing new job on Tue Sep 13 22:37:56 2016
 ++++ with the following command(s): 
`which relion_preprocess_mpi` --i CtfFind/exp003/micrographs_ctf.star --coord_dir AutoPick/exp004/ --coord_suffix _autopick.star --part_star Extract/exp005/particles.star --part_dir Extract/exp005/ --extract --extract_size 360 --scale 120 --norm --bg_radius 45 --white_dust -1 --black_dust -1 --invert_contrast  --only_extract_unfinished  
 ++++ 

 ++++ Executing new job on Tue Sep 13 22:40:47 2016
 ++++ with the following command(s): 
`which relion_preprocess_mpi` --i CtfFind/exp003/micrographs_ctf.star --coord_dir AutoPick/exp004/ --coord_suffix _autopick.star --part_star Extract/exp005/particles.star --part_dir Extract/exp005/ --extract --extract_size 360 --scale 120 --norm --bg_radius 45 --white_dust -1 --black_dust -1 --invert_contrast  --only_extract_unfinished  
 ++++ 

 ++++ Executing new job on Tue Sep 13 22:43:28 2016
 ++++ with the following command(s): 
`which relion_preprocess_mpi` --i CtfFind/exp003/micrographs_ctf.star --coord_dir AutoPick/exp004/ --coord_suffix _autopick.star --part_star Extract/exp005/particles.star --part_dir Extract/exp005/ --extract --extract_size 360 --scale 120 --norm --bg_radius 45 --white_dust -1 --black_dust -1 --invert_contrast  --only_extract_unfinished  
 ++++ 

 ++++ Executing new job on Tue Sep 13 22:46:29 2016
 ++++ with the following command(s): 
`which relion_preprocess_mpi` --i CtfFind/exp003/micrographs_ctf.star --coord_dir AutoPick/exp004/ --coord_suffix _autopick.star --part_star Extract/exp005/particles.star --part_dir Extract/exp005/ --extract --extract_size 360 --scale 120 --norm --bg_radius 45 --white_dust -1 --black_dust -1 --invert_contrast  --only_extract_unfinished  
 ++++ 

 ++++ Executing new job on Tue Sep 13 22:49:00 2016
 ++++ with the following command(s): 
`which relion_preprocess_mpi` --i CtfFind/exp003/micrographs_ctf.star --coord_dir AutoPick/exp004/ --coord_suffix _autopick.star --part_star Extract/exp005/particles.star --part_dir Extract/exp005/ --extract --extract_size 360 --scale 120 --norm --bg_radius 45 --white_dust -1 --black_dust -1 --invert_contrast  --only_extract_unfinished  
 ++++ 

 ++++ Executing new job on Tue Sep 13 22:51:11 2016
 ++++ with the following command(s): 
`which relion_preprocess_mpi` --i CtfFind/exp003/micrographs_ctf.star --coord_dir AutoPick/exp004/ --coord_suffix _autopick.star --part_star Extract/exp005/particles.star --part_dir Extract/exp005/ --extract --extract_size 360 --scale 120 --norm --bg_radius 45 --white_dust -1 --black_dust -1 --invert_contrast  --only_extract_unfinished  
 ++++ 

 ++++ Executing new job on Tue Sep 13 22:54:32 2016
 ++++ with the following command(s): 
`which relion_preprocess_mpi` --i CtfFind/exp003/micrographs_ctf.star --coord_dir AutoPick/exp004/ --coord_suffix _autopick.star --part_star Extract/exp005/particles.star --part_dir Extract/exp005/ --extract --extract_size 360 --scale 120 --norm --bg_radius 45 --white_dust -1 --black_dust -1 --invert_contrast  --only_extract_unfinished  
 ++++ 

 ++++ Executing new job on Tue Sep 13 22:57:53 2016
 ++++ with the following command(s): 
`which relion_preprocess_mpi` --i CtfFind/exp003/micrographs_ctf.star --coord_dir AutoPick/exp004/ --coord_suffix _autopick.star --part_star Extract/exp005/particles.star --part_dir Extract/exp005/ --extract --extract_size 360 --scale 120 --norm --bg_radius 45 --white_dust -1 --black_dust -1 --invert_contrast  --only_extract_unfinished  
 ++++ 

 ++++ Executing new job on Tue Sep 13 23:01:04 2016
 ++++ with the following command(s): 
`which relion_preprocess_mpi` --i CtfFind/exp003/micrographs_ctf.star --coord_dir AutoPick/exp004/ --coord_suffix _autopick.star --part_star Extract/exp005/particles.star --part_dir Extract/exp005/ --extract --extract_size 360 --scale 120 --norm --bg_radius 45 --white_dust -1 --black_dust -1 --invert_contrast  --only_extract_unfinished  
 ++++ 

 ++++ Executing new job on Tue Sep 13 23:05:04 2016
 ++++ with the following command(s): 
`which relion_preprocess_mpi` --i CtfFind/exp003/micrographs_ctf.star --coord_dir AutoPick/exp004/ --coord_suffix _autopick.star --part_star Extract/exp005/particles.star --part_dir Extract/exp005/ --extract --extract_size 360 --scale 120 --norm --bg_radius 45 --white_dust -1 --black_dust -1 --invert_contrast  --only_extract_unfinished  
 ++++ 

 ++++ Executing new job on Tue Sep 13 23:08:25 2016
 ++++ with the following command(s): 
`which relion_preprocess_mpi` --i CtfFind/exp003/micrographs_ctf.star --coord_dir AutoPick/exp004/ --coord_suffix _autopick.star --part_star Extract/exp005/particles.star --part_dir Extract/exp005/ --extract --extract_size 360 --scale 120 --norm --bg_radius 45 --white_dust -1 --black_dust -1 --invert_contrast  --only_extract_unfinished  
 ++++ 

 ++++ Executing new job on Tue Sep 13 23:11:46 2016
 ++++ with the following command(s): 
`which relion_preprocess_mpi` --i CtfFind/exp003/micrographs_ctf.star --coord_dir AutoPick/exp004/ --coord_suffix _autopick.star --part_star Extract/exp005/particles.star --part_dir Extract/exp005/ --extract --extract_size 360 --scale 120 --norm --bg_radius 45 --white_dust -1 --black_dust -1 --invert_contrast  --only_extract_unfinished  
 ++++ 

 ++++ Executing new job on Tue Sep 13 23:16:26 2016
 ++++ with the following command(s): 
`which relion_preprocess_mpi` --i CtfFind/exp003/micrographs_ctf.star --coord_dir AutoPick/exp004/ --coord_suffix _autopick.star --part_star Extract/exp005/particles.star --part_dir Extract/exp005/ --extract --extract_size 360 --scale 120 --norm --bg_radius 45 --white_dust -1 --black_dust -1 --invert_contrast  --only_extract_unfinished  
 ++++ 

 ++++ Executing new job on Tue Sep 13 23:20:07 2016
 ++++ with the following command(s): 
`which relion_preprocess_mpi` --i CtfFind/exp003/micrographs_ctf.star --coord_dir AutoPick/exp004/ --coord_suffix _autopick.star --part_star Extract/exp005/particles.star --part_dir Extract/exp005/ --extract --extract_size 360 --scale 120 --norm --bg_radius 45 --white_dust -1 --black_dust -1 --invert_contrast  --only_extract_unfinished  
 ++++ 

 ++++ Executing new job on Tue Sep 13 23:23:58 2016
 ++++ with the following command(s): 
`which relion_preprocess_mpi` --i CtfFind/exp003/micrographs_ctf.star --coord_dir AutoPick/exp004/ --coord_suffix _autopick.star --part_star Extract/exp005/particles.star --part_dir Extract/exp005/ --extract --extract_size 360 --scale 120 --norm --bg_radius 45 --white_dust -1 --black_dust -1 --invert_contrast  --only_extract_unfinished  
 ++++ 

 ++++ Executing new job on Tue Sep 13 23:28:19 2016
 ++++ with the following command(s): 
`which relion_preprocess_mpi` --i CtfFind/exp003/micrographs_ctf.star --coord_dir AutoPick/exp004/ --coord_suffix _autopick.star --part_star Extract/exp005/particles.star --part_dir Extract/exp005/ --extract --extract_size 360 --scale 120 --norm --bg_radius 45 --white_dust -1 --black_dust -1 --invert_contrast  --only_extract_unfinished  
 ++++ 

 ++++ Executing new job on Tue Sep 13 23:31:49 2016
 ++++ with the following command(s): 
`which relion_preprocess_mpi` --i CtfFind/exp003/micrographs_ctf.star --coord_dir AutoPick/exp004/ --coord_suffix _autopick.star --part_star Extract/exp005/particles.star --part_dir Extract/exp005/ --extract --extract_size 360 --scale 120 --norm --bg_radius 45 --white_dust -1 --black_dust -1 --invert_contrast  --only_extract_unfinished  
 ++++ 

 ++++ Executing new job on Tue Sep 13 23:35:00 2016
 ++++ with the following command(s): 
`which relion_preprocess_mpi` --i CtfFind/exp003/micrographs_ctf.star --coord_dir AutoPick/exp004/ --coord_suffix _autopick.star --part_star Extract/exp005/particles.star --part_dir Extract/exp005/ --extract --extract_size 360 --scale 120 --norm --bg_radius 45 --white_dust -1 --black_dust -1 --invert_contrast  --only_extract_unfinished  
 ++++ 

 ++++ Executing new job on Tue Sep 13 23:39:01 2016
 ++++ with the following command(s): 
`which relion_preprocess_mpi` --i CtfFind/exp003/micrographs_ctf.star --coord_dir AutoPick/exp004/ --coord_suffix _autopick.star --part_star Extract/exp005/particles.star --part_dir Extract/exp005/ --extract --extract_size 360 --scale 120 --norm --bg_radius 45 --white_dust -1 --black_dust -1 --invert_contrast  --only_extract_unfinished  
 ++++ 

 ++++ Executing new job on Tue Sep 13 23:42:12 2016
 ++++ with the following command(s): 
`which relion_preprocess_mpi` --i CtfFind/exp003/micrographs_ctf.star --coord_dir AutoPick/exp004/ --coord_suffix _autopick.star --part_star Extract/exp005/particles.star --part_dir Extract/exp005/ --extract --extract_size 360 --scale 120 --norm --bg_radius 45 --white_dust -1 --black_dust -1 --invert_contrast  --only_extract_unfinished  
 ++++ 

 ++++ Executing new job on Tue Sep 13 23:45:13 2016
 ++++ with the following command(s): 
`which relion_preprocess_mpi` --i CtfFind/exp003/micrographs_ctf.star --coord_dir AutoPick/exp004/ --coord_suffix _autopick.star --part_star Extract/exp005/particles.star --part_dir Extract/exp005/ --extract --extract_size 360 --scale 120 --norm --bg_radius 45 --white_dust -1 --black_dust -1 --invert_contrast  --only_extract_unfinished  
 ++++ 

 ++++ Executing new job on Tue Sep 13 23:48:53 2016
 ++++ with the following command(s): 
`which relion_preprocess_mpi` --i CtfFind/exp003/micrographs_ctf.star --coord_dir AutoPick/exp004/ --coord_suffix _autopick.star --part_star Extract/exp005/particles.star --part_dir Extract/exp005/ --extract --extract_size 360 --scale 120 --norm --bg_radius 45 --white_dust -1 --black_dust -1 --invert_contrast  --only_extract_unfinished  
 ++++ 

 ++++ Executing new job on Tue Sep 13 23:51:44 2016
 ++++ with the following command(s): 
`which relion_preprocess_mpi` --i CtfFind/exp003/micrographs_ctf.star --coord_dir AutoPick/exp004/ --coord_suffix _autopick.star --part_star Extract/exp005/particles.star --part_dir Extract/exp005/ --extract --extract_size 360 --scale 120 --norm --bg_radius 45 --white_dust -1 --black_dust -1 --invert_contrast  --only_extract_unfinished  
 ++++ 

 ++++ Executing new job on Tue Sep 13 23:54:05 2016
 ++++ with the following command(s): 
`which relion_preprocess_mpi` --i CtfFind/exp003/micrographs_ctf.star --coord_dir AutoPick/exp004/ --coord_suffix _autopick.star --part_star Extract/exp005/particles.star --part_dir Extract/exp005/ --extract --extract_size 360 --scale 120 --norm --bg_radius 45 --white_dust -1 --black_dust -1 --invert_contrast  --only_extract_unfinished  
 ++++ 

 ++++ Executing new job on Tue Sep 13 23:57:26 2016
 ++++ with the following command(s): 
`which relion_preprocess_mpi` --i CtfFind/exp003/micrographs_ctf.star --coord_dir AutoPick/exp004/ --coord_suffix _autopick.star --part_star Extract/exp005/particles.star --part_dir Extract/exp005/ --extract --extract_size 360 --scale 120 --norm --bg_radius 45 --white_dust -1 --black_dust -1 --invert_contrast  --only_extract_unfinished  
 ++++ 

 ++++ Executing new job on Wed Sep 14 00:00:17 2016
 ++++ with the following command(s): 
`which relion_preprocess_mpi` --i CtfFind/exp003/micrographs_ctf.star --coord_dir AutoPick/exp004/ --coord_suffix _autopick.star --part_star Extract/exp005/particles.star --part_dir Extract/exp005/ --extract --extract_size 360 --scale 120 --norm --bg_radius 45 --white_dust -1 --black_dust -1 --invert_contrast  --only_extract_unfinished  
 ++++ 

 ++++ Executing new job on Wed Sep 14 00:03:08 2016
 ++++ with the following command(s): 
`which relion_preprocess_mpi` --i CtfFind/exp003/micrographs_ctf.star --coord_dir AutoPick/exp004/ --coord_suffix _autopick.star --part_star Extract/exp005/particles.star --part_dir Extract/exp005/ --extract --extract_size 360 --scale 120 --norm --bg_radius 45 --white_dust -1 --black_dust -1 --invert_contrast  --only_extract_unfinished  
 ++++ 

 ++++ Executing new job on Wed Sep 14 00:05:59 2016
 ++++ with the following command(s): 
`which relion_preprocess_mpi` --i CtfFind/exp003/micrographs_ctf.star --coord_dir AutoPick/exp004/ --coord_suffix _autopick.star --part_star Extract/exp005/particles.star --part_dir Extract/exp005/ --extract --extract_size 360 --scale 120 --norm --bg_radius 45 --white_dust -1 --black_dust -1 --invert_contrast  --only_extract_unfinished  
 ++++ 

 ++++ Executing new job on Wed Sep 14 00:08:50 2016
 ++++ with the following command(s): 
`which relion_preprocess_mpi` --i CtfFind/exp003/micrographs_ctf.star --coord_dir AutoPick/exp004/ --coord_suffix _autopick.star --part_star Extract/exp005/particles.star --part_dir Extract/exp005/ --extract --extract_size 360 --scale 120 --norm --bg_radius 45 --white_dust -1 --black_dust -1 --invert_contrast  --only_extract_unfinished  
 ++++ 

 ++++ Executing new job on Wed Sep 14 00:11:41 2016
 ++++ with the following command(s): 
`which relion_preprocess_mpi` --i CtfFind/exp003/micrographs_ctf.star --coord_dir AutoPick/exp004/ --coord_suffix _autopick.star --part_star Extract/exp005/particles.star --part_dir Extract/exp005/ --extract --extract_size 360 --scale 120 --norm --bg_radius 45 --white_dust -1 --black_dust -1 --invert_contrast  --only_extract_unfinished  
 ++++ 

 ++++ Executing new job on Wed Sep 14 00:15:02 2016
 ++++ with the following command(s): 
`which relion_preprocess_mpi` --i CtfFind/exp003/micrographs_ctf.star --coord_dir AutoPick/exp004/ --coord_suffix _autopick.star --part_star Extract/exp005/particles.star --part_dir Extract/exp005/ --extract --extract_size 360 --scale 120 --norm --bg_radius 45 --white_dust -1 --black_dust -1 --invert_contrast  --only_extract_unfinished  
 ++++ 

 ++++ Executing new job on Wed Sep 14 00:17:42 2016
 ++++ with the following command(s): 
`which relion_preprocess_mpi` --i CtfFind/exp003/micrographs_ctf.star --coord_dir AutoPick/exp004/ --coord_suffix _autopick.star --part_star Extract/exp005/particles.star --part_dir Extract/exp005/ --extract --extract_size 360 --scale 120 --norm --bg_radius 45 --white_dust -1 --black_dust -1 --invert_contrast  --only_extract_unfinished  
 ++++ 

 ++++ Executing new job on Wed Sep 14 00:20:23 2016
 ++++ with the following command(s): 
`which relion_preprocess_mpi` --i CtfFind/exp003/micrographs_ctf.star --coord_dir AutoPick/exp004/ --coord_suffix _autopick.star --part_star Extract/exp005/particles.star --part_dir Extract/exp005/ --extract --extract_size 360 --scale 120 --norm --bg_radius 45 --white_dust -1 --black_dust -1 --invert_contrast  --only_extract_unfinished  
 ++++ 

 ++++ Executing new job on Wed Sep 14 00:23:14 2016
 ++++ with the following command(s): 
`which relion_preprocess_mpi` --i CtfFind/exp003/micrographs_ctf.star --coord_dir AutoPick/exp004/ --coord_suffix _autopick.star --part_star Extract/exp005/particles.star --part_dir Extract/exp005/ --extract --extract_size 360 --scale 120 --norm --bg_radius 45 --white_dust -1 --black_dust -1 --invert_contrast  --only_extract_unfinished  
 ++++ 

 ++++ Executing new job on Wed Sep 14 00:26:05 2016
 ++++ with the following command(s): 
`which relion_preprocess_mpi` --i CtfFind/exp003/micrographs_ctf.star --coord_dir AutoPick/exp004/ --coord_suffix _autopick.star --part_star Extract/exp005/particles.star --part_dir Extract/exp005/ --extract --extract_size 360 --scale 120 --norm --bg_radius 45 --white_dust -1 --black_dust -1 --invert_contrast  --only_extract_unfinished  
 ++++ 

 ++++ Executing new job on Wed Sep 14 00:28:56 2016
 ++++ with the following command(s): 
`which relion_preprocess_mpi` --i CtfFind/exp003/micrographs_ctf.star --coord_dir AutoPick/exp004/ --coord_suffix _autopick.star --part_star Extract/exp005/particles.star --part_dir Extract/exp005/ --extract --extract_size 360 --scale 120 --norm --bg_radius 45 --white_dust -1 --black_dust -1 --invert_contrast  --only_extract_unfinished  
 ++++ 

 ++++ Executing new job on Wed Sep 14 00:32:27 2016
 ++++ with the following command(s): 
`which relion_preprocess_mpi` --i CtfFind/exp003/micrographs_ctf.star --coord_dir AutoPick/exp004/ --coord_suffix _autopick.star --part_star Extract/exp005/particles.star --part_dir Extract/exp005/ --extract --extract_size 360 --scale 120 --norm --bg_radius 45 --white_dust -1 --black_dust -1 --invert_contrast  --only_extract_unfinished  
 ++++ 

 ++++ Executing new job on Wed Sep 14 00:35:18 2016
 ++++ with the following command(s): 
`which relion_preprocess_mpi` --i CtfFind/exp003/micrographs_ctf.star --coord_dir AutoPick/exp004/ --coord_suffix _autopick.star --part_star Extract/exp005/particles.star --part_dir Extract/exp005/ --extract --extract_size 360 --scale 120 --norm --bg_radius 45 --white_dust -1 --black_dust -1 --invert_contrast  --only_extract_unfinished  
 ++++ 

 ++++ Executing new job on Wed Sep 14 00:38:29 2016
 ++++ with the following command(s): 
`which relion_preprocess_mpi` --i CtfFind/exp003/micrographs_ctf.star --coord_dir AutoPick/exp004/ --coord_suffix _autopick.star --part_star Extract/exp005/particles.star --part_dir Extract/exp005/ --extract --extract_size 360 --scale 120 --norm --bg_radius 45 --white_dust -1 --black_dust -1 --invert_contrast  --only_extract_unfinished  
 ++++ 

 ++++ Executing new job on Wed Sep 14 00:42:19 2016
 ++++ with the following command(s): 
`which relion_preprocess_mpi` --i CtfFind/exp003/micrographs_ctf.star --coord_dir AutoPick/exp004/ --coord_suffix _autopick.star --part_star Extract/exp005/particles.star --part_dir Extract/exp005/ --extract --extract_size 360 --scale 120 --norm --bg_radius 45 --white_dust -1 --black_dust -1 --invert_contrast  --only_extract_unfinished  
 ++++ 

 ++++ Executing new job on Wed Sep 14 00:45:30 2016
 ++++ with the following command(s): 
`which relion_preprocess_mpi` --i CtfFind/exp003/micrographs_ctf.star --coord_dir AutoPick/exp004/ --coord_suffix _autopick.star --part_star Extract/exp005/particles.star --part_dir Extract/exp005/ --extract --extract_size 360 --scale 120 --norm --bg_radius 45 --white_dust -1 --black_dust -1 --invert_contrast  --only_extract_unfinished  
 ++++ 

 ++++ Executing new job on Wed Sep 14 00:49:11 2016
 ++++ with the following command(s): 
`which relion_preprocess_mpi` --i CtfFind/exp003/micrographs_ctf.star --coord_dir AutoPick/exp004/ --coord_suffix _autopick.star --part_star Extract/exp005/particles.star --part_dir Extract/exp005/ --extract --extract_size 360 --scale 120 --norm --bg_radius 45 --white_dust -1 --black_dust -1 --invert_contrast  --only_extract_unfinished  
 ++++ 

 ++++ Executing new job on Wed Sep 14 00:51:52 2016
 ++++ with the following command(s): 
`which relion_preprocess_mpi` --i CtfFind/exp003/micrographs_ctf.star --coord_dir AutoPick/exp004/ --coord_suffix _autopick.star --part_star Extract/exp005/particles.star --part_dir Extract/exp005/ --extract --extract_size 360 --scale 120 --norm --bg_radius 45 --white_dust -1 --black_dust -1 --invert_contrast  --only_extract_unfinished  
 ++++ 

 ++++ Executing new job on Wed Sep 14 00:54:53 2016
 ++++ with the following command(s): 
`which relion_preprocess_mpi` --i CtfFind/exp003/micrographs_ctf.star --coord_dir AutoPick/exp004/ --coord_suffix _autopick.star --part_star Extract/exp005/particles.star --part_dir Extract/exp005/ --extract --extract_size 360 --scale 120 --norm --bg_radius 45 --white_dust -1 --black_dust -1 --invert_contrast  --only_extract_unfinished  
 ++++ 

 ++++ Executing new job on Wed Sep 14 00:58:44 2016
 ++++ with the following command(s): 
`which relion_preprocess_mpi` --i CtfFind/exp003/micrographs_ctf.star --coord_dir AutoPick/exp004/ --coord_suffix _autopick.star --part_star Extract/exp005/particles.star --part_dir Extract/exp005/ --extract --extract_size 360 --scale 120 --norm --bg_radius 45 --white_dust -1 --black_dust -1 --invert_contrast  --only_extract_unfinished  
 ++++ 

 ++++ Executing new job on Wed Sep 14 01:02:15 2016
 ++++ with the following command(s): 
`which relion_preprocess_mpi` --i CtfFind/exp003/micrographs_ctf.star --coord_dir AutoPick/exp004/ --coord_suffix _autopick.star --part_star Extract/exp005/particles.star --part_dir Extract/exp005/ --extract --extract_size 360 --scale 120 --norm --bg_radius 45 --white_dust -1 --black_dust -1 --invert_contrast  --only_extract_unfinished  
 ++++ 

 ++++ Executing new job on Wed Sep 14 01:06:06 2016
 ++++ with the following command(s): 
`which relion_preprocess_mpi` --i CtfFind/exp003/micrographs_ctf.star --coord_dir AutoPick/exp004/ --coord_suffix _autopick.star --part_star Extract/exp005/particles.star --part_dir Extract/exp005/ --extract --extract_size 360 --scale 120 --norm --bg_radius 45 --white_dust -1 --black_dust -1 --invert_contrast  --only_extract_unfinished  
 ++++ 

 ++++ Executing new job on Wed Sep 14 01:09:37 2016
 ++++ with the following command(s): 
`which relion_preprocess_mpi` --i CtfFind/exp003/micrographs_ctf.star --coord_dir AutoPick/exp004/ --coord_suffix _autopick.star --part_star Extract/exp005/particles.star --part_dir Extract/exp005/ --extract --extract_size 360 --scale 120 --norm --bg_radius 45 --white_dust -1 --black_dust -1 --invert_contrast  --only_extract_unfinished  
 ++++ 

 ++++ Executing new job on Wed Sep 14 01:13:28 2016
 ++++ with the following command(s): 
`which relion_preprocess_mpi` --i CtfFind/exp003/micrographs_ctf.star --coord_dir AutoPick/exp004/ --coord_suffix _autopick.star --part_star Extract/exp005/particles.star --part_dir Extract/exp005/ --extract --extract_size 360 --scale 120 --norm --bg_radius 45 --white_dust -1 --black_dust -1 --invert_contrast  --only_extract_unfinished  
 ++++ 

 ++++ Executing new job on Wed Sep 14 01:16:38 2016
 ++++ with the following command(s): 
`which relion_preprocess_mpi` --i CtfFind/exp003/micrographs_ctf.star --coord_dir AutoPick/exp004/ --coord_suffix _autopick.star --part_star Extract/exp005/particles.star --part_dir Extract/exp005/ --extract --extract_size 360 --scale 120 --norm --bg_radius 45 --white_dust -1 --black_dust -1 --invert_contrast  --only_extract_unfinished  
 ++++ 

 ++++ Executing new job on Wed Sep 14 01:20:29 2016
 ++++ with the following command(s): 
`which relion_preprocess_mpi` --i CtfFind/exp003/micrographs_ctf.star --coord_dir AutoPick/exp004/ --coord_suffix _autopick.star --part_star Extract/exp005/particles.star --part_dir Extract/exp005/ --extract --extract_size 360 --scale 120 --norm --bg_radius 45 --white_dust -1 --black_dust -1 --invert_contrast  --only_extract_unfinished  
 ++++ 

 ++++ Executing new job on Wed Sep 14 01:23:30 2016
 ++++ with the following command(s): 
`which relion_preprocess_mpi` --i CtfFind/exp003/micrographs_ctf.star --coord_dir AutoPick/exp004/ --coord_suffix _autopick.star --part_star Extract/exp005/particles.star --part_dir Extract/exp005/ --extract --extract_size 360 --scale 120 --norm --bg_radius 45 --white_dust -1 --black_dust -1 --invert_contrast  --only_extract_unfinished  
 ++++ 

 ++++ Executing new job on Wed Sep 14 01:27:21 2016
 ++++ with the following command(s): 
`which relion_preprocess_mpi` --i CtfFind/exp003/micrographs_ctf.star --coord_dir AutoPick/exp004/ --coord_suffix _autopick.star --part_star Extract/exp005/particles.star --part_dir Extract/exp005/ --extract --extract_size 360 --scale 120 --norm --bg_radius 45 --white_dust -1 --black_dust -1 --invert_contrast  --only_extract_unfinished  
 ++++ 

 ++++ Executing new job on Wed Sep 14 01:30:22 2016
 ++++ with the following command(s): 
`which relion_preprocess_mpi` --i CtfFind/exp003/micrographs_ctf.star --coord_dir AutoPick/exp004/ --coord_suffix _autopick.star --part_star Extract/exp005/particles.star --part_dir Extract/exp005/ --extract --extract_size 360 --scale 120 --norm --bg_radius 45 --white_dust -1 --black_dust -1 --invert_contrast  --only_extract_unfinished  
 ++++ 

 ++++ Executing new job on Wed Sep 14 01:34:13 2016
 ++++ with the following command(s): 
`which relion_preprocess_mpi` --i CtfFind/exp003/micrographs_ctf.star --coord_dir AutoPick/exp004/ --coord_suffix _autopick.star --part_star Extract/exp005/particles.star --part_dir Extract/exp005/ --extract --extract_size 360 --scale 120 --norm --bg_radius 45 --white_dust -1 --black_dust -1 --invert_contrast  --only_extract_unfinished  
 ++++ 

 ++++ Executing new job on Wed Sep 14 01:37:23 2016
 ++++ with the following command(s): 
`which relion_preprocess_mpi` --i CtfFind/exp003/micrographs_ctf.star --coord_dir AutoPick/exp004/ --coord_suffix _autopick.star --part_star Extract/exp005/particles.star --part_dir Extract/exp005/ --extract --extract_size 360 --scale 120 --norm --bg_radius 45 --white_dust -1 --black_dust -1 --invert_contrast  --only_extract_unfinished  
 ++++ 

 ++++ Executing new job on Wed Sep 14 01:41:14 2016
 ++++ with the following command(s): 
`which relion_preprocess_mpi` --i CtfFind/exp003/micrographs_ctf.star --coord_dir AutoPick/exp004/ --coord_suffix _autopick.star --part_star Extract/exp005/particles.star --part_dir Extract/exp005/ --extract --extract_size 360 --scale 120 --norm --bg_radius 45 --white_dust -1 --black_dust -1 --invert_contrast  --only_extract_unfinished  
 ++++ 

 ++++ Executing new job on Wed Sep 14 01:44:25 2016
 ++++ with the following command(s): 
`which relion_preprocess_mpi` --i CtfFind/exp003/micrographs_ctf.star --coord_dir AutoPick/exp004/ --coord_suffix _autopick.star --part_star Extract/exp005/particles.star --part_dir Extract/exp005/ --extract --extract_size 360 --scale 120 --norm --bg_radius 45 --white_dust -1 --black_dust -1 --invert_contrast  --only_extract_unfinished  
 ++++ 

 ++++ Executing new job on Wed Sep 14 01:48:16 2016
 ++++ with the following command(s): 
`which relion_preprocess_mpi` --i CtfFind/exp003/micrographs_ctf.star --coord_dir AutoPick/exp004/ --coord_suffix _autopick.star --part_star Extract/exp005/particles.star --part_dir Extract/exp005/ --extract --extract_size 360 --scale 120 --norm --bg_radius 45 --white_dust -1 --black_dust -1 --invert_contrast  --only_extract_unfinished  
 ++++ 

 ++++ Executing new job on Wed Sep 14 01:51:37 2016
 ++++ with the following command(s): 
`which relion_preprocess_mpi` --i CtfFind/exp003/micrographs_ctf.star --coord_dir AutoPick/exp004/ --coord_suffix _autopick.star --part_star Extract/exp005/particles.star --part_dir Extract/exp005/ --extract --extract_size 360 --scale 120 --norm --bg_radius 45 --white_dust -1 --black_dust -1 --invert_contrast  --only_extract_unfinished  
 ++++ 

 ++++ Executing new job on Wed Sep 14 01:55:28 2016
 ++++ with the following command(s): 
`which relion_preprocess_mpi` --i CtfFind/exp003/micrographs_ctf.star --coord_dir AutoPick/exp004/ --coord_suffix _autopick.star --part_star Extract/exp005/particles.star --part_dir Extract/exp005/ --extract --extract_size 360 --scale 120 --norm --bg_radius 45 --white_dust -1 --black_dust -1 --invert_contrast  --only_extract_unfinished  
 ++++ 

 ++++ Executing new job on Wed Sep 14 01:58:49 2016
 ++++ with the following command(s): 
`which relion_preprocess_mpi` --i CtfFind/exp003/micrographs_ctf.star --coord_dir AutoPick/exp004/ --coord_suffix _autopick.star --part_star Extract/exp005/particles.star --part_dir Extract/exp005/ --extract --extract_size 360 --scale 120 --norm --bg_radius 45 --white_dust -1 --black_dust -1 --invert_contrast  --only_extract_unfinished  
 ++++ 

 ++++ Executing new job on Wed Sep 14 02:02:40 2016
 ++++ with the following command(s): 
`which relion_preprocess_mpi` --i CtfFind/exp003/micrographs_ctf.star --coord_dir AutoPick/exp004/ --coord_suffix _autopick.star --part_star Extract/exp005/particles.star --part_dir Extract/exp005/ --extract --extract_size 360 --scale 120 --norm --bg_radius 45 --white_dust -1 --black_dust -1 --invert_contrast  --only_extract_unfinished  
 ++++ 

 ++++ Executing new job on Wed Sep 14 02:05:31 2016
 ++++ with the following command(s): 
`which relion_preprocess_mpi` --i CtfFind/exp003/micrographs_ctf.star --coord_dir AutoPick/exp004/ --coord_suffix _autopick.star --part_star Extract/exp005/particles.star --part_dir Extract/exp005/ --extract --extract_size 360 --scale 120 --norm --bg_radius 45 --white_dust -1 --black_dust -1 --invert_contrast  --only_extract_unfinished  
 ++++ 

 ++++ Executing new job on Wed Sep 14 02:09:12 2016
 ++++ with the following command(s): 
`which relion_preprocess_mpi` --i CtfFind/exp003/micrographs_ctf.star --coord_dir AutoPick/exp004/ --coord_suffix _autopick.star --part_star Extract/exp005/particles.star --part_dir Extract/exp005/ --extract --extract_size 360 --scale 120 --norm --bg_radius 45 --white_dust -1 --black_dust -1 --invert_contrast  --only_extract_unfinished  
 ++++ 

 ++++ Executing new job on Wed Sep 14 02:12:04 2016
 ++++ with the following command(s): 
`which relion_preprocess_mpi` --i CtfFind/exp003/micrographs_ctf.star --coord_dir AutoPick/exp004/ --coord_suffix _autopick.star --part_star Extract/exp005/particles.star --part_dir Extract/exp005/ --extract --extract_size 360 --scale 120 --norm --bg_radius 45 --white_dust -1 --black_dust -1 --invert_contrast  --only_extract_unfinished  
 ++++ 

 ++++ Executing new job on Wed Sep 14 02:14:55 2016
 ++++ with the following command(s): 
`which relion_preprocess_mpi` --i CtfFind/exp003/micrographs_ctf.star --coord_dir AutoPick/exp004/ --coord_suffix _autopick.star --part_star Extract/exp005/particles.star --part_dir Extract/exp005/ --extract --extract_size 360 --scale 120 --norm --bg_radius 45 --white_dust -1 --black_dust -1 --invert_contrast  --only_extract_unfinished  
 ++++ 

 ++++ Executing new job on Wed Sep 14 02:18:16 2016
 ++++ with the following command(s): 
`which relion_preprocess_mpi` --i CtfFind/exp003/micrographs_ctf.star --coord_dir AutoPick/exp004/ --coord_suffix _autopick.star --part_star Extract/exp005/particles.star --part_dir Extract/exp005/ --extract --extract_size 360 --scale 120 --norm --bg_radius 45 --white_dust -1 --black_dust -1 --invert_contrast  --only_extract_unfinished  
 ++++ 

 ++++ Executing new job on Wed Sep 14 02:21:27 2016
 ++++ with the following command(s): 
`which relion_preprocess_mpi` --i CtfFind/exp003/micrographs_ctf.star --coord_dir AutoPick/exp004/ --coord_suffix _autopick.star --part_star Extract/exp005/particles.star --part_dir Extract/exp005/ --extract --extract_size 360 --scale 120 --norm --bg_radius 45 --white_dust -1 --black_dust -1 --invert_contrast  --only_extract_unfinished  
 ++++ 

 ++++ Executing new job on Wed Sep 14 02:25:58 2016
 ++++ with the following command(s): 
`which relion_preprocess_mpi` --i CtfFind/exp003/micrographs_ctf.star --coord_dir AutoPick/exp004/ --coord_suffix _autopick.star --part_star Extract/exp005/particles.star --part_dir Extract/exp005/ --extract --extract_size 360 --scale 120 --norm --bg_radius 45 --white_dust -1 --black_dust -1 --invert_contrast  --only_extract_unfinished  
 ++++ 

 ++++ Executing new job on Wed Sep 14 02:29:49 2016
 ++++ with the following command(s): 
`which relion_preprocess_mpi` --i CtfFind/exp003/micrographs_ctf.star --coord_dir AutoPick/exp004/ --coord_suffix _autopick.star --part_star Extract/exp005/particles.star --part_dir Extract/exp005/ --extract --extract_size 360 --scale 120 --norm --bg_radius 45 --white_dust -1 --black_dust -1 --invert_contrast  --only_extract_unfinished  
 ++++ 

 ++++ Executing new job on Wed Sep 14 02:34:19 2016
 ++++ with the following command(s): 
`which relion_preprocess_mpi` --i CtfFind/exp003/micrographs_ctf.star --coord_dir AutoPick/exp004/ --coord_suffix _autopick.star --part_star Extract/exp005/particles.star --part_dir Extract/exp005/ --extract --extract_size 360 --scale 120 --norm --bg_radius 45 --white_dust -1 --black_dust -1 --invert_contrast  --only_extract_unfinished  
 ++++ 

 ++++ Executing new job on Wed Sep 14 02:38:30 2016
 ++++ with the following command(s): 
`which relion_preprocess_mpi` --i CtfFind/exp003/micrographs_ctf.star --coord_dir AutoPick/exp004/ --coord_suffix _autopick.star --part_star Extract/exp005/particles.star --part_dir Extract/exp005/ --extract --extract_size 360 --scale 120 --norm --bg_radius 45 --white_dust -1 --black_dust -1 --invert_contrast  --only_extract_unfinished  
 ++++ 

 ++++ Executing new job on Wed Sep 14 02:43:01 2016
 ++++ with the following command(s): 
`which relion_preprocess_mpi` --i CtfFind/exp003/micrographs_ctf.star --coord_dir AutoPick/exp004/ --coord_suffix _autopick.star --part_star Extract/exp005/particles.star --part_dir Extract/exp005/ --extract --extract_size 360 --scale 120 --norm --bg_radius 45 --white_dust -1 --black_dust -1 --invert_contrast  --only_extract_unfinished  
 ++++ 

 ++++ Executing new job on Wed Sep 14 02:47:32 2016
 ++++ with the following command(s): 
`which relion_preprocess_mpi` --i CtfFind/exp003/micrographs_ctf.star --coord_dir AutoPick/exp004/ --coord_suffix _autopick.star --part_star Extract/exp005/particles.star --part_dir Extract/exp005/ --extract --extract_size 360 --scale 120 --norm --bg_radius 45 --white_dust -1 --black_dust -1 --invert_contrast  --only_extract_unfinished  
 ++++ 

 ++++ Executing new job on Wed Sep 14 02:52:22 2016
 ++++ with the following command(s): 
`which relion_preprocess_mpi` --i CtfFind/exp003/micrographs_ctf.star --coord_dir AutoPick/exp004/ --coord_suffix _autopick.star --part_star Extract/exp005/particles.star --part_dir Extract/exp005/ --extract --extract_size 360 --scale 120 --norm --bg_radius 45 --white_dust -1 --black_dust -1 --invert_contrast  --only_extract_unfinished  
 ++++ 

 ++++ Executing new job on Wed Sep 14 02:56:53 2016
 ++++ with the following command(s): 
`which relion_preprocess_mpi` --i CtfFind/exp003/micrographs_ctf.star --coord_dir AutoPick/exp004/ --coord_suffix _autopick.star --part_star Extract/exp005/particles.star --part_dir Extract/exp005/ --extract --extract_size 360 --scale 120 --norm --bg_radius 45 --white_dust -1 --black_dust -1 --invert_contrast  --only_extract_unfinished  
 ++++ 

 ++++ Executing new job on Wed Sep 14 03:01:44 2016
 ++++ with the following command(s): 
`which relion_preprocess_mpi` --i CtfFind/exp003/micrographs_ctf.star --coord_dir AutoPick/exp004/ --coord_suffix _autopick.star --part_star Extract/exp005/particles.star --part_dir Extract/exp005/ --extract --extract_size 360 --scale 120 --norm --bg_radius 45 --white_dust -1 --black_dust -1 --invert_contrast  --only_extract_unfinished  
 ++++ 

 ++++ Executing new job on Wed Sep 14 03:06:15 2016
 ++++ with the following command(s): 
`which relion_preprocess_mpi` --i CtfFind/exp003/micrographs_ctf.star --coord_dir AutoPick/exp004/ --coord_suffix _autopick.star --part_star Extract/exp005/particles.star --part_dir Extract/exp005/ --extract --extract_size 360 --scale 120 --norm --bg_radius 45 --white_dust -1 --black_dust -1 --invert_contrast  --only_extract_unfinished  
 ++++ 

 ++++ Executing new job on Wed Sep 14 03:11:35 2016
 ++++ with the following command(s): 
`which relion_preprocess_mpi` --i CtfFind/exp003/micrographs_ctf.star --coord_dir AutoPick/exp004/ --coord_suffix _autopick.star --part_star Extract/exp005/particles.star --part_dir Extract/exp005/ --extract --extract_size 360 --scale 120 --norm --bg_radius 45 --white_dust -1 --black_dust -1 --invert_contrast  --only_extract_unfinished  
 ++++ 

 ++++ Executing new job on Wed Sep 14 03:16:26 2016
 ++++ with the following command(s): 
`which relion_preprocess_mpi` --i CtfFind/exp003/micrographs_ctf.star --coord_dir AutoPick/exp004/ --coord_suffix _autopick.star --part_star Extract/exp005/particles.star --part_dir Extract/exp005/ --extract --extract_size 360 --scale 120 --norm --bg_radius 45 --white_dust -1 --black_dust -1 --invert_contrast  --only_extract_unfinished  
 ++++ 

 ++++ Executing new job on Wed Sep 14 03:20:57 2016
 ++++ with the following command(s): 
`which relion_preprocess_mpi` --i CtfFind/exp003/micrographs_ctf.star --coord_dir AutoPick/exp004/ --coord_suffix _autopick.star --part_star Extract/exp005/particles.star --part_dir Extract/exp005/ --extract --extract_size 360 --scale 120 --norm --bg_radius 45 --white_dust -1 --black_dust -1 --invert_contrast  --only_extract_unfinished  
 ++++ 

 ++++ Executing new job on Wed Sep 14 03:25:28 2016
 ++++ with the following command(s): 
`which relion_preprocess_mpi` --i CtfFind/exp003/micrographs_ctf.star --coord_dir AutoPick/exp004/ --coord_suffix _autopick.star --part_star Extract/exp005/particles.star --part_dir Extract/exp005/ --extract --extract_size 360 --scale 120 --norm --bg_radius 45 --white_dust -1 --black_dust -1 --invert_contrast  --only_extract_unfinished  
 ++++ 

 ++++ Executing new job on Wed Sep 14 03:30:09 2016
 ++++ with the following command(s): 
`which relion_preprocess_mpi` --i CtfFind/exp003/micrographs_ctf.star --coord_dir AutoPick/exp004/ --coord_suffix _autopick.star --part_star Extract/exp005/particles.star --part_dir Extract/exp005/ --extract --extract_size 360 --scale 120 --norm --bg_radius 45 --white_dust -1 --black_dust -1 --invert_contrast  --only_extract_unfinished  
 ++++ 

 ++++ Executing new job on Wed Sep 14 03:34:29 2016
 ++++ with the following command(s): 
`which relion_preprocess_mpi` --i CtfFind/exp003/micrographs_ctf.star --coord_dir AutoPick/exp004/ --coord_suffix _autopick.star --part_star Extract/exp005/particles.star --part_dir Extract/exp005/ --extract --extract_size 360 --scale 120 --norm --bg_radius 45 --white_dust -1 --black_dust -1 --invert_contrast  --only_extract_unfinished  
 ++++ 

 ++++ Executing new job on Wed Sep 14 03:39:00 2016
 ++++ with the following command(s): 
`which relion_preprocess_mpi` --i CtfFind/exp003/micrographs_ctf.star --coord_dir AutoPick/exp004/ --coord_suffix _autopick.star --part_star Extract/exp005/particles.star --part_dir Extract/exp005/ --extract --extract_size 360 --scale 120 --norm --bg_radius 45 --white_dust -1 --black_dust -1 --invert_contrast  --only_extract_unfinished  
 ++++ 

 ++++ Executing new job on Wed Sep 14 03:43:01 2016
 ++++ with the following command(s): 
`which relion_preprocess_mpi` --i CtfFind/exp003/micrographs_ctf.star --coord_dir AutoPick/exp004/ --coord_suffix _autopick.star --part_star Extract/exp005/particles.star --part_dir Extract/exp005/ --extract --extract_size 360 --scale 120 --norm --bg_radius 45 --white_dust -1 --black_dust -1 --invert_contrast  --only_extract_unfinished  
 ++++ 

 ++++ Executing new job on Wed Sep 14 03:46:52 2016
 ++++ with the following command(s): 
`which relion_preprocess_mpi` --i CtfFind/exp003/micrographs_ctf.star --coord_dir AutoPick/exp004/ --coord_suffix _autopick.star --part_star Extract/exp005/particles.star --part_dir Extract/exp005/ --extract --extract_size 360 --scale 120 --norm --bg_radius 45 --white_dust -1 --black_dust -1 --invert_contrast  --only_extract_unfinished  
 ++++ 

 ++++ Executing new job on Wed Sep 14 03:50:23 2016
 ++++ with the following command(s): 
`which relion_preprocess_mpi` --i CtfFind/exp003/micrographs_ctf.star --coord_dir AutoPick/exp004/ --coord_suffix _autopick.star --part_star Extract/exp005/particles.star --part_dir Extract/exp005/ --extract --extract_size 360 --scale 120 --norm --bg_radius 45 --white_dust -1 --black_dust -1 --invert_contrast  --only_extract_unfinished  
 ++++ 

 ++++ Executing new job on Wed Sep 14 03:54:44 2016
 ++++ with the following command(s): 
`which relion_preprocess_mpi` --i CtfFind/exp003/micrographs_ctf.star --coord_dir AutoPick/exp004/ --coord_suffix _autopick.star --part_star Extract/exp005/particles.star --part_dir Extract/exp005/ --extract --extract_size 360 --scale 120 --norm --bg_radius 45 --white_dust -1 --black_dust -1 --invert_contrast  --only_extract_unfinished  
 ++++ 

 ++++ Executing new job on Wed Sep 14 03:58:04 2016
 ++++ with the following command(s): 
`which relion_preprocess_mpi` --i CtfFind/exp003/micrographs_ctf.star --coord_dir AutoPick/exp004/ --coord_suffix _autopick.star --part_star Extract/exp005/particles.star --part_dir Extract/exp005/ --extract --extract_size 360 --scale 120 --norm --bg_radius 45 --white_dust -1 --black_dust -1 --invert_contrast  --only_extract_unfinished  
 ++++ 

 ++++ Executing new job on Wed Sep 14 04:00:45 2016
 ++++ with the following command(s): 
`which relion_preprocess_mpi` --i CtfFind/exp003/micrographs_ctf.star --coord_dir AutoPick/exp004/ --coord_suffix _autopick.star --part_star Extract/exp005/particles.star --part_dir Extract/exp005/ --extract --extract_size 360 --scale 120 --norm --bg_radius 45 --white_dust -1 --black_dust -1 --invert_contrast  --only_extract_unfinished  
 ++++ 

 ++++ Executing new job on Wed Sep 14 04:03:46 2016
 ++++ with the following command(s): 
`which relion_preprocess_mpi` --i CtfFind/exp003/micrographs_ctf.star --coord_dir AutoPick/exp004/ --coord_suffix _autopick.star --part_star Extract/exp005/particles.star --part_dir Extract/exp005/ --extract --extract_size 360 --scale 120 --norm --bg_radius 45 --white_dust -1 --black_dust -1 --invert_contrast  --only_extract_unfinished  
 ++++ 

 ++++ Executing new job on Wed Sep 14 04:06:47 2016
 ++++ with the following command(s): 
`which relion_preprocess_mpi` --i CtfFind/exp003/micrographs_ctf.star --coord_dir AutoPick/exp004/ --coord_suffix _autopick.star --part_star Extract/exp005/particles.star --part_dir Extract/exp005/ --extract --extract_size 360 --scale 120 --norm --bg_radius 45 --white_dust -1 --black_dust -1 --invert_contrast  --only_extract_unfinished  
 ++++ 

 ++++ Executing new job on Wed Sep 14 04:09:18 2016
 ++++ with the following command(s): 
`which relion_preprocess_mpi` --i CtfFind/exp003/micrographs_ctf.star --coord_dir AutoPick/exp004/ --coord_suffix _autopick.star --part_star Extract/exp005/particles.star --part_dir Extract/exp005/ --extract --extract_size 360 --scale 120 --norm --bg_radius 45 --white_dust -1 --black_dust -1 --invert_contrast  --only_extract_unfinished  
 ++++ 

 ++++ Executing new job on Wed Sep 14 04:12:49 2016
 ++++ with the following command(s): 
`which relion_preprocess_mpi` --i CtfFind/exp003/micrographs_ctf.star --coord_dir AutoPick/exp004/ --coord_suffix _autopick.star --part_star Extract/exp005/particles.star --part_dir Extract/exp005/ --extract --extract_size 360 --scale 120 --norm --bg_radius 45 --white_dust -1 --black_dust -1 --invert_contrast  --only_extract_unfinished  
 ++++ 

 ++++ Executing new job on Wed Sep 14 04:15:50 2016
 ++++ with the following command(s): 
`which relion_preprocess_mpi` --i CtfFind/exp003/micrographs_ctf.star --coord_dir AutoPick/exp004/ --coord_suffix _autopick.star --part_star Extract/exp005/particles.star --part_dir Extract/exp005/ --extract --extract_size 360 --scale 120 --norm --bg_radius 45 --white_dust -1 --black_dust -1 --invert_contrast  --only_extract_unfinished  
 ++++ 

 ++++ Executing new job on Wed Sep 14 04:19:21 2016
 ++++ with the following command(s): 
`which relion_preprocess_mpi` --i CtfFind/exp003/micrographs_ctf.star --coord_dir AutoPick/exp004/ --coord_suffix _autopick.star --part_star Extract/exp005/particles.star --part_dir Extract/exp005/ --extract --extract_size 360 --scale 120 --norm --bg_radius 45 --white_dust -1 --black_dust -1 --invert_contrast  --only_extract_unfinished  
 ++++ 

 ++++ Executing new job on Wed Sep 14 04:22:02 2016
 ++++ with the following command(s): 
`which relion_preprocess_mpi` --i CtfFind/exp003/micrographs_ctf.star --coord_dir AutoPick/exp004/ --coord_suffix _autopick.star --part_star Extract/exp005/particles.star --part_dir Extract/exp005/ --extract --extract_size 360 --scale 120 --norm --bg_radius 45 --white_dust -1 --black_dust -1 --invert_contrast  --only_extract_unfinished  
 ++++ 

 ++++ Executing new job on Wed Sep 14 04:24:33 2016
 ++++ with the following command(s): 
`which relion_preprocess_mpi` --i CtfFind/exp003/micrographs_ctf.star --coord_dir AutoPick/exp004/ --coord_suffix _autopick.star --part_star Extract/exp005/particles.star --part_dir Extract/exp005/ --extract --extract_size 360 --scale 120 --norm --bg_radius 45 --white_dust -1 --black_dust -1 --invert_contrast  --only_extract_unfinished  
 ++++ 

 ++++ Executing new job on Wed Sep 14 04:28:03 2016
 ++++ with the following command(s): 
`which relion_preprocess_mpi` --i CtfFind/exp003/micrographs_ctf.star --coord_dir AutoPick/exp004/ --coord_suffix _autopick.star --part_star Extract/exp005/particles.star --part_dir Extract/exp005/ --extract --extract_size 360 --scale 120 --norm --bg_radius 45 --white_dust -1 --black_dust -1 --invert_contrast  --only_extract_unfinished  
 ++++ 

 ++++ Executing new job on Wed Sep 14 04:30:44 2016
 ++++ with the following command(s): 
`which relion_preprocess_mpi` --i CtfFind/exp003/micrographs_ctf.star --coord_dir AutoPick/exp004/ --coord_suffix _autopick.star --part_star Extract/exp005/particles.star --part_dir Extract/exp005/ --extract --extract_size 360 --scale 120 --norm --bg_radius 45 --white_dust -1 --black_dust -1 --invert_contrast  --only_extract_unfinished  
 ++++ 

 ++++ Executing new job on Wed Sep 14 04:33:46 2016
 ++++ with the following command(s): 
`which relion_preprocess_mpi` --i CtfFind/exp003/micrographs_ctf.star --coord_dir AutoPick/exp004/ --coord_suffix _autopick.star --part_star Extract/exp005/particles.star --part_dir Extract/exp005/ --extract --extract_size 360 --scale 120 --norm --bg_radius 45 --white_dust -1 --black_dust -1 --invert_contrast  --only_extract_unfinished  
 ++++ 

 ++++ Executing new job on Wed Sep 14 04:37:26 2016
 ++++ with the following command(s): 
`which relion_preprocess_mpi` --i CtfFind/exp003/micrographs_ctf.star --coord_dir AutoPick/exp004/ --coord_suffix _autopick.star --part_star Extract/exp005/particles.star --part_dir Extract/exp005/ --extract --extract_size 360 --scale 120 --norm --bg_radius 45 --white_dust -1 --black_dust -1 --invert_contrast  --only_extract_unfinished  
 ++++ 

 ++++ Executing new job on Wed Sep 14 04:39:47 2016
 ++++ with the following command(s): 
`which relion_preprocess_mpi` --i CtfFind/exp003/micrographs_ctf.star --coord_dir AutoPick/exp004/ --coord_suffix _autopick.star --part_star Extract/exp005/particles.star --part_dir Extract/exp005/ --extract --extract_size 360 --scale 120 --norm --bg_radius 45 --white_dust -1 --black_dust -1 --invert_contrast  --only_extract_unfinished  
 ++++ 

 ++++ Executing new job on Wed Sep 14 04:42:48 2016
 ++++ with the following command(s): 
`which relion_preprocess_mpi` --i CtfFind/exp003/micrographs_ctf.star --coord_dir AutoPick/exp004/ --coord_suffix _autopick.star --part_star Extract/exp005/particles.star --part_dir Extract/exp005/ --extract --extract_size 360 --scale 120 --norm --bg_radius 45 --white_dust -1 --black_dust -1 --invert_contrast  --only_extract_unfinished  
 ++++ 

 ++++ Executing new job on Wed Sep 14 04:46:29 2016
 ++++ with the following command(s): 
`which relion_preprocess_mpi` --i CtfFind/exp003/micrographs_ctf.star --coord_dir AutoPick/exp004/ --coord_suffix _autopick.star --part_star Extract/exp005/particles.star --part_dir Extract/exp005/ --extract --extract_size 360 --scale 120 --norm --bg_radius 45 --white_dust -1 --black_dust -1 --invert_contrast  --only_extract_unfinished  
 ++++ 

 ++++ Executing new job on Wed Sep 14 04:49:20 2016
 ++++ with the following command(s): 
`which relion_preprocess_mpi` --i CtfFind/exp003/micrographs_ctf.star --coord_dir AutoPick/exp004/ --coord_suffix _autopick.star --part_star Extract/exp005/particles.star --part_dir Extract/exp005/ --extract --extract_size 360 --scale 120 --norm --bg_radius 45 --white_dust -1 --black_dust -1 --invert_contrast  --only_extract_unfinished  
 ++++ 

 ++++ Executing new job on Wed Sep 14 04:52:11 2016
 ++++ with the following command(s): 
`which relion_preprocess_mpi` --i CtfFind/exp003/micrographs_ctf.star --coord_dir AutoPick/exp004/ --coord_suffix _autopick.star --part_star Extract/exp005/particles.star --part_dir Extract/exp005/ --extract --extract_size 360 --scale 120 --norm --bg_radius 45 --white_dust -1 --black_dust -1 --invert_contrast  --only_extract_unfinished  
 ++++ 

 ++++ Executing new job on Wed Sep 14 04:55:52 2016
 ++++ with the following command(s): 
`which relion_preprocess_mpi` --i CtfFind/exp003/micrographs_ctf.star --coord_dir AutoPick/exp004/ --coord_suffix _autopick.star --part_star Extract/exp005/particles.star --part_dir Extract/exp005/ --extract --extract_size 360 --scale 120 --norm --bg_radius 45 --white_dust -1 --black_dust -1 --invert_contrast  --only_extract_unfinished  
 ++++ 

 ++++ Executing new job on Wed Sep 14 04:58:43 2016
 ++++ with the following command(s): 
`which relion_preprocess_mpi` --i CtfFind/exp003/micrographs_ctf.star --coord_dir AutoPick/exp004/ --coord_suffix _autopick.star --part_star Extract/exp005/particles.star --part_dir Extract/exp005/ --extract --extract_size 360 --scale 120 --norm --bg_radius 45 --white_dust -1 --black_dust -1 --invert_contrast  --only_extract_unfinished  
 ++++ 

 ++++ Executing new job on Wed Sep 14 05:01:44 2016
 ++++ with the following command(s): 
`which relion_preprocess_mpi` --i CtfFind/exp003/micrographs_ctf.star --coord_dir AutoPick/exp004/ --coord_suffix _autopick.star --part_star Extract/exp005/particles.star --part_dir Extract/exp005/ --extract --extract_size 360 --scale 120 --norm --bg_radius 45 --white_dust -1 --black_dust -1 --invert_contrast  --only_extract_unfinished  
 ++++ 

 ++++ Executing new job on Wed Sep 14 05:05:25 2016
 ++++ with the following command(s): 
`which relion_preprocess_mpi` --i CtfFind/exp003/micrographs_ctf.star --coord_dir AutoPick/exp004/ --coord_suffix _autopick.star --part_star Extract/exp005/particles.star --part_dir Extract/exp005/ --extract --extract_size 360 --scale 120 --norm --bg_radius 45 --white_dust -1 --black_dust -1 --invert_contrast  --only_extract_unfinished  
 ++++ 

 ++++ Executing new job on Wed Sep 14 05:08:15 2016
 ++++ with the following command(s): 
`which relion_preprocess_mpi` --i CtfFind/exp003/micrographs_ctf.star --coord_dir AutoPick/exp004/ --coord_suffix _autopick.star --part_star Extract/exp005/particles.star --part_dir Extract/exp005/ --extract --extract_size 360 --scale 120 --norm --bg_radius 45 --white_dust -1 --black_dust -1 --invert_contrast  --only_extract_unfinished  
 ++++ 

 ++++ Executing new job on Wed Sep 14 05:11:16 2016
 ++++ with the following command(s): 
`which relion_preprocess_mpi` --i CtfFind/exp003/micrographs_ctf.star --coord_dir AutoPick/exp004/ --coord_suffix _autopick.star --part_star Extract/exp005/particles.star --part_dir Extract/exp005/ --extract --extract_size 360 --scale 120 --norm --bg_radius 45 --white_dust -1 --black_dust -1 --invert_contrast  --only_extract_unfinished  
 ++++ 

 ++++ Executing new job on Wed Sep 14 05:14:57 2016
 ++++ with the following command(s): 
`which relion_preprocess_mpi` --i CtfFind/exp003/micrographs_ctf.star --coord_dir AutoPick/exp004/ --coord_suffix _autopick.star --part_star Extract/exp005/particles.star --part_dir Extract/exp005/ --extract --extract_size 360 --scale 120 --norm --bg_radius 45 --white_dust -1 --black_dust -1 --invert_contrast  --only_extract_unfinished  
 ++++ 

 ++++ Executing new job on Wed Sep 14 05:17:48 2016
 ++++ with the following command(s): 
`which relion_preprocess_mpi` --i CtfFind/exp003/micrographs_ctf.star --coord_dir AutoPick/exp004/ --coord_suffix _autopick.star --part_star Extract/exp005/particles.star --part_dir Extract/exp005/ --extract --extract_size 360 --scale 120 --norm --bg_radius 45 --white_dust -1 --black_dust -1 --invert_contrast  --only_extract_unfinished  
 ++++ 

 ++++ Executing new job on Wed Sep 14 05:20:49 2016
 ++++ with the following command(s): 
`which relion_preprocess_mpi` --i CtfFind/exp003/micrographs_ctf.star --coord_dir AutoPick/exp004/ --coord_suffix _autopick.star --part_star Extract/exp005/particles.star --part_dir Extract/exp005/ --extract --extract_size 360 --scale 120 --norm --bg_radius 45 --white_dust -1 --black_dust -1 --invert_contrast  --only_extract_unfinished  
 ++++ 

 ++++ Executing new job on Wed Sep 14 05:24:30 2016
 ++++ with the following command(s): 
`which relion_preprocess_mpi` --i CtfFind/exp003/micrographs_ctf.star --coord_dir AutoPick/exp004/ --coord_suffix _autopick.star --part_star Extract/exp005/particles.star --part_dir Extract/exp005/ --extract --extract_size 360 --scale 120 --norm --bg_radius 45 --white_dust -1 --black_dust -1 --invert_contrast  --only_extract_unfinished  
 ++++ 

 ++++ Executing new job on Wed Sep 14 05:27:21 2016
 ++++ with the following command(s): 
`which relion_preprocess_mpi` --i CtfFind/exp003/micrographs_ctf.star --coord_dir AutoPick/exp004/ --coord_suffix _autopick.star --part_star Extract/exp005/particles.star --part_dir Extract/exp005/ --extract --extract_size 360 --scale 120 --norm --bg_radius 45 --white_dust -1 --black_dust -1 --invert_contrast  --only_extract_unfinished  
 ++++ 

 ++++ Executing new job on Wed Sep 14 05:30:22 2016
 ++++ with the following command(s): 
`which relion_preprocess_mpi` --i CtfFind/exp003/micrographs_ctf.star --coord_dir AutoPick/exp004/ --coord_suffix _autopick.star --part_star Extract/exp005/particles.star --part_dir Extract/exp005/ --extract --extract_size 360 --scale 120 --norm --bg_radius 45 --white_dust -1 --black_dust -1 --invert_contrast  --only_extract_unfinished  
 ++++ 

 ++++ Executing new job on Wed Sep 14 05:34:03 2016
 ++++ with the following command(s): 
`which relion_preprocess_mpi` --i CtfFind/exp003/micrographs_ctf.star --coord_dir AutoPick/exp004/ --coord_suffix _autopick.star --part_star Extract/exp005/particles.star --part_dir Extract/exp005/ --extract --extract_size 360 --scale 120 --norm --bg_radius 45 --white_dust -1 --black_dust -1 --invert_contrast  --only_extract_unfinished  
 ++++ 

 ++++ Executing new job on Wed Sep 14 05:36:54 2016
 ++++ with the following command(s): 
`which relion_preprocess_mpi` --i CtfFind/exp003/micrographs_ctf.star --coord_dir AutoPick/exp004/ --coord_suffix _autopick.star --part_star Extract/exp005/particles.star --part_dir Extract/exp005/ --extract --extract_size 360 --scale 120 --norm --bg_radius 45 --white_dust -1 --black_dust -1 --invert_contrast  --only_extract_unfinished  
 ++++ 

 ++++ Executing new job on Wed Sep 14 05:39:55 2016
 ++++ with the following command(s): 
`which relion_preprocess_mpi` --i CtfFind/exp003/micrographs_ctf.star --coord_dir AutoPick/exp004/ --coord_suffix _autopick.star --part_star Extract/exp005/particles.star --part_dir Extract/exp005/ --extract --extract_size 360 --scale 120 --norm --bg_radius 45 --white_dust -1 --black_dust -1 --invert_contrast  --only_extract_unfinished  
 ++++ 

 ++++ Executing new job on Wed Sep 14 05:43:36 2016
 ++++ with the following command(s): 
`which relion_preprocess_mpi` --i CtfFind/exp003/micrographs_ctf.star --coord_dir AutoPick/exp004/ --coord_suffix _autopick.star --part_star Extract/exp005/particles.star --part_dir Extract/exp005/ --extract --extract_size 360 --scale 120 --norm --bg_radius 45 --white_dust -1 --black_dust -1 --invert_contrast  --only_extract_unfinished  
 ++++ 

 ++++ Executing new job on Wed Sep 14 05:46:37 2016
 ++++ with the following command(s): 
`which relion_preprocess_mpi` --i CtfFind/exp003/micrographs_ctf.star --coord_dir AutoPick/exp004/ --coord_suffix _autopick.star --part_star Extract/exp005/particles.star --part_dir Extract/exp005/ --extract --extract_size 360 --scale 120 --norm --bg_radius 45 --white_dust -1 --black_dust -1 --invert_contrast  --only_extract_unfinished  
 ++++ 

 ++++ Executing new job on Wed Sep 14 05:49:28 2016
 ++++ with the following command(s): 
`which relion_preprocess_mpi` --i CtfFind/exp003/micrographs_ctf.star --coord_dir AutoPick/exp004/ --coord_suffix _autopick.star --part_star Extract/exp005/particles.star --part_dir Extract/exp005/ --extract --extract_size 360 --scale 120 --norm --bg_radius 45 --white_dust -1 --black_dust -1 --invert_contrast  --only_extract_unfinished  
 ++++ 

 ++++ Executing new job on Wed Sep 14 05:52:39 2016
 ++++ with the following command(s): 
`which relion_preprocess_mpi` --i CtfFind/exp003/micrographs_ctf.star --coord_dir AutoPick/exp004/ --coord_suffix _autopick.star --part_star Extract/exp005/particles.star --part_dir Extract/exp005/ --extract --extract_size 360 --scale 120 --norm --bg_radius 45 --white_dust -1 --black_dust -1 --invert_contrast  --only_extract_unfinished  
 ++++ 

 ++++ Executing new job on Wed Sep 14 05:55:20 2016
 ++++ with the following command(s): 
`which relion_preprocess_mpi` --i CtfFind/exp003/micrographs_ctf.star --coord_dir AutoPick/exp004/ --coord_suffix _autopick.star --part_star Extract/exp005/particles.star --part_dir Extract/exp005/ --extract --extract_size 360 --scale 120 --norm --bg_radius 45 --white_dust -1 --black_dust -1 --invert_contrast  --only_extract_unfinished  
 ++++ 

 ++++ Executing new job on Wed Sep 14 05:58:20 2016
 ++++ with the following command(s): 
`which relion_preprocess_mpi` --i CtfFind/exp003/micrographs_ctf.star --coord_dir AutoPick/exp004/ --coord_suffix _autopick.star --part_star Extract/exp005/particles.star --part_dir Extract/exp005/ --extract --extract_size 360 --scale 120 --norm --bg_radius 45 --white_dust -1 --black_dust -1 --invert_contrast  --only_extract_unfinished  
 ++++ 

 ++++ Executing new job on Wed Sep 14 06:02:02 2016
 ++++ with the following command(s): 
`which relion_preprocess_mpi` --i CtfFind/exp003/micrographs_ctf.star --coord_dir AutoPick/exp004/ --coord_suffix _autopick.star --part_star Extract/exp005/particles.star --part_dir Extract/exp005/ --extract --extract_size 360 --scale 120 --norm --bg_radius 45 --white_dust -1 --black_dust -1 --invert_contrast  --only_extract_unfinished  
 ++++ 

 ++++ Executing new job on Wed Sep 14 06:05:02 2016
 ++++ with the following command(s): 
`which relion_preprocess_mpi` --i CtfFind/exp003/micrographs_ctf.star --coord_dir AutoPick/exp004/ --coord_suffix _autopick.star --part_star Extract/exp005/particles.star --part_dir Extract/exp005/ --extract --extract_size 360 --scale 120 --norm --bg_radius 45 --white_dust -1 --black_dust -1 --invert_contrast  --only_extract_unfinished  
 ++++ 

 ++++ Executing new job on Wed Sep 14 06:08:03 2016
 ++++ with the following command(s): 
`which relion_preprocess_mpi` --i CtfFind/exp003/micrographs_ctf.star --coord_dir AutoPick/exp004/ --coord_suffix _autopick.star --part_star Extract/exp005/particles.star --part_dir Extract/exp005/ --extract --extract_size 360 --scale 120 --norm --bg_radius 45 --white_dust -1 --black_dust -1 --invert_contrast  --only_extract_unfinished  
 ++++ 

 ++++ Executing new job on Wed Sep 14 06:10:54 2016
 ++++ with the following command(s): 
`which relion_preprocess_mpi` --i CtfFind/exp003/micrographs_ctf.star --coord_dir AutoPick/exp004/ --coord_suffix _autopick.star --part_star Extract/exp005/particles.star --part_dir Extract/exp005/ --extract --extract_size 360 --scale 120 --norm --bg_radius 45 --white_dust -1 --black_dust -1 --invert_contrast  --only_extract_unfinished  
 ++++ 

 ++++ Executing new job on Wed Sep 14 06:13:45 2016
 ++++ with the following command(s): 
`which relion_preprocess_mpi` --i CtfFind/exp003/micrographs_ctf.star --coord_dir AutoPick/exp004/ --coord_suffix _autopick.star --part_star Extract/exp005/particles.star --part_dir Extract/exp005/ --extract --extract_size 360 --scale 120 --norm --bg_radius 45 --white_dust -1 --black_dust -1 --invert_contrast  --only_extract_unfinished  
 ++++ 

 ++++ Executing new job on Wed Sep 14 06:16:46 2016
 ++++ with the following command(s): 
`which relion_preprocess_mpi` --i CtfFind/exp003/micrographs_ctf.star --coord_dir AutoPick/exp004/ --coord_suffix _autopick.star --part_star Extract/exp005/particles.star --part_dir Extract/exp005/ --extract --extract_size 360 --scale 120 --norm --bg_radius 45 --white_dust -1 --black_dust -1 --invert_contrast  --only_extract_unfinished  
 ++++ 

 ++++ Executing new job on Wed Sep 14 06:20:27 2016
 ++++ with the following command(s): 
`which relion_preprocess_mpi` --i CtfFind/exp003/micrographs_ctf.star --coord_dir AutoPick/exp004/ --coord_suffix _autopick.star --part_star Extract/exp005/particles.star --part_dir Extract/exp005/ --extract --extract_size 360 --scale 120 --norm --bg_radius 45 --white_dust -1 --black_dust -1 --invert_contrast  --only_extract_unfinished  
 ++++ 

 ++++ Executing new job on Wed Sep 14 06:23:08 2016
 ++++ with the following command(s): 
`which relion_preprocess_mpi` --i CtfFind/exp003/micrographs_ctf.star --coord_dir AutoPick/exp004/ --coord_suffix _autopick.star --part_star Extract/exp005/particles.star --part_dir Extract/exp005/ --extract --extract_size 360 --scale 120 --norm --bg_radius 45 --white_dust -1 --black_dust -1 --invert_contrast  --only_extract_unfinished  
 ++++ 

 ++++ Executing new job on Wed Sep 14 06:25:39 2016
 ++++ with the following command(s): 
`which relion_preprocess_mpi` --i CtfFind/exp003/micrographs_ctf.star --coord_dir AutoPick/exp004/ --coord_suffix _autopick.star --part_star Extract/exp005/particles.star --part_dir Extract/exp005/ --extract --extract_size 360 --scale 120 --norm --bg_radius 45 --white_dust -1 --black_dust -1 --invert_contrast  --only_extract_unfinished  
 ++++ 

 ++++ Executing new job on Wed Sep 14 06:29:20 2016
 ++++ with the following command(s): 
`which relion_preprocess_mpi` --i CtfFind/exp003/micrographs_ctf.star --coord_dir AutoPick/exp004/ --coord_suffix _autopick.star --part_star Extract/exp005/particles.star --part_dir Extract/exp005/ --extract --extract_size 360 --scale 120 --norm --bg_radius 45 --white_dust -1 --black_dust -1 --invert_contrast  --only_extract_unfinished  
 ++++ 

 ++++ Executing new job on Wed Sep 14 06:32:10 2016
 ++++ with the following command(s): 
`which relion_preprocess_mpi` --i CtfFind/exp003/micrographs_ctf.star --coord_dir AutoPick/exp004/ --coord_suffix _autopick.star --part_star Extract/exp005/particles.star --part_dir Extract/exp005/ --extract --extract_size 360 --scale 120 --norm --bg_radius 45 --white_dust -1 --black_dust -1 --invert_contrast  --only_extract_unfinished  
 ++++ 

 ++++ Executing new job on Wed Sep 14 06:35:11 2016
 ++++ with the following command(s): 
`which relion_preprocess_mpi` --i CtfFind/exp003/micrographs_ctf.star --coord_dir AutoPick/exp004/ --coord_suffix _autopick.star --part_star Extract/exp005/particles.star --part_dir Extract/exp005/ --extract --extract_size 360 --scale 120 --norm --bg_radius 45 --white_dust -1 --black_dust -1 --invert_contrast  --only_extract_unfinished  
 ++++ 

 ++++ Executing new job on Wed Sep 14 06:38:53 2016
 ++++ with the following command(s): 
`which relion_preprocess_mpi` --i CtfFind/exp003/micrographs_ctf.star --coord_dir AutoPick/exp004/ --coord_suffix _autopick.star --part_star Extract/exp005/particles.star --part_dir Extract/exp005/ --extract --extract_size 360 --scale 120 --norm --bg_radius 45 --white_dust -1 --black_dust -1 --invert_contrast  --only_extract_unfinished  
 ++++ 

 ++++ Executing new job on Wed Sep 14 06:41:33 2016
 ++++ with the following command(s): 
`which relion_preprocess_mpi` --i CtfFind/exp003/micrographs_ctf.star --coord_dir AutoPick/exp004/ --coord_suffix _autopick.star --part_star Extract/exp005/particles.star --part_dir Extract/exp005/ --extract --extract_size 360 --scale 120 --norm --bg_radius 45 --white_dust -1 --black_dust -1 --invert_contrast  --only_extract_unfinished  
 ++++ 

 ++++ Executing new job on Wed Sep 14 06:44:44 2016
 ++++ with the following command(s): 
`which relion_preprocess_mpi` --i CtfFind/exp003/micrographs_ctf.star --coord_dir AutoPick/exp004/ --coord_suffix _autopick.star --part_star Extract/exp005/particles.star --part_dir Extract/exp005/ --extract --extract_size 360 --scale 120 --norm --bg_radius 45 --white_dust -1 --black_dust -1 --invert_contrast  --only_extract_unfinished  
 ++++ 

 ++++ Executing new job on Wed Sep 14 06:48:25 2016
 ++++ with the following command(s): 
`which relion_preprocess_mpi` --i CtfFind/exp003/micrographs_ctf.star --coord_dir AutoPick/exp004/ --coord_suffix _autopick.star --part_star Extract/exp005/particles.star --part_dir Extract/exp005/ --extract --extract_size 360 --scale 120 --norm --bg_radius 45 --white_dust -1 --black_dust -1 --invert_contrast  --only_extract_unfinished  
 ++++ 

 ++++ Executing new job on Wed Sep 14 06:51:16 2016
 ++++ with the following command(s): 
`which relion_preprocess_mpi` --i CtfFind/exp003/micrographs_ctf.star --coord_dir AutoPick/exp004/ --coord_suffix _autopick.star --part_star Extract/exp005/particles.star --part_dir Extract/exp005/ --extract --extract_size 360 --scale 120 --norm --bg_radius 45 --white_dust -1 --black_dust -1 --invert_contrast  --only_extract_unfinished  
 ++++ 

 ++++ Executing new job on Wed Sep 14 06:54:17 2016
 ++++ with the following command(s): 
`which relion_preprocess_mpi` --i CtfFind/exp003/micrographs_ctf.star --coord_dir AutoPick/exp004/ --coord_suffix _autopick.star --part_star Extract/exp005/particles.star --part_dir Extract/exp005/ --extract --extract_size 360 --scale 120 --norm --bg_radius 45 --white_dust -1 --black_dust -1 --invert_contrast  --only_extract_unfinished  
 ++++ 

 ++++ Executing new job on Wed Sep 14 06:57:28 2016
 ++++ with the following command(s): 
`which relion_preprocess_mpi` --i CtfFind/exp003/micrographs_ctf.star --coord_dir AutoPick/exp004/ --coord_suffix _autopick.star --part_star Extract/exp005/particles.star --part_dir Extract/exp005/ --extract --extract_size 360 --scale 120 --norm --bg_radius 45 --white_dust -1 --black_dust -1 --invert_contrast  --only_extract_unfinished  
 ++++ 

 ++++ Executing new job on Wed Sep 14 07:00:09 2016
 ++++ with the following command(s): 
`which relion_preprocess_mpi` --i CtfFind/exp003/micrographs_ctf.star --coord_dir AutoPick/exp004/ --coord_suffix _autopick.star --part_star Extract/exp005/particles.star --part_dir Extract/exp005/ --extract --extract_size 360 --scale 120 --norm --bg_radius 45 --white_dust -1 --black_dust -1 --invert_contrast  --only_extract_unfinished  
 ++++ 

 ++++ Executing new job on Wed Sep 14 07:03:10 2016
 ++++ with the following command(s): 
`which relion_preprocess_mpi` --i CtfFind/exp003/micrographs_ctf.star --coord_dir AutoPick/exp004/ --coord_suffix _autopick.star --part_star Extract/exp005/particles.star --part_dir Extract/exp005/ --extract --extract_size 360 --scale 120 --norm --bg_radius 45 --white_dust -1 --black_dust -1 --invert_contrast  --only_extract_unfinished  
 ++++ 

 ++++ Executing new job on Wed Sep 14 07:06:51 2016
 ++++ with the following command(s): 
`which relion_preprocess_mpi` --i CtfFind/exp003/micrographs_ctf.star --coord_dir AutoPick/exp004/ --coord_suffix _autopick.star --part_star Extract/exp005/particles.star --part_dir Extract/exp005/ --extract --extract_size 360 --scale 120 --norm --bg_radius 45 --white_dust -1 --black_dust -1 --invert_contrast  --only_extract_unfinished  
 ++++ 

 ++++ Executing new job on Wed Sep 14 07:09:51 2016
 ++++ with the following command(s): 
`which relion_preprocess_mpi` --i CtfFind/exp003/micrographs_ctf.star --coord_dir AutoPick/exp004/ --coord_suffix _autopick.star --part_star Extract/exp005/particles.star --part_dir Extract/exp005/ --extract --extract_size 360 --scale 120 --norm --bg_radius 45 --white_dust -1 --black_dust -1 --invert_contrast  --only_extract_unfinished  
 ++++ 

 ++++ Executing new job on Wed Sep 14 07:12:52 2016
 ++++ with the following command(s): 
`which relion_preprocess_mpi` --i CtfFind/exp003/micrographs_ctf.star --coord_dir AutoPick/exp004/ --coord_suffix _autopick.star --part_star Extract/exp005/particles.star --part_dir Extract/exp005/ --extract --extract_size 360 --scale 120 --norm --bg_radius 45 --white_dust -1 --black_dust -1 --invert_contrast  --only_extract_unfinished  
 ++++ 

 ++++ Executing new job on Wed Sep 14 07:16:33 2016
 ++++ with the following command(s): 
`which relion_preprocess_mpi` --i CtfFind/exp003/micrographs_ctf.star --coord_dir AutoPick/exp004/ --coord_suffix _autopick.star --part_star Extract/exp005/particles.star --part_dir Extract/exp005/ --extract --extract_size 360 --scale 120 --norm --bg_radius 45 --white_dust -1 --black_dust -1 --invert_contrast  --only_extract_unfinished  
 ++++ 

 ++++ Executing new job on Wed Sep 14 07:19:24 2016
 ++++ with the following command(s): 
`which relion_preprocess_mpi` --i CtfFind/exp003/micrographs_ctf.star --coord_dir AutoPick/exp004/ --coord_suffix _autopick.star --part_star Extract/exp005/particles.star --part_dir Extract/exp005/ --extract --extract_size 360 --scale 120 --norm --bg_radius 45 --white_dust -1 --black_dust -1 --invert_contrast  --only_extract_unfinished  
 ++++ 

 ++++ Executing new job on Wed Sep 14 07:22:15 2016
 ++++ with the following command(s): 
`which relion_preprocess_mpi` --i CtfFind/exp003/micrographs_ctf.star --coord_dir AutoPick/exp004/ --coord_suffix _autopick.star --part_star Extract/exp005/particles.star --part_dir Extract/exp005/ --extract --extract_size 360 --scale 120 --norm --bg_radius 45 --white_dust -1 --black_dust -1 --invert_contrast  --only_extract_unfinished  
 ++++ 

 ++++ Executing new job on Wed Sep 14 07:25:56 2016
 ++++ with the following command(s): 
`which relion_preprocess_mpi` --i CtfFind/exp003/micrographs_ctf.star --coord_dir AutoPick/exp004/ --coord_suffix _autopick.star --part_star Extract/exp005/particles.star --part_dir Extract/exp005/ --extract --extract_size 360 --scale 120 --norm --bg_radius 45 --white_dust -1 --black_dust -1 --invert_contrast  --only_extract_unfinished  
 ++++ 

 ++++ Executing new job on Wed Sep 14 07:28:37 2016
 ++++ with the following command(s): 
`which relion_preprocess_mpi` --i CtfFind/exp003/micrographs_ctf.star --coord_dir AutoPick/exp004/ --coord_suffix _autopick.star --part_star Extract/exp005/particles.star --part_dir Extract/exp005/ --extract --extract_size 360 --scale 120 --norm --bg_radius 45 --white_dust -1 --black_dust -1 --invert_contrast  --only_extract_unfinished  
 ++++ 

 ++++ Executing new job on Wed Sep 14 07:31:38 2016
 ++++ with the following command(s): 
`which relion_preprocess_mpi` --i CtfFind/exp003/micrographs_ctf.star --coord_dir AutoPick/exp004/ --coord_suffix _autopick.star --part_star Extract/exp005/particles.star --part_dir Extract/exp005/ --extract --extract_size 360 --scale 120 --norm --bg_radius 45 --white_dust -1 --black_dust -1 --invert_contrast  --only_extract_unfinished  
 ++++ 

 ++++ Executing new job on Wed Sep 14 07:35:09 2016
 ++++ with the following command(s): 
`which relion_preprocess_mpi` --i CtfFind/exp003/micrographs_ctf.star --coord_dir AutoPick/exp004/ --coord_suffix _autopick.star --part_star Extract/exp005/particles.star --part_dir Extract/exp005/ --extract --extract_size 360 --scale 120 --norm --bg_radius 45 --white_dust -1 --black_dust -1 --invert_contrast  --only_extract_unfinished  
 ++++ 

 ++++ Executing new job on Wed Sep 14 07:38:00 2016
 ++++ with the following command(s): 
`which relion_preprocess_mpi` --i CtfFind/exp003/micrographs_ctf.star --coord_dir AutoPick/exp004/ --coord_suffix _autopick.star --part_star Extract/exp005/particles.star --part_dir Extract/exp005/ --extract --extract_size 360 --scale 120 --norm --bg_radius 45 --white_dust -1 --black_dust -1 --invert_contrast  --only_extract_unfinished  
 ++++ 

 ++++ Executing new job on Wed Sep 14 07:41:01 2016
 ++++ with the following command(s): 
`which relion_preprocess_mpi` --i CtfFind/exp003/micrographs_ctf.star --coord_dir AutoPick/exp004/ --coord_suffix _autopick.star --part_star Extract/exp005/particles.star --part_dir Extract/exp005/ --extract --extract_size 360 --scale 120 --norm --bg_radius 45 --white_dust -1 --black_dust -1 --invert_contrast  --only_extract_unfinished  
 ++++ 

 ++++ Executing new job on Wed Sep 14 07:44:32 2016
 ++++ with the following command(s): 
`which relion_preprocess_mpi` --i CtfFind/exp003/micrographs_ctf.star --coord_dir AutoPick/exp004/ --coord_suffix _autopick.star --part_star Extract/exp005/particles.star --part_dir Extract/exp005/ --extract --extract_size 360 --scale 120 --norm --bg_radius 45 --white_dust -1 --black_dust -1 --invert_contrast  --only_extract_unfinished  
 ++++ 

 ++++ Executing new job on Wed Sep 14 07:47:43 2016
 ++++ with the following command(s): 
`which relion_preprocess_mpi` --i CtfFind/exp003/micrographs_ctf.star --coord_dir AutoPick/exp004/ --coord_suffix _autopick.star --part_star Extract/exp005/particles.star --part_dir Extract/exp005/ --extract --extract_size 360 --scale 120 --norm --bg_radius 45 --white_dust -1 --black_dust -1 --invert_contrast  --only_extract_unfinished  
 ++++ 

 ++++ Executing new job on Wed Sep 14 07:52:24 2016
 ++++ with the following command(s): 
`which relion_preprocess_mpi` --i CtfFind/exp003/micrographs_ctf.star --coord_dir AutoPick/exp004/ --coord_suffix _autopick.star --part_star Extract/exp005/particles.star --part_dir Extract/exp005/ --extract --extract_size 360 --scale 120 --norm --bg_radius 45 --white_dust -1 --black_dust -1 --invert_contrast  --only_extract_unfinished  
 ++++ 

 ++++ Executing new job on Wed Sep 14 07:55:55 2016
 ++++ with the following command(s): 
`which relion_preprocess_mpi` --i CtfFind/exp003/micrographs_ctf.star --coord_dir AutoPick/exp004/ --coord_suffix _autopick.star --part_star Extract/exp005/particles.star --part_dir Extract/exp005/ --extract --extract_size 360 --scale 120 --norm --bg_radius 45 --white_dust -1 --black_dust -1 --invert_contrast  --only_extract_unfinished  
 ++++ 

 ++++ Executing new job on Wed Sep 14 07:59:45 2016
 ++++ with the following command(s): 
`which relion_preprocess_mpi` --i CtfFind/exp003/micrographs_ctf.star --coord_dir AutoPick/exp004/ --coord_suffix _autopick.star --part_star Extract/exp005/particles.star --part_dir Extract/exp005/ --extract --extract_size 360 --scale 120 --norm --bg_radius 45 --white_dust -1 --black_dust -1 --invert_contrast  --only_extract_unfinished  
 ++++ 

 ++++ Executing new job on Wed Sep 14 08:04:06 2016
 ++++ with the following command(s): 
`which relion_preprocess_mpi` --i CtfFind/exp003/micrographs_ctf.star --coord_dir AutoPick/exp004/ --coord_suffix _autopick.star --part_star Extract/exp005/particles.star --part_dir Extract/exp005/ --extract --extract_size 360 --scale 120 --norm --bg_radius 45 --white_dust -1 --black_dust -1 --invert_contrast  --only_extract_unfinished  
 ++++ 

 ++++ Executing new job on Wed Sep 14 08:07:37 2016
 ++++ with the following command(s): 
`which relion_preprocess_mpi` --i CtfFind/exp003/micrographs_ctf.star --coord_dir AutoPick/exp004/ --coord_suffix _autopick.star --part_star Extract/exp005/particles.star --part_dir Extract/exp005/ --extract --extract_size 360 --scale 120 --norm --bg_radius 45 --white_dust -1 --black_dust -1 --invert_contrast  --only_extract_unfinished  
 ++++ 

 ++++ Executing new job on Wed Sep 14 08:11:28 2016
 ++++ with the following command(s): 
`which relion_preprocess_mpi` --i CtfFind/exp003/micrographs_ctf.star --coord_dir AutoPick/exp004/ --coord_suffix _autopick.star --part_star Extract/exp005/particles.star --part_dir Extract/exp005/ --extract --extract_size 360 --scale 120 --norm --bg_radius 45 --white_dust -1 --black_dust -1 --invert_contrast  --only_extract_unfinished  
 ++++ 

 ++++ Executing new job on Wed Sep 14 08:16:09 2016
 ++++ with the following command(s): 
`which relion_preprocess_mpi` --i CtfFind/exp003/micrographs_ctf.star --coord_dir AutoPick/exp004/ --coord_suffix _autopick.star --part_star Extract/exp005/particles.star --part_dir Extract/exp005/ --extract --extract_size 360 --scale 120 --norm --bg_radius 45 --white_dust -1 --black_dust -1 --invert_contrast  --only_extract_unfinished  
 ++++ 

 ++++ Executing new job on Wed Sep 14 08:19:40 2016
 ++++ with the following command(s): 
`which relion_preprocess_mpi` --i CtfFind/exp003/micrographs_ctf.star --coord_dir AutoPick/exp004/ --coord_suffix _autopick.star --part_star Extract/exp005/particles.star --part_dir Extract/exp005/ --extract --extract_size 360 --scale 120 --norm --bg_radius 45 --white_dust -1 --black_dust -1 --invert_contrast  --only_extract_unfinished  
 ++++ 

 ++++ Executing new job on Wed Sep 14 08:23:21 2016
 ++++ with the following command(s): 
`which relion_preprocess_mpi` --i CtfFind/exp003/micrographs_ctf.star --coord_dir AutoPick/exp004/ --coord_suffix _autopick.star --part_star Extract/exp005/particles.star --part_dir Extract/exp005/ --extract --extract_size 360 --scale 120 --norm --bg_radius 45 --white_dust -1 --black_dust -1 --invert_contrast  --only_extract_unfinished  
 ++++ 

 ++++ Executing new job on Wed Sep 14 08:27:21 2016
 ++++ with the following command(s): 
`which relion_preprocess_mpi` --i CtfFind/exp003/micrographs_ctf.star --coord_dir AutoPick/exp004/ --coord_suffix _autopick.star --part_star Extract/exp005/particles.star --part_dir Extract/exp005/ --extract --extract_size 360 --scale 120 --norm --bg_radius 45 --white_dust -1 --black_dust -1 --invert_contrast  --only_extract_unfinished  
 ++++ 

 ++++ Executing new job on Wed Sep 14 08:31:02 2016
 ++++ with the following command(s): 
`which relion_preprocess_mpi` --i CtfFind/exp003/micrographs_ctf.star --coord_dir AutoPick/exp004/ --coord_suffix _autopick.star --part_star Extract/exp005/particles.star --part_dir Extract/exp005/ --extract --extract_size 360 --scale 120 --norm --bg_radius 45 --white_dust -1 --black_dust -1 --invert_contrast  --only_extract_unfinished  
 ++++ 

 ++++ Executing new job on Wed Sep 14 08:35:03 2016
 ++++ with the following command(s): 
`which relion_preprocess_mpi` --i CtfFind/exp003/micrographs_ctf.star --coord_dir AutoPick/exp004/ --coord_suffix _autopick.star --part_star Extract/exp005/particles.star --part_dir Extract/exp005/ --extract --extract_size 360 --scale 120 --norm --bg_radius 45 --white_dust -1 --black_dust -1 --invert_contrast  --only_extract_unfinished  
 ++++ 

 ++++ Executing new job on Wed Sep 14 08:37:44 2016
 ++++ with the following command(s): 
`which relion_preprocess_mpi` --i CtfFind/exp003/micrographs_ctf.star --coord_dir AutoPick/exp004/ --coord_suffix _autopick.star --part_star Extract/exp005/particles.star --part_dir Extract/exp005/ --extract --extract_size 360 --scale 120 --norm --bg_radius 45 --white_dust -1 --black_dust -1 --invert_contrast  --only_extract_unfinished  
 ++++ 

 ++++ Executing new job on Wed Sep 14 08:38:45 2016
 ++++ with the following command(s): 
`which relion_preprocess_mpi` --i CtfFind/exp003/micrographs_ctf.star --coord_dir AutoPick/exp004/ --coord_suffix _autopick.star --part_star Extract/exp005/particles.star --part_dir Extract/exp005/ --extract --extract_size 360 --scale 120 --norm --bg_radius 45 --white_dust -1 --black_dust -1 --invert_contrast  --only_extract_unfinished  
 ++++ 

 ++++ Executing new job on Wed Sep 14 08:39:45 2016
 ++++ with the following command(s): 
`which relion_preprocess_mpi` --i CtfFind/exp003/micrographs_ctf.star --coord_dir AutoPick/exp004/ --coord_suffix _autopick.star --part_star Extract/exp005/particles.star --part_dir Extract/exp005/ --extract --extract_size 360 --scale 120 --norm --bg_radius 45 --white_dust -1 --black_dust -1 --invert_contrast  --only_extract_unfinished  
 ++++ 

 ++++ Executing new job on Wed Sep 14 08:40:46 2016
 ++++ with the following command(s): 
`which relion_preprocess_mpi` --i CtfFind/exp003/micrographs_ctf.star --coord_dir AutoPick/exp004/ --coord_suffix _autopick.star --part_star Extract/exp005/particles.star --part_dir Extract/exp005/ --extract --extract_size 360 --scale 120 --norm --bg_radius 45 --white_dust -1 --black_dust -1 --invert_contrast  --only_extract_unfinished  
 ++++ 

 ++++ Executing new job on Wed Sep 14 08:41:47 2016
 ++++ with the following command(s): 
`which relion_preprocess_mpi` --i CtfFind/exp003/micrographs_ctf.star --coord_dir AutoPick/exp004/ --coord_suffix _autopick.star --part_star Extract/exp005/particles.star --part_dir Extract/exp005/ --extract --extract_size 360 --scale 120 --norm --bg_radius 45 --white_dust -1 --black_dust -1 --invert_contrast  --only_extract_unfinished  
 ++++ 
